# Supplementary material for: Advanced patient-specific microglia cell models for pre-clinical studies in Alzheimer’s disease
Source: J Neuroinflammation. 2024 Feb 15;21:50. doi: 10.1186/s12974-024-03037-3 (PMC10870454; doi:10.1186/s12974-024-03037-3)
Supplement: Supplementary file 2 — Additional file 2. Dataset S1. Top significant differentially expressed genes (DEGs) in individual clusters of combined monocyte, 2D, 3D and 3D co-culture UMAP. [file 12974_2024_3037_MOESM2_ESM.xlsx]

## Sheet: DEGs in 10 clusters
	p_val	avg_log2FC	p_val_adj	cluster	gene
IL1B	0	3.11986	0	0	IL1B
CXCL5	0	3.01495	0	0	CXCL5
CXCL8	0	2.99202	0	0	CXCL8
VCAN	0	2.71051	0	0	VCAN
PID1	0	2.6319	0	0	PID1
CXCL3	0	2.61149	0	0	CXCL3
CD300E	0	2.56855	0	0	CD300E
MARCKSL1	0	2.46252	0	0	MARCKSL1
S100A8	0	2.39458	0	0	S100A8
S100A9	0	2.31507	0	0	S100A9
CXCL1	0	2.31476	0	0	CXCL1
FPR2	0	2.18608	0	0	FPR2
ANPEP	0	2.05885	0	0	ANPEP
FCAR	0	2.01317	0	0	FCAR
SERPINA1	0	1.90527	0	0	SERPINA1
CLEC5A	0	1.90491	0	0	CLEC5A
TPST1	0	1.88735	0	0	TPST1
C15orf48	0	1.88541	0	0	C15orf48
SLC43A2	0	1.86041	0	0	SLC43A2
DUSP1	0	1.85691	0	0	DUSP1
FPR1	0	1.82072	0	0	FPR1
MCEMP1	0	1.80129	0	0	MCEMP1
NFKBIA	0	1.78963	0	0	NFKBIA
EREG	0	1.73319	0	0	EREG
OLR1	0	1.73166	0	0	OLR1
VEGFA	0	1.72972	0	0	VEGFA
IL1A	0	1.71757	0	0	IL1A
SLC11A1	0	1.69217	0	0	SLC11A1
KCNJ15	0	1.63485	0	0	KCNJ15
SRGN	0	1.57986	0	0	SRGN
CD82	0	1.54605	0	0	CD82
MMP9	0	1.53112	0	0	MMP9
FOS	0	1.52746	0	0	FOS
TIMP1	0	1.46315	0	0	TIMP1
CYBB	0	1.42643	0	0	CYBB
TNIP1	0	1.40496	0	0	TNIP1
EHD1	0	1.39663	0	0	EHD1
MMP19	0	1.36515	0	0	MMP19
HS3ST3B1	0	1.34143	0	0	HS3ST3B1
DUSP6	0	1.31687	0	0	DUSP6
CD44	0	1.30655	0	0	CD44
IL3RA	0	1.25515	0	0	IL3RA
HIF1A	0	1.25447	0	0	HIF1A
AQP9	0	1.25099	0	0	AQP9
TLR2	0	1.2318	0	0	TLR2
ENG	0	1.22847	0	0	ENG
SOCS3	0	1.19005	0	0	SOCS3
MT1F	0	1.17234	0	0	MT1F
PLAUR	0	1.14588	0	0	PLAUR
ENSG00000139318	0	1.13764	0	0	ENSG00000139318
SRC	0	1.12488	0	0	SRC
HCK	0	1.11492	0	0	HCK
PIK3R5	0	1.08491	0	0	PIK3R5
CKAP4	0	1.04059	0	0	CKAP4
SPHK1	0	1.03896	0	0	SPHK1
ADGRE2	0	1.00272	0	0	ADGRE2
PNP	0	0.989676	0	0	PNP
CXCL16	0	0.970817	0	0	CXCL16
S100A10	0	0.942216	0	0	S100A10
PHLDA1	0	0.879614	0	0	PHLDA1
CYBA	0	0.86096	0	0	CYBA
LAPTM5	0	0.787019	0	0	LAPTM5
ANXA5	0	0.747257	0	0	ANXA5
PPIF	1.61881e-305	1.12405	2.46626e-301	0	PPIF
PKM	1.61745e-301	0.818968	2.46419e-297	0	PKM
EFHD2	3.86469e-298	0.825938	5.88785e-294	0	EFHD2
PPBP	3.29376e-295	2.48332	5.01804e-291	0	PPBP
MSN	8.31179e-289	0.86285	1.2663e-284	0	MSN
MYO1G	2.06494e-287	0.95167	3.14593e-283	0	MYO1G
LILRB2	4.73504e-283	0.929191	7.21384e-279	0	LILRB2
SH3BGRL3	8.2123e-282	0.78944	1.25114e-277	0	SH3BGRL3
CXCL2	7.59297e-276	1.70353	1.15679e-271	0	CXCL2
SLC16A3	7.78202e-275	0.853307	1.18559e-270	0	SLC16A3
TCF7L2	7.02426e-274	0.952663	1.07015e-269	0	TCF7L2
LTBP2	1.324e-273	0.954748	2.01711e-269	0	LTBP2
MXD1	6.49437e-273	1.26687	9.89418e-269	0	MXD1
UPP1	9.56718e-266	0.895959	1.45756e-261	0	UPP1
IER3	1.1775e-264	1.60701	1.79392e-260	0	IER3
PTPN12	2.68864e-259	0.831775	4.09614e-255	0	PTPN12
NAMPT	5.72145e-259	1.05425	8.71663e-255	0	NAMPT
FMNL1	8.71049e-257	0.809461	1.32704e-252	0	FMNL1
CCL20	1.37352e-254	1.31451	2.09255e-250	0	CCL20
VASP	8.24671e-251	0.728284	1.25639e-246	0	VASP
PLP2	9.27701e-251	0.858348	1.41335e-246	0	PLP2
JUN	1.99454e-249	1.35784	3.03868e-245	0	JUN
HS3ST3A1	4.81963e-245	0.828478	7.34271e-241	0	HS3ST3A1
PTAFR	2.50323e-244	0.992828	3.81366e-240	0	PTAFR
IRF2BP2	3.99721e-244	0.933502	6.08975e-240	0	IRF2BP2
STK17B	6.79333e-243	0.920779	1.03496e-238	0	STK17B
ADGRE3	4.07501e-239	0.937198	6.20827e-235	0	ADGRE3
LILRB1	5.45195e-239	0.862482	8.30604e-235	0	LILRB1
IFNGR2	1.95205e-236	0.911493	2.97394e-232	0	IFNGR2
CD93	3.97449e-235	1.11838	6.05513e-231	0	CD93
SLC39A8	8.17344e-234	1.3588	1.24522e-229	0	SLC39A8
GPR84	1.07165e-231	0.932469	1.63267e-227	0	GPR84
P2RX4	3.08834e-230	0.858797	4.70508e-226	0	P2RX4
NT5E	1.09798e-227	0.958051	1.67277e-223	0	NT5E
FCER1G	5.44875e-227	0.620632	8.30117e-223	0	FCER1G
FOSB	8.32187e-227	0.790047	1.26784e-222	0	FOSB
SLC7A11	2.46819e-224	0.988979	3.76028e-220	0	SLC7A11
FTH1	3.04276e-224	0.344821	4.63564e-220	0	FTH1
ADAM8	1.3025e-222	1.00847	1.98435e-218	0	ADAM8
GLIPR2	2.67981e-222	0.716018	4.08269e-218	0	GLIPR2
SLC25A37	6.05018e-222	1.06147	9.21745e-218	0	SLC25A37
S100A6	1.20728e-219	0.611588	1.83929e-215	0	S100A6
PROCR	1.78268e-219	0.829522	2.71592e-215	0	PROCR
DPYD	1.14487e-218	0.791991	1.74421e-214	0	DPYD
DSE	3.17273e-218	0.824018	4.83365e-214	0	DSE
GPR68	3.34726e-218	0.914984	5.09955e-214	0	GPR68
ZSWIM4	8.70265e-218	0.821645	1.32585e-213	0	ZSWIM4
KCNN4	1.51898e-217	0.746907	2.31417e-213	0	KCNN4
MYC	1.37139e-216	0.922902	2.08931e-212	0	MYC
MAFB	1.61223e-216	1.04136	2.45623e-212	0	MAFB
HPSE	3.4317e-216	0.908631	5.2282e-212	0	HPSE
MT1X	1.22066e-215	0.967475	1.85968e-211	0	MT1X
MT2A	2.04173e-215	1.26763	3.11058e-211	0	MT2A
FAM107B	1.3361e-213	0.859057	2.03554e-209	0	FAM107B
KYNU	5.85295e-211	1.00375	8.91696e-207	0	KYNU
COTL1	1.60154e-209	0.685906	2.43995e-205	0	COTL1
OSM	9.24896e-209	1.32728	1.40908e-204	0	OSM
ALOX5AP	2.45189e-207	1.27539	3.73545e-203	0	ALOX5AP
PDLIM7	1.02977e-206	0.739577	1.56886e-202	0	PDLIM7
TREM1	4.04517e-206	0.815391	6.16282e-202	0	TREM1
LAT2	7.77248e-206	0.790426	1.18414e-201	0	LAT2
PFN1	4.10687e-205	0.565546	6.25682e-201	0	PFN1
TCIRG1	9.23347e-205	0.737347	1.40672e-200	0	TCIRG1
TYROBP	6.13842e-204	0.536902	9.35189e-200	0	TYROBP
SERPINE1	5.63086e-202	0.843156	8.57862e-198	0	SERPINE1
CKLF	2.08927e-200	0.754922	3.183e-196	0	CKLF
CLEC4E	1.3622e-199	0.982905	2.07532e-195	0	CLEC4E
CCR2	2.75239e-195	0.996842	4.19326e-191	0	CCR2
C5AR1	1.43117e-193	0.703914	2.18038e-189	0	C5AR1
APOBR	4.27002e-193	0.724302	6.50538e-189	0	APOBR
C1orf122	4.13363e-192	0.821411	6.29758e-188	0	C1orf122
PILRA	5.89025e-190	0.712611	8.9738e-186	0	PILRA
FLOT1	1.78386e-189	0.765993	2.71772e-185	0	FLOT1
METTL9	4.04607e-189	0.8117	6.1642e-185	0	METTL9
H3F3A	1.52672e-188	0.651071	2.32596e-184	0	H3F3A
MSC	5.82634e-188	0.902529	8.87643e-184	0	MSC
EMP3	1.09e-185	0.674874	1.66061e-181	0	EMP3
KIFC3	1.11798e-185	0.772382	1.70325e-181	0	KIFC3
MCL1	5.02507e-185	0.70374	7.65569e-181	0	MCL1
CTSL	7.98643e-185	1.45318	1.21673e-180	0	CTSL
SLAMF8	8.67193e-184	0.693592	1.32117e-179	0	SLAMF8
BTG1	2.27082e-182	0.735011	3.45959e-178	0	BTG1
FLNA	4.76467e-182	0.582095	7.25898e-178	0	FLNA
DOCK10	1.20042e-181	0.745835	1.82884e-177	0	DOCK10
CSF1R	1.19806e-180	0.570344	1.82524e-176	0	CSF1R
CEBPB	1.28232e-179	0.780745	1.95361e-175	0	CEBPB
TUBA1C	1.32086e-179	0.719531	2.01232e-175	0	TUBA1C
HTRA1	4.27871e-178	0.897035	6.51862e-174	0	HTRA1
KLF2	5.09262e-178	0.849849	7.75861e-174	0	KLF2
CFP	2.53356e-175	0.693291	3.85988e-171	0	CFP
DUSP4	8.4188e-175	0.918685	1.2826e-170	0	DUSP4
RHBDD2	1.36781e-174	0.712948	2.08386e-170	0	RHBDD2
RNF19B	1.38432e-174	0.813407	2.10902e-170	0	RNF19B
NIBAN2	4.20173e-174	0.577609	6.40134e-170	0	NIBAN2
SIGLEC9	1.8923e-168	0.645639	2.88292e-164	0	SIGLEC9
SERPINB9	4.63412e-167	0.892066	7.06009e-163	0	SERPINB9
GSAP	1.30658e-165	0.6494	1.99058e-161	0	GSAP
SDC2	1.65472e-165	0.648251	2.52097e-161	0	SDC2
SPI1	1.31815e-164	0.453823	2.00821e-160	0	SPI1
PHC2	1.43061e-164	0.649368	2.17954e-160	0	PHC2
MMP14	2.96602e-164	0.958502	4.51873e-160	0	MMP14
PFKFB3	7.00516e-164	0.818678	1.06724e-159	0	PFKFB3
MTF1	1.03467e-163	0.66427	1.57632e-159	0	MTF1
SEMA6B	1.56737e-163	0.946144	2.38788e-159	0	SEMA6B
AGTRAP	4.04232e-163	0.637321	6.15847e-159	0	AGTRAP
BCL6	1.50133e-162	0.630549	2.28727e-158	0	BCL6
QPCT	5.00274e-162	0.576629	7.62168e-158	0	QPCT
SMOX	2.73526e-161	0.686015	4.16717e-157	0	SMOX
SKIL	4.76445e-161	0.68813	7.25864e-157	0	SKIL
CEP170	2.28229e-160	0.72819	3.47707e-156	0	CEP170
NT5DC2	8.84228e-159	0.737555	1.34712e-154	0	NT5DC2
ENSG00000163191	5.74612e-158	0.541469	8.75421e-154	0	ENSG00000163191
THEMIS2	7.80751e-158	0.611913	1.18947e-153	0	THEMIS2
ENSG00000102007	3.31835e-157	0.619236	5.05551e-153	0	ENSG00000102007
GLIS3	2.93211e-156	0.642016	4.46707e-152	0	GLIS3
CD14	5.25148e-155	0.710566	8.00062e-151	0	CD14
IL2RG	1.45998e-153	0.623363	2.22428e-149	0	IL2RG
STX6	2.86946e-153	0.676924	4.37163e-149	0	STX6
PITPNA	4.59425e-152	0.66094	6.99934e-148	0	PITPNA
ADSS	7.54201e-151	0.648182	1.14902e-146	0	ADSS
KLF6	3.16408e-150	0.71965	4.82048e-146	0	KLF6
LILRA1	3.85653e-149	0.64368	5.87542e-145	0	LILRA1
PDE4A	8.64939e-148	0.656369	1.31773e-143	0	PDE4A
IRF1	8.93411e-148	0.801978	1.36111e-143	0	IRF1
FOSL2	2.48859e-147	0.67466	3.79136e-143	0	FOSL2
RAB13	1.51925e-146	0.578194	2.31457e-142	0	RAB13
OAZ1	1.26837e-145	0.419421	1.93236e-141	0	OAZ1
DENND5A	4.46698e-145	0.640679	6.80544e-141	0	DENND5A
CCL3	5.20347e-144	0.473263	7.92749e-140	0	CCL3
DOCK5	6.14739e-144	0.593678	9.36554e-140	0	DOCK5
ABCC3	2.87852e-143	0.603112	4.38543e-139	0	ABCC3
RARA	6.60072e-143	0.695989	1.00562e-138	0	RARA
HIPK2	8.76716e-143	0.665998	1.33568e-138	0	HIPK2
MOB3A	2.31946e-142	0.592069	3.5337e-138	0	MOB3A
ZNF697	9.78998e-142	0.600924	1.4915e-137	0	ZNF697
TYMP	1.50867e-140	0.567567	2.29845e-136	0	TYMP
BID	1.66874e-138	0.602891	2.54233e-134	0	BID
PNPLA2	2.64031e-138	0.617694	4.02252e-134	0	PNPLA2
VRK2	3.05578e-138	0.598184	4.65547e-134	0	VRK2
BCL3	1.40686e-137	0.699997	2.14335e-133	0	BCL3
PCNX1	2.2273e-136	0.623744	3.39329e-132	0	PCNX1
NUP62	5.58337e-136	0.594876	8.50627e-132	0	NUP62
SH3BP1	5.31707e-135	0.610623	8.10056e-131	0	SH3BP1
DDIT4	1.43444e-133	0.814109	2.18537e-129	0	DDIT4
HM13	1.64334e-133	0.514328	2.50363e-129	0	HM13
SEMA4A	6.95518e-132	0.681828	1.05962e-127	0	SEMA4A
SCARF1	1.52614e-131	0.660496	2.32507e-127	0	SCARF1
S100A11	4.82728e-131	0.421699	7.35437e-127	0	S100A11
LCP1	5.9702e-131	0.382493	9.09559e-127	0	LCP1
BCL2A1	9.09261e-130	0.487641	1.38526e-125	0	BCL2A1
PPP1R15A	7.99416e-129	0.6132	1.21791e-124	0	PPP1R15A
NFKB2	1.66677e-125	0.561336	2.53932e-121	0	NFKB2
CDCP1	3.35274e-125	0.614958	5.1079e-121	0	CDCP1
TNS3	8.13482e-125	0.536206	1.23934e-120	0	TNS3
TRIB1	3.7273e-124	0.477655	5.67855e-120	0	TRIB1
LFNG	1.20963e-123	0.563293	1.84287e-119	0	LFNG
NFKBIE	2.16315e-122	0.597279	3.29556e-118	0	NFKBIE
SBNO2	6.83969e-122	0.556157	1.04203e-117	0	SBNO2
RESF1	1.33464e-121	0.619819	2.03332e-117	0	RESF1
ORAI2	9.8777e-121	0.567007	1.50487e-116	0	ORAI2
GNA15	7.89415e-119	0.557742	1.20267e-114	0	GNA15
ASAP1	9.34166e-118	0.469863	1.4232e-113	0	ASAP1
PPP1R18	9.4058e-118	0.593013	1.43297e-113	0	PPP1R18
TRPS1	6.02563e-117	0.599291	9.18004e-113	0	TRPS1
ELOVL1	1.13199e-116	0.484324	1.72458e-112	0	ELOVL1
CDK14	8.3675e-116	0.540194	1.27479e-111	0	CDK14
NDST1	1.10125e-115	0.544824	1.67775e-111	0	NDST1
SLC35B2	1.18968e-115	0.664559	1.81248e-111	0	SLC35B2
CPQ	2.22175e-115	0.602589	3.38483e-111	0	CPQ
CD53	1.35619e-114	0.445955	2.06615e-110	0	CD53
UXS1	1.64734e-114	0.56226	2.50972e-110	0	UXS1
NFKBIZ	9.62819e-113	0.648806	1.46685e-108	0	NFKBIZ
IDS	2.69637e-111	0.539382	4.10792e-107	0	IDS
SLC3A2	1.44708e-110	0.565472	2.20463e-106	0	SLC3A2
HBEGF	1.17053e-109	0.753619	1.7833e-105	0	HBEGF
ADAM10	1.32767e-109	0.490159	2.02271e-105	0	ADAM10
ARRB2	2.74045e-109	0.425585	4.17508e-105	0	ARRB2
PLEKHO2	8.6224e-109	0.502491	1.31362e-104	0	PLEKHO2
NUMB	5.51661e-108	0.409367	8.40455e-104	0	NUMB
LILRA2	1.28968e-107	0.408599	1.96482e-103	0	LILRA2
CTDSP1	2.75643e-107	0.535335	4.19942e-103	0	CTDSP1
LAT	4.4759e-107	0.528716	6.81904e-103	0	LAT
ORMDL2	6.23324e-107	0.478306	9.49634e-103	0	ORMDL2
EHBP1L1	1.0786e-105	0.463501	1.64325e-101	0	EHBP1L1
VDR	1.21546e-105	0.5193	1.85175e-101	0	VDR
SQOR	1.47894e-104	0.492049	2.25316e-100	0	SQOR
LTA4H	2.16913e-104	0.280858	3.30467e-100	0	LTA4H
VSIG4	4.88524e-104	0.642271	7.44266e-100	0	VSIG4
PTK2B	7.60307e-104	0.488211	1.15833e-99	0	PTK2B
DOK2	1.74295e-103	0.519014	2.65539e-99	0	DOK2
SHKBP1	2.19054e-103	0.500057	3.33729e-99	0	SHKBP1
BST1	2.53782e-103	0.482163	3.86637e-99	0	BST1
FHOD1	6.21713e-101	0.467238	9.47179e-97	0	FHOD1
TLN1	1.24734e-100	0.416246	1.90032e-96	0	TLN1
ITGAL	1.79379e-100	0.501308	2.73284e-96	0	ITGAL
PTPRE	9.67402e-100	0.35742	1.47384e-95	0	PTPRE
EPB41L3	4.48731e-99	0.41576	6.83641e-95	0	EPB41L3
DOT1L	9.09685e-99	0.293548	1.38591e-94	0	DOT1L
GPSM3	3.13786e-98	0.46079	4.78053e-94	0	GPSM3
ACTN1	1.02226e-97	0.342354	1.55741e-93	0	ACTN1
USP3	1.5733e-97	0.476289	2.39692e-93	0	USP3
CHST2	3.19748e-97	0.424878	4.87136e-93	0	CHST2
EML4	2.57308e-96	0.49338	3.92008e-92	0	EML4
TRAF1	1.81547e-95	0.388951	2.76586e-91	0	TRAF1
SLC43A3	1.85624e-95	0.417741	2.82797e-91	0	SLC43A3
CTSH	4.63906e-95	0.451818	7.06761e-91	0	CTSH
SLC4A7	6.12882e-95	0.487721	9.33725e-91	0	SLC4A7
NAV1	1.52694e-94	0.463849	2.32629e-90	0	NAV1
NOTCH3	2.88079e-93	0.577149	4.38888e-89	0	NOTCH3
GRINA	4.09638e-93	0.422814	6.24084e-89	0	GRINA
QSOX1	1.30493e-92	0.491293	1.98806e-88	0	QSOX1
SIGLEC5	1.81251e-91	0.476295	2.76136e-87	0	SIGLEC5
ERGIC1	2.1739e-91	0.431439	3.31194e-87	0	ERGIC1
CCT5	2.27485e-91	0.44453	3.46574e-87	0	CCT5
KDM6B	1.78971e-90	0.458279	2.72662e-86	0	KDM6B
RAC2	7.50556e-90	0.298143	1.14347e-85	0	RAC2
GPR35	5.89698e-89	0.535871	8.98405e-85	0	GPR35
UBXN2B	6.98239e-89	0.438071	1.06377e-84	0	UBXN2B
ST3GAL2	3.92468e-88	0.432746	5.97926e-84	0	ST3GAL2
CYTIP	4.76838e-88	0.49274	7.26462e-84	0	CYTIP
YWHAG	4.85361e-88	0.440838	7.39447e-84	0	YWHAG
CD58	8.07533e-88	0.418417	1.23028e-83	0	CD58
CSRNP1	1.60259e-87	0.416517	2.44155e-83	0	CSRNP1
MYD88	1.67998e-86	0.448716	2.55944e-82	0	MYD88
NCF2	1.76938e-86	0.36768	2.69565e-82	0	NCF2
ANXA1	3.85639e-86	0.466628	5.87521e-82	0	ANXA1
CCL4	7.22169e-86	0.473989	1.10022e-81	0	CCL4
SLC1A3	1.8856e-85	0.479512	2.87271e-81	0	SLC1A3
RUNX1	2.4615e-85	0.48712	3.7501e-81	0	RUNX1
ITPRIP	5.06126e-85	0.374662	7.71083e-81	0	ITPRIP
FURIN	6.89307e-85	0.411272	1.05016e-80	0	FURIN
STK38L	6.93267e-85	0.563194	1.05619e-80	0	STK38L
CORO1A	8.09315e-84	0.47737	1.23299e-79	0	CORO1A
ZNF281	8.61305e-84	0.414638	1.3122e-79	0	ZNF281
MAP2K3	9.20624e-84	0.3063	1.40257e-79	0	MAP2K3
VMO1	9.86152e-84	0.581304	1.5024e-79	0	VMO1
IER5	3.051e-83	0.45995	4.64819e-79	0	IER5
DDX5	1.8054e-82	0.388763	2.75052e-78	0	DDX5
HK1	2.04035e-82	0.447158	3.10847e-78	0	HK1
BEST1	2.30398e-81	0.401413	3.51012e-77	0	BEST1
ZMIZ1	2.36027e-81	0.453951	3.59587e-77	0	ZMIZ1
ZC3H12A	4.08281e-81	0.430429	6.22016e-77	0	ZC3H12A
FLNB	6.80202e-81	0.421851	1.03629e-76	0	FLNB
IRAK1	4.51166e-80	0.437326	6.87351e-76	0	IRAK1
HIST2H2BE	2.03606e-79	0.565598	3.10193e-75	0	HIST2H2BE
BHLHE41	4.65775e-79	0.478379	7.09609e-75	0	BHLHE41
NRIP3	7.17195e-79	0.397352	1.09265e-74	0	NRIP3
DOK3	2.93649e-77	0.383564	4.47374e-73	0	DOK3
TNFRSF12A	3.87397e-77	0.395706	5.90199e-73	0	TNFRSF12A
NINJ1	5.58707e-77	0.451693	8.5119e-73	0	NINJ1
NOD2	9.11645e-77	0.39106	1.38889e-72	0	NOD2
AHR	1.24152e-76	0.516334	1.89145e-72	0	AHR
PPARG	1.8446e-76	0.474826	2.81025e-72	0	PPARG
CD86	1.96505e-76	0.387709	2.99375e-72	0	CD86
GPR132	2.67946e-76	0.457755	4.08215e-72	0	GPR132
NFKB1	2.80778e-76	0.354608	4.27765e-72	0	NFKB1
TOM1	4.72424e-76	0.390108	7.19738e-72	0	TOM1
SLC7A7	2.74736e-75	0.364916	4.1856e-71	0	SLC7A7
MEGF9	1.39224e-74	0.389912	2.12107e-70	0	MEGF9
G0S2	8.4265e-74	0.59169	1.28378e-69	0	G0S2
COLGALT1	9.59523e-74	0.407334	1.46183e-69	0	COLGALT1
TNIP2	1.02831e-72	0.400634	1.56663e-68	0	TNIP2
VSIR	1.04574e-72	0.345909	1.59319e-68	0	VSIR
DAZAP2	1.0895e-72	0.361859	1.65986e-68	0	DAZAP2
IKBKE	1.3002e-72	0.355334	1.98085e-68	0	IKBKE
TNFAIP3	3.43528e-72	0.35761	5.23364e-68	0	TNFAIP3
ZBTB17	4.983e-72	0.361685	7.5916e-68	0	ZBTB17
MYO1F	1.68309e-71	0.377897	2.56418e-67	0	MYO1F
SDC4	2.6258e-71	0.364762	4.0004e-67	0	SDC4
MAP3K20	3.07654e-71	0.406892	4.68712e-67	0	MAP3K20
IL7R	3.9944e-71	0.302511	6.08546e-67	0	IL7R
ST14	8.21058e-71	0.372134	1.25088e-66	0	ST14
POR	4.84356e-70	0.408023	7.37916e-66	0	POR
ZEB2	5.03262e-70	0.344618	7.6672e-66	0	ZEB2
ACSL5	8.52257e-70	0.408166	1.29841e-65	0	ACSL5
SLC4A2	1.08599e-69	0.377073	1.6545e-65	0	SLC4A2
TUBB4B	1.12443e-69	0.316966	1.71307e-65	0	TUBB4B
SRA1	2.03945e-69	0.358409	3.1071e-65	0	SRA1
DDX60L	1.058e-68	0.30832	1.61186e-64	0	DDX60L
ST6GALNAC4	1.68723e-68	0.325233	2.5705e-64	0	ST6GALNAC4
CARD19	3.16975e-68	0.359201	4.82911e-64	0	CARD19
PLK3	3.94971e-68	0.356229	6.01739e-64	0	PLK3
EDEM2	6.78308e-68	0.415134	1.0334e-63	0	EDEM2
NLRC5	8.99817e-68	0.313173	1.37087e-63	0	NLRC5
LRRC25	1.91691e-67	0.373664	2.92042e-63	0	LRRC25
SLC16A10	1.98054e-67	0.443904	3.01736e-63	0	SLC16A10
MAP1S	7.45684e-67	0.389585	1.13605e-62	0	MAP1S
MBD2	8.25171e-67	0.371561	1.25715e-62	0	MBD2
C17orf49	2.53886e-66	0.35089	3.86796e-62	0	C17orf49
CHMP4B	3.54832e-66	0.329457	5.40587e-62	0	CHMP4B
MBOAT7	3.89777e-66	0.511532	5.93826e-62	0	MBOAT7
SUN2	5.70895e-66	0.284327	8.69759e-62	0	SUN2
FYN	6.83176e-66	0.322325	1.04082e-61	0	FYN
MGST1	7.65106e-66	0.320316	1.16564e-61	0	MGST1
TNIK	2.0617e-65	0.383226	3.141e-61	0	TNIK
TSC22D3	3.90122e-65	0.486235	5.94351e-61	0	TSC22D3
UCP2	5.03739e-65	0.371205	7.67446e-61	0	UCP2
RASSF2	6.79918e-65	0.344682	1.03585e-60	0	RASSF2
LAIR1	1.06774e-64	0.321529	1.6267e-60	0	LAIR1
MARK2	1.14682e-64	0.356406	1.74718e-60	0	MARK2
NFAT5	3.17717e-64	0.398324	4.84041e-60	0	NFAT5
NCF1	3.47824e-63	0.356501	5.29909e-59	0	NCF1
ZMIZ2	5.67735e-63	0.394505	8.64944e-59	0	ZMIZ2
SEMA4D	6.69543e-63	0.415463	1.02005e-58	0	SEMA4D
PNRC1	9.21524e-63	0.362828	1.40394e-58	0	PNRC1
MSANTD3	1.00515e-62	0.327473	1.53135e-58	0	MSANTD3
SLC9A1	1.04091e-62	0.332048	1.58582e-58	0	SLC9A1
NOP16	1.46938e-62	0.440006	2.2386e-58	0	NOP16
MIDN	1.55092e-62	0.376851	2.36283e-58	0	MIDN
BACH1	1.87816e-62	0.35353	2.86138e-58	0	BACH1
SPATA13	2.81197e-62	0.370141	4.28403e-58	0	SPATA13
EWSR1	3.11752e-62	0.306186	4.74954e-58	0	EWSR1
FOXP4	3.42414e-62	0.313597	5.21667e-58	0	FOXP4
GLRX	3.60937e-61	0.33831	5.49887e-57	0	GLRX
ATP6V0B	5.21163e-61	0.272985	7.93992e-57	0	ATP6V0B
WAS	7.38308e-61	0.323884	1.12481e-56	0	WAS
SASH3	1.01094e-60	0.344844	1.54017e-56	0	SASH3
MYOF	7.30913e-60	0.307094	1.11355e-55	0	MYOF
CHST11	9.08613e-60	0.296076	1.38427e-55	0	CHST11
GLTP	1.10717e-59	0.273599	1.68677e-55	0	GLTP
IER2	1.32853e-59	0.337601	2.02402e-55	0	IER2
SEMA4B	2.10695e-59	0.288461	3.20993e-55	0	SEMA4B
SH3BP5	3.78797e-59	0.348508	5.77097e-55	0	SH3BP5
SLC31A2	5.07606e-59	0.332654	7.73338e-55	0	SLC31A2
DDX21	6.63678e-59	0.375262	1.01111e-54	0	DDX21
PLSCR1	6.87204e-59	0.348432	1.04695e-54	0	PLSCR1
CHST15	1.04673e-58	0.270201	1.5947e-54	0	CHST15
RAPGEF1	3.05651e-58	0.342469	4.65659e-54	0	RAPGEF1
GSK3A	5.03441e-58	0.307711	7.66992e-54	0	GSK3A
SPINT1	5.75894e-58	0.303969	8.77374e-54	0	SPINT1
CERS2	6.89887e-57	0.31342	1.05104e-52	0	CERS2
CLIC1	9.27943e-57	0.303057	1.41372e-52	0	CLIC1
SMAD7	1.46921e-56	0.325965	2.23835e-52	0	SMAD7
GPR108	3.3312e-56	0.331416	5.07508e-52	0	GPR108
CMTM3	4.21121e-56	0.347515	6.41578e-52	0	CMTM3
SDF2L1	5.53721e-56	0.308704	8.43594e-52	0	SDF2L1
ICAM1	5.96048e-56	0.392238	9.08079e-52	0	ICAM1
FMNL3	2.58816e-55	0.327607	3.94306e-51	0	FMNL3
NOTCH1	3.45709e-55	0.339427	5.26687e-51	0	NOTCH1
SDCCAG8	5.73235e-55	0.318252	8.73324e-51	0	SDCCAG8
BCKDK	1.30841e-54	0.328859	1.99337e-50	0	BCKDK
HGS	1.45172e-54	0.330933	2.21169e-50	0	HGS
SLCO3A1	2.21818e-54	0.326792	3.37939e-50	0	SLCO3A1
MARCO	6.14986e-54	0.45155	9.36932e-50	0	MARCO
OTUD1	6.39188e-54	0.318325	9.73804e-50	0	OTUD1
DAZAP1	6.42597e-54	0.312155	9.78997e-50	0	DAZAP1
PACSIN2	1.01533e-53	0.292596	1.54686e-49	0	PACSIN2
CCR1	1.6708e-53	0.269766	2.54547e-49	0	CCR1
IL4I1	1.78292e-53	0.267313	2.71628e-49	0	IL4I1
STXBP2	3.20011e-53	0.285377	4.87537e-49	0	STXBP2
C15orf39	3.35427e-53	0.372544	5.11023e-49	0	C15orf39
CYP1B1	1.50742e-52	0.667215	2.29656e-48	0	CYP1B1
HK2	2.36115e-52	0.294653	3.59722e-48	0	HK2
SLC12A9	4.76113e-52	0.326615	7.25358e-48	0	SLC12A9
TMEM45B	8.54858e-52	0.321106	1.30238e-47	0	TMEM45B
SELENOW	9.83534e-52	0.257334	1.49841e-47	0	SELENOW
MTMR3	1.66394e-51	0.297754	2.53501e-47	0	MTMR3
FKBP4	2.6646e-51	0.25933	4.05952e-47	0	FKBP4
ATP2A3	2.70711e-51	0.308887	4.12429e-47	0	ATP2A3
CBFB	3.20501e-51	0.259897	4.88283e-47	0	CBFB
LRRK2	4.97676e-51	0.331085	7.58209e-47	0	LRRK2
TNFRSF10A	5.99099e-51	0.280492	9.12728e-47	0	TNFRSF10A
EFTUD2	1.02964e-50	0.274972	1.56865e-46	0	EFTUD2
LCP2	2.82137e-50	0.438224	4.29836e-46	0	LCP2
EXOSC4	3.95339e-50	0.255077	6.02298e-46	0	EXOSC4
TNFRSF10B	4.23951e-50	0.263513	6.45889e-46	0	TNFRSF10B
BCL9L	4.68062e-50	0.293632	7.13093e-46	0	BCL9L
ARF6	7.68409e-50	0.258335	1.17067e-45	0	ARF6
TYK2	1.08918e-49	0.26548	1.65937e-45	0	TYK2
H2AFY	1.28745e-49	0.295092	1.96143e-45	0	H2AFY
HDGF	3.69735e-49	0.276939	5.63291e-45	0	HDGF
ARL6IP5	3.74196e-49	0.261594	5.70088e-45	0	ARL6IP5
TAGLN2	4.88645e-49	0.274077	7.4445e-45	0	TAGLN2
GALNT6	1.10375e-48	0.27435	1.68156e-44	0	GALNT6
PEF1	1.24987e-48	0.274276	1.90418e-44	0	PEF1
NECTIN2	1.30758e-48	0.324428	1.9921e-44	0	NECTIN2
IL17RA	1.33624e-48	0.29463	2.03576e-44	0	IL17RA
PNKD	2.68127e-48	0.330144	4.08491e-44	0	PNKD
FNDC3B	3.82603e-48	0.3125	5.82896e-44	0	FNDC3B
RILPL2	4.12278e-48	0.256032	6.28106e-44	0	RILPL2
RUBCNL	4.61526e-48	0.303127	7.03135e-44	0	RUBCNL
ATXN1	6.7589e-48	0.36099	1.02972e-43	0	ATXN1
ACTN4	7.07046e-48	0.262793	1.07718e-43	0	ACTN4
PECAM1	1.76192e-47	0.429753	2.68429e-43	0	PECAM1
CDK9	2.13999e-47	0.28142	3.26027e-43	0	CDK9
LRRC8D	3.31313e-47	0.30481	5.04755e-43	0	LRRC8D
PTPRJ	3.46034e-47	0.293731	5.27183e-43	0	PTPRJ
ZFP36L1	7.46504e-47	0.467655	1.1373e-42	0	ZFP36L1
CSK	1.34374e-46	0.259122	2.04719e-42	0	CSK
TWF2	2.27136e-46	0.269814	3.46041e-42	0	TWF2
SIGLEC7	2.75262e-46	0.272842	4.19361e-42	0	SIGLEC7
PIK3CD	5.56852e-46	0.274442	8.48364e-42	0	PIK3CD
YRDC	7.19994e-46	0.266608	1.09691e-41	0	YRDC
PPP1R15B	9.00012e-46	0.285702	1.37117e-41	0	PPP1R15B
SH3KBP1	9.26032e-46	0.282729	1.41081e-41	0	SH3KBP1
ITGAV	1.09572e-45	0.347473	1.66933e-41	0	ITGAV
SLA	1.21269e-45	0.314351	1.84753e-41	0	SLA
R3HDM4	2.20618e-45	0.277716	3.36111e-41	0	R3HDM4
AMPD2	6.33969e-45	0.259293	9.65852e-41	0	AMPD2
FBRS	6.64094e-45	0.290669	1.01175e-40	0	FBRS
TGIF1	8.82723e-45	0.300332	1.34483e-40	0	TGIF1
NR3C1	1.60958e-44	0.258287	2.4522e-40	0	NR3C1
HDAC1	9.57162e-44	0.274846	1.45824e-39	0	HDAC1
BAZ1A	1.00688e-43	0.29169	1.53399e-39	0	BAZ1A
ETS2	1.72128e-43	0.369306	2.62238e-39	0	ETS2
ARNTL2	3.58125e-43	0.271426	5.45603e-39	0	ARNTL2
SH3BP2	3.81047e-43	0.250602	5.80525e-39	0	SH3BP2
MLLT6	4.5054e-43	0.304069	6.86398e-39	0	MLLT6
DEDD2	2.66517e-42	0.270171	4.06038e-38	0	DEDD2
THBD	2.81169e-42	0.517151	4.28361e-38	0	THBD
STK40	5.63332e-42	0.258959	8.58236e-38	0	STK40
ENSG00000188313	6.26611e-42	0.289612	9.54642e-38	0	ENSG00000188313
METRNL	1.54871e-41	0.308893	2.35947e-37	0	METRNL
SLC41A2	1.56593e-41	0.263804	2.38569e-37	0	SLC41A2
ETV6	2.80266e-41	0.344745	4.26985e-37	0	ETV6
SUSD6	5.39631e-41	0.316951	8.22128e-37	0	SUSD6
RHOB	1.19496e-40	0.332418	1.82052e-36	0	RHOB
IL27RA	1.87692e-40	0.283057	2.85948e-36	0	IL27RA
SIK3	1.95949e-40	0.269812	2.98528e-36	0	SIK3
FHL3	1.22632e-39	0.286644	1.8683e-35	0	FHL3
USB1	1.95314e-39	0.266043	2.97561e-35	0	USB1
FLVCR2	4.08703e-39	0.266951	6.22658e-35	0	FLVCR2
LYN	4.12258e-39	0.252384	6.28075e-35	0	LYN
ST3GAL1	1.52724e-38	0.373748	2.32675e-34	0	ST3GAL1
RRP12	1.25718e-36	0.264103	1.91531e-32	0	RRP12
ZNRF2	5.18414e-36	0.332255	7.89803e-32	0	ZNRF2
KLF4	5.78829e-35	0.329419	8.81846e-31	0	KLF4
ARID5B	1.94482e-34	0.290257	2.96293e-30	0	ARID5B
CLEC4A	3.16529e-34	0.320297	4.82232e-30	0	CLEC4A
ATP2B1	1.28796e-31	0.268243	1.9622e-27	0	ATP2B1
PDPN	1.80908e-31	0.3836	2.75613e-27	0	PDPN
YWHAH	1.36993e-29	0.260443	2.08708e-25	0	YWHAH
AP1S2	8.83664e-27	0.305426	1.34626e-22	0	AP1S2
CCL22	0	5.05559	0	1	CCL22
TACSTD2	0	3.81469	0	1	TACSTD2
LPL	0	3.5013	0	1	LPL
CSF1	0	3.3688	0	1	CSF1
INHBA	0	2.71718	0	1	INHBA
CCL24	0	2.57745	0	1	CCL24
NR4A3	0	2.44777	0	1	NR4A3
RGCC	0	2.40063	0	1	RGCC
CD1C	0	2.35956	0	1	CD1C
MFSD12	0	2.34019	0	1	MFSD12
GPAT3	0	2.33497	0	1	GPAT3
IL1RN	0	2.2966	0	1	IL1RN
CRLF2	0	2.25656	0	1	CRLF2
GSN	0	2.13024	0	1	GSN
EGR2	0	2.11972	0	1	EGR2
MATK	0	2.1157	0	1	MATK
ENC1	0	1.99957	0	1	ENC1
CD83	0	1.98903	0	1	CD83
EMP1	0	1.98814	0	1	EMP1
HMG20B	0	1.98676	0	1	HMG20B
PLEK	0	1.97692	0	1	PLEK
ATF3	0	1.96211	0	1	ATF3
DCSTAMP	0	1.94452	0	1	DCSTAMP
HIVEP3	0	1.91487	0	1	HIVEP3
ALDH1A2	0	1.84452	0	1	ALDH1A2
CD1B	0	1.83464	0	1	CD1B
CD300LB	0	1.7704	0	1	CD300LB
SPRY2	0	1.72783	0	1	SPRY2
OCSTAMP	0	1.70597	0	1	OCSTAMP
ENTPD1	0	1.6786	0	1	ENTPD1
CD9	0	1.64441	0	1	CD9
PIM3	0	1.64073	0	1	PIM3
ALCAM	0	1.61142	0	1	ALCAM
CASS4	0	1.6102	0	1	CASS4
HOMER1	0	1.54585	0	1	HOMER1
LSP1	0	1.52865	0	1	LSP1
MAFF	0	1.49478	0	1	MAFF
DOT1L1	0	1.47157	0	1	DOT1L
ZNF366	0	1.45757	0	1	ZNF366
RAMP1	0	1.43212	0	1	RAMP1
NEK6	0	1.37742	0	1	NEK6
PTPRE1	0	1.26909	0	1	PTPRE
PPFIBP1	0	1.25597	0	1	PPFIBP1
TMSB10	0	1.22305	0	1	TMSB10
SLC27A3	2.19716e-307	1.4734	3.34737e-303	1	SLC27A3
DAGLA	8.88237e-300	1.31581	1.35323e-295	1	DAGLA
SLC38A1	9.55603e-298	0.864898	1.45586e-293	1	SLC38A1
ACTB	1.73312e-297	1.23335	2.64041e-293	1	ACTB
CD276	2.78093e-291	1.40182	4.23675e-287	1	CD276
SGK1	9.04296e-291	1.83903	1.3777e-286	1	SGK1
RASSF5	1.33048e-289	1.3984	2.02698e-285	1	RASSF5
VIM	9.03439e-288	0.838657	1.37639e-283	1	VIM
LCP11	4.41654e-286	1.03196	6.72861e-282	1	LCP1
PPARD	1.30311e-285	1.27432	1.98529e-281	1	PPARD
FLT1	3.70143e-282	1.58703	5.63913e-278	1	FLT1
ITGAX	3.60553e-277	1.10501	5.49302e-273	1	ITGAX
ITGB2	3.75606e-273	0.938153	5.72236e-269	1	ITGB2
FAM20C	5.46327e-267	1.36229	8.32328e-263	1	FAM20C
SDC21	1.2803e-260	1.19734	1.95053e-256	1	SDC2
TNFRSF18	1.39048e-260	1.12644	2.1184e-256	1	TNFRSF18
GPC4	5.54198e-257	2.04589	8.4432e-253	1	GPC4
ITGAM	1.77096e-255	1.18853	2.69805e-251	1	ITGAM
SLC25A25	4.87488e-254	1.08362	7.42689e-250	1	SLC25A25
DUSP7	1.24163e-239	1.44774	1.89162e-235	1	DUSP7
PHLDA11	9.79777e-236	1.4201	1.49269e-231	1	PHLDA1
FKBP1A	7.22691e-235	1.21359	1.10102e-230	1	FKBP1A
CD52	3.46714e-234	1.46335	5.28218e-230	1	CD52
IL2RG1	2.48355e-231	1.1587	3.78368e-227	1	IL2RG
PEA15	7.06765e-230	1.07733	1.07676e-225	1	PEA15
F3	1.00835e-225	2.0622	1.53622e-221	1	F3
ITGA5	1.53434e-224	1.36219	2.33756e-220	1	ITGA5
JARID2	2.35958e-224	1.25885	3.59481e-220	1	JARID2
NIBAN21	6.97657e-224	1.06893	1.06288e-219	1	NIBAN2
CCND2	1.10803e-221	1.05717	1.68808e-217	1	CCND2
ACTG1	4.28004e-221	1.13594	6.52065e-217	1	ACTG1
ADGRE5	1.3181e-219	1.42998	2.00812e-215	1	ADGRE5
SLC1A4	3.023e-218	1.13622	4.60554e-214	1	SLC1A4
SEMA7A	8.24054e-215	1.07242	1.25545e-210	1	SEMA7A
LILRA21	1.07377e-213	1.16175	1.63589e-209	1	LILRA2
SLC16A6	6.60828e-211	1.09667	1.00677e-206	1	SLC16A6
KDM6B1	1.133e-210	1.16665	1.72612e-206	1	KDM6B
G6PD	1.59717e-208	1.11469	2.43328e-204	1	G6PD
SERPINE11	1.76917e-207	1.26045	2.69533e-203	1	SERPINE1
TGM2	1.86389e-206	1.51048	2.83964e-202	1	TGM2
ANXA11	1.18403e-205	1.01904	1.80387e-201	1	ANXA11
MRAS	4.14415e-205	1.22437	6.31362e-201	1	MRAS
ESYT2	6.00366e-202	1.08273	9.14658e-198	1	ESYT2
RHBDD21	1.02278e-199	1.1503	1.55821e-195	1	RHBDD2
FABP5	2.4784e-199	1.66796	3.77585e-195	1	FABP5
TNFRSF21	5.12782e-199	1.69061	7.81223e-195	1	TNFRSF21
YWHAQ	9.71712e-197	1.04936	1.4804e-192	1	YWHAQ
CA2	1.51485e-195	1.49024	2.30788e-191	1	CA2
TIAM1	5.12754e-195	0.991996	7.8118e-191	1	TIAM1
SUN21	7.93256e-195	0.981984	1.20853e-190	1	SUN2
SNAI3	6.40925e-192	1.09835	9.7645e-188	1	SNAI3
TM4SF19	6.78674e-192	2.3597	1.03396e-187	1	TM4SF19
ASAP11	1.3188e-189	0.949559	2.0092e-185	1	ASAP1
GNA13	1.20886e-188	1.15737	1.8417e-184	1	GNA13
RAC21	9.52347e-185	1.08312	1.4509e-180	1	RAC2
RHOC	6.95342e-182	1.2702	1.05935e-177	1	RHOC
SH3BGRL31	9.4014e-178	0.790956	1.4323e-173	1	SH3BGRL3
HSD3B7	7.34124e-177	1.08304	1.11844e-172	1	HSD3B7
MAP2K31	3.44597e-176	1.0034	5.24994e-172	1	MAP2K3
CD63	5.72645e-176	0.785631	8.72424e-172	1	CD63
TNFRSF4	2.93342e-173	0.858028	4.46907e-169	1	TNFRSF4
ATP2B4	5.51745e-173	1.53624	8.40584e-169	1	ATP2B4
RFTN1	6.69927e-172	1.04318	1.02063e-167	1	RFTN1
RAB7B	1.68775e-169	1.29735	2.57129e-165	1	RAB7B
PALLD	1.75738e-169	1.63908	2.67737e-165	1	PALLD
REL	1.21883e-168	1.34287	1.85688e-164	1	REL
FLNA1	2.32041e-168	0.785314	3.53515e-164	1	FLNA
ATP1A1	1.69643e-167	0.954514	2.58452e-163	1	ATP1A1
ITPRIP1	5.58195e-163	0.935253	8.5041e-159	1	ITPRIP
SLC15A3	1.63426e-162	1.36088	2.48979e-158	1	SLC15A3
CLN8	5.98622e-162	1.16595	9.12e-158	1	CLN8
CAMK1	1.14099e-161	1.20635	1.73829e-157	1	CAMK1
NCAM1	2.6384e-161	0.781359	4.0196e-157	1	NCAM1
DUSP2	7.51477e-160	1.15164	1.14487e-155	1	DUSP2
INPP5A	1.99989e-158	0.812745	3.04684e-154	1	INPP5A
DHRS9	2.33962e-157	0.965827	3.56441e-153	1	DHRS9
ATP13A3	4.81662e-156	0.976134	7.33811e-152	1	ATP13A3
TBKBP1	8.89479e-156	0.804276	1.35512e-151	1	TBKBP1
SERTAD2	3.27724e-155	0.955937	4.99288e-151	1	SERTAD2
S100A13	1.72148e-154	1.07204	2.62267e-150	1	S100A13
DIAPH1	2.22015e-153	0.852791	3.3824e-149	1	DIAPH1
YWHAZ	2.92411e-153	0.838198	4.45489e-149	1	YWHAZ
KCNN41	2.41201e-152	0.85966	3.6747e-148	1	KCNN4
DUSP5	5.78832e-151	1.00056	8.81851e-147	1	DUSP5
FGL2	2.54779e-150	1.36161	3.88156e-146	1	FGL2
TNFSF14	4.16532e-149	1.03511	6.34586e-145	1	TNFSF14
JUNB	8.48892e-149	0.812731	1.29329e-144	1	JUNB
ABCC31	4.30564e-147	0.883523	6.55965e-143	1	ABCC3
BTG2	5.64689e-145	1.04509	8.60304e-141	1	BTG2
PTPN7	9.79312e-145	0.829616	1.49198e-140	1	PTPN7
CSRNP11	4.44252e-144	0.887929	6.76818e-140	1	CSRNP1
TMEM43	1.35448e-142	0.822487	2.06355e-138	1	TMEM43
ID2	6.71377e-142	1.10014	1.02284e-137	1	ID2
CD531	8.76884e-142	0.68136	1.33593e-137	1	CD53
NUMB1	2.89944e-141	0.913055	4.4173e-137	1	NUMB
TSC22D1	1.21565e-140	1.35524	1.85205e-136	1	TSC22D1
SLC7A111	1.44121e-140	0.876241	2.19568e-136	1	SLC7A11
PRCP	6.03822e-140	0.885853	9.19922e-136	1	PRCP
NRROS	2.0609e-139	0.908106	3.13978e-135	1	NRROS
MYO1E	6.28314e-139	0.904797	9.57237e-135	1	MYO1E
TRIB11	5.10067e-138	0.876245	7.77087e-134	1	TRIB1
GPX3	6.09857e-138	0.806291	9.29118e-134	1	GPX3
RNF19A	9.02992e-138	0.85396	1.37571e-133	1	RNF19A
DNAJB5	2.04365e-137	0.741178	3.1135e-133	1	DNAJB5
FKBP5	2.48141e-137	0.769273	3.78043e-133	1	FKBP5
SPINT11	4.81505e-137	0.797663	7.33574e-133	1	SPINT1
POR1	5.60045e-137	0.812773	8.53229e-133	1	POR
ADAM15	6.89962e-137	0.820847	1.05116e-132	1	ADAM15
HM131	2.27562e-136	0.734403	3.4669e-132	1	HM13
KCNK13	1.39852e-134	0.642546	2.13065e-130	1	KCNK13
ARHGAP10	2.39425e-134	0.757345	3.64764e-130	1	ARHGAP10
SELENON	2.55699e-134	1.28283	3.89557e-130	1	SELENON
CCL31	4.04834e-134	1.52748	6.16764e-130	1	CCL3
ZYX	9.4136e-132	0.737028	1.43416e-127	1	ZYX
PLAUR1	1.08562e-131	0.810866	1.65394e-127	1	PLAUR
GLIPR21	1.12025e-131	0.835231	1.70669e-127	1	GLIPR2
TPM4	2.15444e-129	0.801016	3.28229e-125	1	TPM4
LMNB1	3.04372e-129	0.664164	4.63711e-125	1	LMNB1
STXBP1	9.63835e-129	0.70385	1.4684e-124	1	STXBP1
UBE2J1	5.95891e-128	0.757568	9.0784e-124	1	UBE2J1
TNFRSF1B	1.35179e-126	0.833319	2.05945e-122	1	TNFRSF1B
IFI30	1.50443e-126	0.69836	2.292e-122	1	IFI30
ST3GAL21	2.33517e-126	0.790296	3.55764e-122	1	ST3GAL2
AMZ2	6.21406e-125	0.730626	9.46711e-121	1	AMZ2
RGS16	2.00447e-123	0.965258	3.0538e-119	1	RGS16
SMAD71	2.38953e-123	0.861556	3.64045e-119	1	SMAD7
CYP2S1	8.00876e-123	0.771901	1.22013e-118	1	CYP2S1
AHCYL1	3.21869e-122	0.812672	4.90368e-118	1	AHCYL1
KLF9	1.58033e-121	0.72736	2.40764e-117	1	KLF9
CD226	5.46936e-121	0.907551	8.33257e-117	1	CD226
AQP3	6.41243e-121	0.679874	9.76933e-117	1	AQP3
LMNA	1.13283e-119	1.08989	1.72586e-115	1	LMNA
QPCT1	4.99989e-119	0.96119	7.61733e-115	1	QPCT
CMTM6	5.9898e-119	0.769218	9.12546e-115	1	CMTM6
SRXN1	1.06021e-118	0.909008	1.61523e-114	1	SRXN1
CLCF1	2.13442e-118	0.844588	3.25179e-114	1	CLCF1
CTNNAL1	1.71161e-117	0.572705	2.60764e-113	1	CTNNAL1
MAP4K3	1.24098e-116	0.624242	1.89063e-112	1	MAP4K3
MEF2D	1.4655e-116	0.701912	2.23268e-112	1	MEF2D
ITGB1BP1	8.89262e-114	0.736494	1.35479e-109	1	ITGB1BP1
MFSD6	1.31585e-113	0.688774	2.00469e-109	1	MFSD6
JUND	4.41123e-113	0.637426	6.72051e-109	1	JUND
NCLN	4.76623e-113	0.777467	7.26135e-109	1	NCLN
ABL2	5.27207e-113	0.693643	8.032e-109	1	ABL2
FGR	6.36145e-113	0.927505	9.69166e-109	1	FGR
SRD5A3	8.12011e-113	0.71973	1.2371e-108	1	SRD5A3
CDKN1A	5.16838e-112	0.8311	7.87402e-108	1	CDKN1A
FBP1	1.06028e-111	0.667054	1.61534e-107	1	FBP1
ITGB3	2.12307e-111	0.81574	3.23449e-107	1	ITGB3
TNFAIP31	9.0209e-110	1.03136	1.37433e-105	1	TNFAIP3
ACTN11	4.13208e-109	0.80435	6.29522e-105	1	ACTN1
ST6GALNAC6	6.66406e-109	0.785426	1.01527e-104	1	ST6GALNAC6
CD84	1.5418e-108	0.919241	2.34893e-104	1	CD84
SLC43A31	1.55263e-107	0.768781	2.36543e-103	1	SLC43A3
LIMK1	2.07962e-107	0.695903	3.1683e-103	1	LIMK1
ENSG00000115738	5.3684e-104	0.9448	8.17876e-100	1	ENSG00000115738
PLEKHO1	1.07015e-103	0.608269	1.63038e-99	1	PLEKHO1
CCR11	1.50999e-103	0.824917	2.30046e-99	1	CCR1
COTL11	2.74234e-103	0.685269	4.17795e-99	1	COTL1
RAPGEF11	3.49606e-101	0.639863	5.32625e-97	1	RAPGEF1
CD40	3.96514e-101	0.867306	6.04089e-97	1	CD40
AMD1	5.85459e-101	0.64267	8.91947e-97	1	AMD1
RASGEF1B	1.61374e-100	0.693746	2.45854e-96	1	RASGEF1B
RASA3	2.22837e-100	0.725998	3.39492e-96	1	RASA3
TXNRD1	2.70912e-100	0.710984	4.12734e-96	1	TXNRD1
RASAL2	8.60109e-100	0.5517	1.31038e-95	1	RASAL2
PTPN6	5.98641e-99	0.640519	9.12029e-95	1	PTPN6
ARHGAP31	1.02506e-98	0.656556	1.56167e-94	1	ARHGAP31
IL6R	3.54774e-97	0.62436	5.40498e-93	1	IL6R
ABCC1	1.3365e-96	0.763015	2.03616e-92	1	ABCC1
TGFB1	8.59614e-96	0.757305	1.30962e-91	1	TGFB1
STAT6	2.80906e-95	0.650542	4.2796e-91	1	STAT6
MREG	6.97395e-95	0.627391	1.06248e-90	1	MREG
CD861	1.0755e-94	0.727155	1.63852e-90	1	CD86
ACSL4	1.3202e-94	0.718103	2.01132e-90	1	ACSL4
BCAP31	9.58248e-94	0.572493	1.45989e-89	1	BCAP31
ZNF6971	2.67716e-93	0.602474	4.07865e-89	1	ZNF697
ADGRE21	1.86088e-92	0.607558	2.83504e-88	1	ADGRE2
ATP6V0B1	1.05699e-91	0.569981	1.61032e-87	1	ATP6V0B
POLD1	1.86732e-91	0.593796	2.84487e-87	1	POLD1
MICAL2	3.84281e-91	0.795304	5.85453e-87	1	MICAL2
LILRB11	5.02896e-91	0.632528	7.66162e-87	1	LILRB1
DLGAP4	1.06155e-90	0.652941	1.61727e-86	1	DLGAP4
TRIM8	2.33227e-90	0.693436	3.55322e-86	1	TRIM8
SMOX1	5.97624e-90	0.729442	9.10481e-86	1	SMOX
ST3GAL5	1.46658e-89	0.644631	2.23433e-85	1	ST3GAL5
FAM13B	2.11915e-89	0.600392	3.22852e-85	1	FAM13B
ADAM17	3.02211e-89	0.643413	4.60418e-85	1	ADAM17
TAB2	4.99826e-89	0.657837	7.61485e-85	1	TAB2
ADO	9.38561e-89	0.595651	1.4299e-84	1	ADO
ATP2A31	1.59648e-88	0.690042	2.43223e-84	1	ATP2A3
LIPA	1.93854e-87	1.14298	2.95337e-83	1	LIPA
CALM2	5.27651e-87	0.619072	8.03876e-83	1	CALM2
TMEM158	6.82289e-87	1.05749	1.03947e-82	1	TMEM158
TXNDC17	1.2774e-86	0.598486	1.94612e-82	1	TXNDC17
TIMP11	3.80651e-86	0.812515	5.79922e-82	1	TIMP1
IL1R2	4.4718e-85	1.39163	6.81278e-81	1	IL1R2
FSCN1	5.2456e-85	1.02438	7.99168e-81	1	FSCN1
ATP1B3	1.05904e-84	0.605704	1.61345e-80	1	ATP1B3
SPHK11	2.03807e-84	0.583493	3.105e-80	1	SPHK1
SPSB1	6.0623e-84	0.497074	9.23592e-80	1	SPSB1
VASP1	5.11774e-83	0.564755	7.79687e-79	1	VASP
CDC37	5.52993e-83	0.623284	8.42485e-79	1	CDC37
MYOF1	8.35429e-83	0.652053	1.27278e-78	1	MYOF
SLC12A6	3.77893e-82	0.583583	5.75721e-78	1	SLC12A6
INSIG1	5.30506e-82	1.1251	8.08226e-78	1	INSIG1
HBEGF1	1.75866e-81	0.725967	2.67932e-77	1	HBEGF
ZMYND8	2.14937e-81	0.637176	3.27457e-77	1	ZMYND8
BHLHE40	4.43217e-81	0.803052	6.7524e-77	1	BHLHE40
AKAP13	8.51531e-81	0.594602	1.29731e-76	1	AKAP13
IL3RA1	5.29464e-79	0.67212	8.06638e-75	1	IL3RA
NEMP1	5.4471e-79	0.519935	8.29866e-75	1	NEMP1
CALR	5.78503e-79	0.542346	8.8135e-75	1	CALR
LRRC8A	7.2851e-79	0.716315	1.10989e-74	1	LRRC8A
NAB2	7.38733e-79	0.56122	1.12546e-74	1	NAB2
H6PD	7.98992e-79	0.668504	1.21726e-74	1	H6PD
CLDN12	9.17475e-79	0.472175	1.39777e-74	1	CLDN12
FERMT3	1.18645e-78	0.597053	1.80755e-74	1	FERMT3
SCG5	1.53657e-78	0.67162	2.34097e-74	1	SCG5
DUSP61	5.5158e-78	0.757765	8.40332e-74	1	DUSP6
ARHGEF2	1.71258e-77	0.585875	2.60911e-73	1	ARHGEF2
ATP1B1	1.97604e-77	0.685428	3.0105e-73	1	ATP1B1
ELMO2	2.15869e-77	0.603528	3.28877e-73	1	ELMO2
CDCP11	2.17737e-77	0.873393	3.31722e-73	1	CDCP1
HYOU1	3.84024e-77	0.571708	5.8506e-73	1	HYOU1
FMNL31	1.35634e-76	0.562709	2.06639e-72	1	FMNL3
EIF4E	1.11647e-75	0.529562	1.70094e-71	1	EIF4E
VAPA	1.27502e-75	0.536211	1.94249e-71	1	VAPA
UGDH	2.39637e-75	0.562141	3.65087e-71	1	UGDH
METTL1	2.44526e-74	0.443667	3.72536e-70	1	METTL1
MSANTD31	2.54382e-74	0.60215	3.87551e-70	1	MSANTD3
GLA	2.78595e-74	0.610042	4.24439e-70	1	GLA
CSGALNACT1	9.61628e-74	0.536016	1.46504e-69	1	CSGALNACT1
CHST111	1.21794e-73	0.566915	1.85554e-69	1	CHST11
ZNF706	3.8301e-73	0.506647	5.83516e-69	1	ZNF706
SLC41A21	9.03026e-73	0.615425	1.37576e-68	1	SLC41A2
CHD7	1.05128e-71	0.44525	1.60162e-67	1	CHD7
SLC35B1	1.54736e-71	0.531831	2.3574e-67	1	SLC35B1
MYDGF	3.21403e-71	0.502995	4.89658e-67	1	MYDGF
SOCS31	1.12636e-70	0.660708	1.716e-66	1	SOCS3
PRDM1	1.24615e-69	0.551822	1.89851e-65	1	PRDM1
C12orf57	1.54867e-69	0.491766	2.3594e-65	1	C12orf57
CSF1R1	2.04089e-69	0.443134	3.10929e-65	1	CSF1R
IL27RA1	3.9361e-69	0.542924	5.99665e-65	1	IL27RA
NDEL1	7.45112e-69	0.506461	1.13518e-64	1	NDEL1
VASH1	9.25683e-69	0.680203	1.41028e-64	1	VASH1
YBX3	1.98012e-68	0.539539	3.01671e-64	1	YBX3
CYP51A1	8.0896e-68	0.58886	1.23245e-63	1	CYP51A1
ABHD2	1.14395e-67	0.615108	1.7428e-63	1	ABHD2
PPARGC1B	1.82396e-67	0.486275	2.77881e-63	1	PPARGC1B
S100A61	1.14601e-66	0.559099	1.74595e-62	1	S100A6
FYTTD1	3.00732e-66	0.502188	4.58166e-62	1	FYTTD1
ARAP3	3.7882e-66	0.461968	5.77133e-62	1	ARAP3
CNIH1	8.04616e-66	0.487303	1.22583e-61	1	CNIH1
MALT1	1.19062e-65	0.522431	1.81391e-61	1	MALT1
HERPUD1	2.15527e-65	0.607486	3.28355e-61	1	HERPUD1
OTUD4	2.69223e-65	0.461151	4.10161e-61	1	OTUD4
SERTAD1	8.18812e-65	0.465162	1.24746e-60	1	SERTAD1
ARFGAP3	4.21582e-64	0.507314	6.4228e-60	1	ARFGAP3
FURIN1	6.87785e-64	0.546775	1.04784e-59	1	FURIN
MIDN1	1.48305e-63	0.542474	2.25943e-59	1	MIDN
UBASH3B	1.64253e-63	0.596818	2.5024e-59	1	UBASH3B
STIP1	3.10035e-63	0.531632	4.72338e-59	1	STIP1
NACC1	3.45059e-63	0.472425	5.25697e-59	1	NACC1
MAPK6	2.01381e-62	0.499291	3.06803e-58	1	MAPK6
SRPRB	3.59974e-61	0.444617	5.4842e-57	1	SRPRB
HMGCR	4.28102e-61	0.593622	6.52213e-57	1	HMGCR
SORT1	8.32214e-61	0.664715	1.26788e-56	1	SORT1
ZMIZ11	1.97206e-60	0.49803	3.00443e-56	1	ZMIZ1
ANKRD28	2.78945e-60	0.474498	4.24972e-56	1	ANKRD28
ATP5F1D	3.28217e-60	0.466221	5.00038e-56	1	ATP5F1D
TNF	3.88247e-60	0.749681	5.91494e-56	1	TNF
EMD	5.5779e-60	0.441045	8.49793e-56	1	EMD
ENSG000001393181	1.3136e-59	0.623625	2.00126e-55	1	ENSG00000139318
STARD8	2.22457e-59	0.456922	3.38913e-55	1	STARD8
UPP11	2.86249e-59	0.493677	4.361e-55	1	UPP1
ARPC4	4.82517e-59	0.44587	7.35115e-55	1	ARPC4
PDLIM71	9.53819e-59	0.499918	1.45314e-54	1	PDLIM7
ACTR3	1.11228e-58	0.455223	1.69456e-54	1	ACTR3
DNAJB11	1.76308e-58	0.501726	2.68605e-54	1	DNAJB11
SLC44A1	2.54952e-58	0.602897	3.8842e-54	1	SLC44A1
PRKD3	5.02813e-58	0.822953	7.66035e-54	1	PRKD3
CBX6	7.3272e-58	0.497133	1.1163e-53	1	CBX6
LONRF1	9.97001e-58	0.444201	1.51893e-53	1	LONRF1
TMED5	1.35837e-57	0.47293	2.06948e-53	1	TMED5
NFKBID	1.37543e-57	0.470507	2.09546e-53	1	NFKBID
RUBCNL1	5.17236e-57	0.508754	7.88009e-53	1	RUBCNL
SPATA131	8.56823e-57	0.499804	1.30537e-52	1	SPATA13
PCYT1A	9.21546e-57	0.500821	1.40398e-52	1	PCYT1A
C1orf54	3.1207e-56	0.539082	4.75438e-52	1	C1orf54
MYH9	3.25744e-56	0.449866	4.96271e-52	1	MYH9
NOP161	4.37171e-56	0.490342	6.6603e-52	1	NOP16
CCRL2	5.37888e-56	0.491784	8.19472e-52	1	CCRL2
TAF13	7.73701e-56	0.442877	1.17873e-51	1	TAF13
TRAF11	1.04798e-55	0.903866	1.5966e-51	1	TRAF1
SLC44A2	1.0869e-55	0.523778	1.6559e-51	1	SLC44A2
WARS	1.56341e-55	0.466352	2.38186e-51	1	WARS
TMX2	1.67266e-55	0.469125	2.54829e-51	1	TMX2
CCR5	2.04728e-55	0.64906	3.11904e-51	1	CCR5
ZNF385A	3.25174e-55	0.477435	4.95403e-51	1	ZNF385A
SLC37A2	4.75236e-55	0.509881	7.24022e-51	1	SLC37A2
LIMS1	6.89616e-55	0.49483	1.05063e-50	1	LIMS1
IER5L	7.48304e-55	0.451884	1.14004e-50	1	IER5L
GLIPR1	1.46489e-54	0.713319	2.23177e-50	1	GLIPR1
ILRUN	1.72277e-53	0.456554	2.62464e-49	1	ILRUN
CKLF1	1.97957e-53	0.468708	3.01587e-49	1	CKLF
NCF21	2.08245e-53	0.425117	3.17261e-49	1	NCF2
NLRP3	2.42416e-53	0.520378	3.69321e-49	1	NLRP3
CMC2	3.11495e-53	0.429845	4.74562e-49	1	CMC2
ANXA51	4.36552e-53	0.341004	6.65088e-49	1	ANXA5
PIP5K1C	4.62566e-53	0.415076	7.04719e-49	1	PIP5K1C
ENSG00000124831	5.4907e-53	0.455901	8.36508e-49	1	ENSG00000124831
DDX211	5.57086e-53	0.447908	8.48721e-49	1	DDX21
IQSEC1	8.68318e-53	0.502292	1.32288e-48	1	IQSEC1
FYN1	8.88888e-53	0.463117	1.35422e-48	1	FYN
TIMM10	1.67694e-52	0.428991	2.55482e-48	1	TIMM10
SLC38A2	2.28902e-52	0.459778	3.48732e-48	1	SLC38A2
SBNO21	1.51808e-51	0.460602	2.3128e-47	1	SBNO2
CRIP1	1.8164e-51	1.21528	2.76728e-47	1	CRIP1
BCL61	4.58403e-51	0.392124	6.98376e-47	1	BCL6
PKM1	8.86999e-51	0.345898	1.35134e-46	1	PKM
SDF4	1.0311e-50	0.41477	1.57087e-46	1	SDF4
CYP1B11	1.04523e-50	0.722971	1.59241e-46	1	CYP1B1
RHEB	1.97093e-50	0.380545	3.00272e-46	1	RHEB
ORMDL21	2.20363e-50	0.427396	3.35724e-46	1	ORMDL2
PARVB	3.72871e-50	0.438285	5.68069e-46	1	PARVB
SURF4	5.15834e-50	0.432161	7.85872e-46	1	SURF4
NIBAN1	7.56179e-50	0.348835	1.15204e-45	1	NIBAN1
HSP90AB1	2.80509e-49	0.404269	4.27355e-45	1	HSP90AB1
A2M	4.55401e-49	0.854638	6.93803e-45	1	A2M
CNN2	6.36202e-49	0.452838	9.69253e-45	1	CNN2
CDK141	6.49114e-49	0.417918	9.88926e-45	1	CDK14
ARID5B1	7.44215e-49	0.489019	1.13381e-44	1	ARID5B
SUSD61	9.79555e-49	0.409563	1.49235e-44	1	SUSD6
AP2S1	1.09238e-48	0.411027	1.66423e-44	1	AP2S1
NDE1	1.16194e-48	0.471086	1.77021e-44	1	NDE1
TAGLN21	1.19171e-48	0.452404	1.81557e-44	1	TAGLN2
SH2B2	1.99408e-48	0.38687	3.03798e-44	1	SH2B2
ENSG00000265241	2.39183e-48	0.40048	3.64395e-44	1	ENSG00000265241
MGST11	4.5806e-48	0.474438	6.97855e-44	1	MGST1
ETV3	4.79326e-48	0.641498	7.30253e-44	1	ETV3
LONRF3	5.45427e-48	0.496003	8.30959e-44	1	LONRF3
AQP91	1.1364e-47	0.517428	1.7313e-43	1	AQP9
SIL1	3.34736e-47	0.434256	5.09971e-43	1	SIL1
RHBDF2	7.35094e-47	0.405475	1.11992e-42	1	RHBDF2
SPRED2	8.24111e-47	0.444165	1.25553e-42	1	SPRED2
ENSG00000175899	1.01306e-46	0.711736	1.5434e-42	1	ENSG00000175899
SLC7A1	1.52753e-46	0.406064	2.32719e-42	1	SLC7A1
ATP5MC1	2.12926e-46	0.348001	3.24393e-42	1	ATP5MC1
MESD	2.8676e-46	0.399753	4.36879e-42	1	MESD
CCDC47	8.07472e-46	0.386386	1.23018e-41	1	CCDC47
WDFY4	8.2866e-46	0.400425	1.26246e-41	1	WDFY4
RTN4	1.09335e-45	0.380251	1.66571e-41	1	RTN4
MAN1A1	1.25275e-45	0.443084	1.90856e-41	1	MAN1A1
PNP1	1.76097e-45	0.384043	2.68284e-41	1	PNP
ENSG00000196821	2.07898e-45	0.33506	3.16733e-41	1	ENSG00000196821
SCIMP	2.13502e-45	0.621851	3.2527e-41	1	SCIMP
NUP188	2.99298e-45	0.368021	4.55981e-41	1	NUP188
LMBR1L	3.53156e-45	0.382832	5.38034e-41	1	LMBR1L
NME1	4.47799e-45	0.425108	6.82222e-41	1	NME1
CAMSAP2	4.62423e-45	0.484465	7.04501e-41	1	CAMSAP2
EIF5	4.89374e-45	0.393849	7.45561e-41	1	EIF5
SATB1	6.6337e-45	0.674367	1.01064e-40	1	SATB1
PRKCB	6.67145e-45	0.804227	1.0164e-40	1	PRKCB
LRRFIP1	7.45819e-45	0.417968	1.13626e-40	1	LRRFIP1
PPARG1	1.12862e-44	0.588396	1.71946e-40	1	PPARG
BCOR	1.41962e-44	0.394114	2.16279e-40	1	BCOR
STX4	2.04532e-44	0.403832	3.11605e-40	1	STX4
PRKAR1A	2.79716e-44	0.399814	4.26147e-40	1	PRKAR1A
CYCS	5.49416e-44	0.373214	8.37035e-40	1	CYCS
UTP6	1.44145e-43	0.406271	2.19605e-39	1	UTP6
CYTH4	1.55166e-43	0.380263	2.36396e-39	1	CYTH4
NRIP31	2.49295e-43	0.414611	3.79801e-39	1	NRIP3
BAG3	2.70834e-43	0.426881	4.12615e-39	1	BAG3
GNG5	3.63791e-43	0.344393	5.54235e-39	1	GNG5
FUS	3.99784e-43	0.365648	6.09071e-39	1	FUS
RRP121	5.90853e-43	0.377421	9.00165e-39	1	RRP12
ACSL51	7.52293e-43	0.411073	1.14612e-38	1	ACSL5
IRF2BPL	7.97959e-43	0.415214	1.21569e-38	1	IRF2BPL
IL1RAP	1.29175e-42	0.413272	1.96798e-38	1	IL1RAP
MITF	1.39504e-42	0.381215	2.12534e-38	1	MITF
EIF3J	2.48442e-42	0.387487	3.78502e-38	1	EIF3J
EIF4G1	3.7651e-42	0.372578	5.73614e-38	1	EIF4G1
LGALS9	3.80476e-42	0.401325	5.79655e-38	1	LGALS9
BTG11	3.85462e-42	0.568931	5.87251e-38	1	BTG1
GRK6	7.97393e-42	0.410801	1.21483e-37	1	GRK6
SLC35F5	1.01237e-41	0.355478	1.54235e-37	1	SLC35F5
IER21	1.73688e-41	0.280521	2.64613e-37	1	IER2
THAP12	4.0487e-41	0.356404	6.16819e-37	1	THAP12
ELOC	5.31642e-41	0.318067	8.09957e-37	1	ELOC
ARL8B	6.26982e-41	0.408055	9.55207e-37	1	ARL8B
NDUFA4	9.08582e-41	0.394901	1.38422e-36	1	NDUFA4
HDAC7	9.26282e-41	0.418107	1.41119e-36	1	HDAC7
YRDC1	9.42979e-41	0.383503	1.43663e-36	1	YRDC
CXCL161	1.58743e-40	0.329813	2.41845e-36	1	CXCL16
SGTA	1.59913e-40	0.334327	2.43628e-36	1	SGTA
ATP5MC3	1.69805e-40	0.384289	2.58698e-36	1	ATP5MC3
EIF4G2	2.01921e-40	0.373963	3.07626e-36	1	EIF4G2
UBA5	3.11566e-40	0.314828	4.7467e-36	1	UBA5
RPN2	4.92789e-40	0.367765	7.50764e-36	1	RPN2
GPD2	5.06854e-40	0.39288	7.72193e-36	1	GPD2
NFKBIE1	6.39679e-40	0.40026	9.74551e-36	1	NFKBIE
GABARAPL1	6.49858e-40	0.336323	9.90058e-36	1	GABARAPL1
SDF2L11	7.46784e-40	0.378602	1.13773e-35	1	SDF2L1
PSMB3	2.6102e-39	0.32396	3.97664e-35	1	PSMB3
GLS	3.29334e-39	0.36418	5.01741e-35	1	GLS
RAP1A	5.37242e-39	0.370946	8.18489e-35	1	RAP1A
PFDN2	5.71047e-39	0.341003	8.6999e-35	1	PFDN2
CHST21	6.45983e-39	0.534295	9.84156e-35	1	CHST2
MAT2A	6.55236e-39	0.353158	9.98252e-35	1	MAT2A
TAX1BP3	7.48792e-39	0.370771	1.14078e-34	1	TAX1BP3
PRKAG2	8.73426e-39	0.407637	1.33066e-34	1	PRKAG2
NUP98	9.80068e-39	0.356999	1.49313e-34	1	NUP98
BID1	1.19477e-38	0.469737	1.82023e-34	1	BID
MLF2	2.02386e-38	0.325166	3.08335e-34	1	MLF2
SNRPA	2.46643e-38	0.345068	3.75761e-34	1	SNRPA
SLC3A21	2.99321e-38	0.419048	4.56015e-34	1	SLC3A2
SRC1	3.20712e-38	0.325427	4.88605e-34	1	SRC
LILRB4	4.39766e-38	0.290572	6.69984e-34	1	LILRB4
DOCK51	7.91253e-38	0.359291	1.20547e-33	1	DOCK5
IER51	1.02051e-37	0.417235	1.55474e-33	1	IER5
PDIA3	1.04609e-37	0.319785	1.59372e-33	1	PDIA3
NGLY1	1.08407e-37	0.293098	1.65158e-33	1	NGLY1
SMIM15	1.21205e-37	0.347009	1.84656e-33	1	SMIM15
BZW1	1.76981e-37	0.346367	2.69631e-33	1	BZW1
IDH3A	2.13342e-37	0.340295	3.25026e-33	1	IDH3A
MBD21	3.22911e-37	0.32656	4.91955e-33	1	MBD2
ZFAND2A	3.64233e-37	0.269761	5.54909e-33	1	ZFAND2A
ILF2	3.86018e-37	0.314507	5.88098e-33	1	ILF2
HIST2H2BE1	4.14879e-37	0.381002	6.32068e-33	1	HIST2H2BE
HNRNPA3	4.90152e-37	0.321728	7.46747e-33	1	HNRNPA3
MANF	5.30012e-37	0.348226	8.07473e-33	1	MANF
CPM	6.55891e-37	0.346661	9.99249e-33	1	CPM
LRRC8D1	8.20456e-37	0.343937	1.24997e-32	1	LRRC8D
SPN	1.08544e-36	0.318742	1.65367e-32	1	SPN
CPEB4	1.4859e-36	0.379677	2.26378e-32	1	CPEB4
SLC35C2	2.19075e-36	0.316968	3.33761e-32	1	SLC35C2
ST6GALNAC41	2.41293e-36	0.40284	3.67609e-32	1	ST6GALNAC4
KDM7A	2.83771e-36	0.348626	4.32326e-32	1	KDM7A
ENSG00000109536	2.8496e-36	0.293907	4.34137e-32	1	ENSG00000109536
CFL1	2.84981e-36	0.261581	4.34168e-32	1	CFL1
SIGLEC91	3.375e-36	0.351997	5.14182e-32	1	SIGLEC9
LASP1	3.49555e-36	0.357757	5.32548e-32	1	LASP1
SSR3	6.10699e-36	0.296815	9.30399e-32	1	SSR3
NCOA3	8.89919e-36	0.382877	1.35579e-31	1	NCOA3
TIMM17A	1.2257e-35	0.328487	1.86735e-31	1	TIMM17A
PTPRA	1.26573e-35	0.337595	1.92833e-31	1	PTPRA
SEH1L	1.57429e-35	0.338767	2.39842e-31	1	SEH1L
ALAS1	1.70029e-35	0.410996	2.59039e-31	1	ALAS1
GPRIN3	1.75186e-35	0.313464	2.66896e-31	1	GPRIN3
NUTF2	2.45615e-35	0.32287	3.74195e-31	1	NUTF2
DUSP41	3.3085e-35	0.649844	5.04051e-31	1	DUSP4
PPP1R15B1	3.93777e-35	0.37088	5.99919e-31	1	PPP1R15B
GCLC	4.34505e-35	0.745334	6.61968e-31	1	GCLC
SPAG9	4.65094e-35	0.319514	7.08571e-31	1	SPAG9
LIMD2	5.7714e-35	0.288715	8.79274e-31	1	LIMD2
ILF3	1.07448e-34	0.361443	1.63697e-30	1	ILF3
PSMD8	1.13346e-34	0.331341	1.72683e-30	1	PSMD8
DESI1	1.38603e-34	0.330758	2.11161e-30	1	DESI1
UBTD1	1.70232e-34	0.368581	2.59349e-30	1	UBTD1
KMT2E	2.25699e-34	0.350394	3.43853e-30	1	KMT2E
SLC25A3	2.63184e-34	0.329374	4.00961e-30	1	SLC25A3
ARPC2	3.65776e-34	0.311085	5.57259e-30	1	ARPC2
ENSG00000213246	3.92979e-34	0.33417	5.98703e-30	1	ENSG00000213246
HARS	4.70308e-34	0.296074	7.16515e-30	1	HARS
HSPA5	5.18505e-34	0.353525	7.89942e-30	1	HSPA5
PSMB6	8.89569e-34	0.308533	1.35526e-29	1	PSMB6
EIF4A1	9.64011e-34	0.277177	1.46867e-29	1	EIF4A1
AMPD21	1.23155e-33	0.389441	1.87627e-29	1	AMPD2
MYL6	1.47341e-33	0.324081	2.24474e-29	1	MYL6
CD2BP2	1.51844e-33	0.321279	2.31335e-29	1	CD2BP2
P2RX1	1.5938e-33	0.301058	2.42815e-29	1	P2RX1
NPTN	1.61192e-33	0.314448	2.45576e-29	1	NPTN
ENO1	1.73836e-33	0.306901	2.6484e-29	1	ENO1
ZSWIM6	1.88786e-33	0.367485	2.87615e-29	1	ZSWIM6
SH3GLB1	2.03592e-33	0.376267	3.10173e-29	1	SH3GLB1
ACOT9	2.05699e-33	0.348644	3.13383e-29	1	ACOT9
ENSG00000245848	2.07495e-33	0.368662	3.16119e-29	1	ENSG00000245848
STT3A	4.21408e-33	0.304948	6.42015e-29	1	STT3A
SLC20A1	4.55194e-33	0.476067	6.93487e-29	1	SLC20A1
PLPP5	6.33355e-33	0.298013	9.64917e-29	1	PLPP5
STK38L1	6.7109e-33	0.40706	1.02241e-28	1	STK38L
CD441	8.27403e-33	0.280576	1.26055e-28	1	CD44
PAK2	9.17352e-33	0.33756	1.39759e-28	1	PAK2
SETD3	9.811e-33	0.303213	1.49471e-28	1	SETD3
CSNK2B	1.02762e-32	0.300763	1.56558e-28	1	CSNK2B
SMCO4	1.43568e-32	0.304867	2.18726e-28	1	SMCO4
SEC13	1.51221e-32	0.268399	2.30386e-28	1	SEC13
GHITM	1.61039e-32	0.309824	2.45343e-28	1	GHITM
HCST	1.92738e-32	0.287942	2.93636e-28	1	HCST
DYRK2	2.45086e-32	0.326727	3.73389e-28	1	DYRK2
SPP1	2.73333e-32	0.654699	4.16423e-28	1	SPP1
MSC1	4.08437e-32	0.277257	6.22254e-28	1	MSC
PFDN6	4.87052e-32	0.296202	7.42023e-28	1	PFDN6
TIGAR	4.92881e-32	0.289343	7.50904e-28	1	TIGAR
MCL11	5.77093e-32	0.308699	8.79202e-28	1	MCL1
MFN2	8.37637e-32	0.309809	1.27614e-27	1	MFN2
HSPA8	1.25104e-31	0.325393	1.90597e-27	1	HSPA8
PGM2	1.28297e-31	0.300309	1.95461e-27	1	PGM2
KLF10	1.81572e-31	0.30842	2.76624e-27	1	KLF10
RNFT1	2.57089e-31	0.30322	3.91674e-27	1	RNFT1
LILRA11	3.00209e-31	0.289743	4.57368e-27	1	LILRA1
CFLAR	3.55578e-31	0.31218	5.41722e-27	1	CFLAR
CHCHD2	4.93895e-31	0.267733	7.52448e-27	1	CHCHD2
PPP1R15A1	7.09337e-31	0.277794	1.08068e-26	1	PPP1R15A
PICALM	9.23275e-31	0.318346	1.40661e-26	1	PICALM
NDUFB6	1.11048e-30	0.31386	1.69181e-26	1	NDUFB6
ETV61	1.79667e-30	0.315236	2.73723e-26	1	ETV6
BZW2	2.129e-30	0.274918	3.24354e-26	1	BZW2
TOP1	2.73201e-30	0.350815	4.16221e-26	1	TOP1
ARRDC4	3.17277e-30	0.267479	4.83372e-26	1	ARRDC4
SLC16A31	3.20383e-30	0.301954	4.88104e-26	1	SLC16A3
MOB3B	4.59591e-30	0.294223	7.00187e-26	1	MOB3B
PSEN1	7.6627e-30	0.324599	1.16741e-25	1	PSEN1
PACSIN21	1.00328e-29	0.30669	1.5285e-25	1	PACSIN2
SELENOH	1.27632e-29	0.324177	1.94448e-25	1	SELENOH
TRMT6	1.71645e-29	0.280058	2.61502e-25	1	TRMT6
CSF2RA	2.04243e-29	0.566332	3.11165e-25	1	CSF2RA
TOMM22	2.8839e-29	0.303252	4.39362e-25	1	TOMM22
SEC61B	3.05346e-29	0.333723	4.65195e-25	1	SEC61B
EVL	3.10381e-29	0.497674	4.72865e-25	1	EVL
CRELD2	3.50299e-29	0.31601	5.33681e-25	1	CRELD2
SPEN	3.93783e-29	0.324166	5.99928e-25	1	SPEN
CHD9	4.23083e-29	0.340699	6.44567e-25	1	CHD9
CELF1	4.90174e-29	0.276564	7.4678e-25	1	CELF1
M6PR	5.20366e-29	0.283406	7.92778e-25	1	M6PR
LBR	6.2993e-29	0.346731	9.59698e-25	1	LBR
GTF3C6	6.48933e-29	0.305506	9.88649e-25	1	GTF3C6
STMP1	1.01939e-28	0.281413	1.55304e-24	1	STMP1
MAGT1	1.3825e-28	0.308228	2.10625e-24	1	MAGT1
NFATC3	1.49572e-28	0.276011	2.27872e-24	1	NFATC3
SPRYD3	2.14282e-28	0.268273	3.26459e-24	1	SPRYD3
AFTPH	2.23037e-28	0.309881	3.39797e-24	1	AFTPH
FGFR1	3.11223e-28	0.320234	4.74147e-24	1	FGFR1
STK4	4.25424e-28	0.445882	6.48134e-24	1	STK4
USO1	4.39393e-28	0.25973	6.69416e-24	1	USO1
CERS6	4.69593e-28	0.311242	7.15425e-24	1	CERS6
USP12	5.88319e-28	0.264122	8.96304e-24	1	USP12
SRSF3	7.04586e-28	0.259281	1.07344e-23	1	SRSF3
DAZAP11	7.64296e-28	0.273312	1.1644e-23	1	DAZAP1
RABGGTB	8.06122e-28	0.300432	1.22813e-23	1	RABGGTB
CLPTM1	8.34338e-28	0.279062	1.27111e-23	1	CLPTM1
LPP	8.34507e-28	0.320601	1.27137e-23	1	LPP
FAR1	9.61316e-28	0.297976	1.46457e-23	1	FAR1
RAB14	1.01747e-27	0.288273	1.55011e-23	1	RAB14
RPN1	1.81334e-27	0.259454	2.76263e-23	1	RPN1
CAPZA1	1.95452e-27	0.274195	2.97772e-23	1	CAPZA1
BLOC1S1	2.60573e-27	0.282519	3.96983e-23	1	BLOC1S1
MOB3A1	2.75455e-27	0.338328	4.19656e-23	1	MOB3A
SLC11A11	2.90025e-27	0.266422	4.41853e-23	1	SLC11A1
PSMC3	2.94874e-27	0.263986	4.4924e-23	1	PSMC3
VARS	3.89753e-27	0.256007	5.93788e-23	1	VARS
GBA2	4.57308e-27	0.277169	6.96708e-23	1	GBA2
PTPN1	4.6799e-27	0.35883	7.12983e-23	1	PTPN1
MAPRE1	6.92301e-27	0.27344	1.05472e-22	1	MAPRE1
ACVR1	8.40042e-27	0.27841	1.2798e-22	1	ACVR1
CDC42SE1	8.665e-27	0.269247	1.32011e-22	1	CDC42SE1
NELFCD	8.89648e-27	0.287952	1.35538e-22	1	NELFCD
FAM120A	1.63653e-26	0.271616	2.49325e-22	1	FAM120A
TMED9	1.70971e-26	0.253309	2.60474e-22	1	TMED9
CEBPA	1.97483e-26	0.323445	3.00866e-22	1	CEBPA
LPAR1	2.55187e-26	0.369232	3.88778e-22	1	LPAR1
LGALS3	2.67882e-26	0.393438	4.08118e-22	1	LGALS3
SDC41	3.02947e-26	0.269726	4.61539e-22	1	SDC4
PARVG	3.05436e-26	0.303547	4.65332e-22	1	PARVG
CIB1	3.15815e-26	0.273308	4.81144e-22	1	CIB1
LAT1	3.97049e-26	0.425441	6.04905e-22	1	LAT
NECTIN21	4.33502e-26	0.299464	6.60441e-22	1	NECTIN2
CCL41	5.15804e-26	1.04235	7.85827e-22	1	CCL4
CCDC71L	5.52211e-26	0.2661	8.41293e-22	1	CCDC71L
SREBF2	5.63143e-26	0.283688	8.57948e-22	1	SREBF2
ENSG000001631911	6.18372e-26	0.250466	9.42089e-22	1	ENSG00000163191
ACO2	6.21504e-26	0.292877	9.46862e-22	1	ACO2
AUP1	6.37753e-26	0.285436	9.71617e-22	1	AUP1
RNGTT	9.80185e-26	0.251798	1.49331e-21	1	RNGTT
HNRNPA2B1	1.53297e-25	0.273464	2.33549e-21	1	HNRNPA2B1
MCRIP1	1.66485e-25	0.253921	2.5364e-21	1	MCRIP1
CCND3	2.06823e-25	0.291774	3.15095e-21	1	CCND3
ARHGAP25	2.2041e-25	0.331291	3.35794e-21	1	ARHGAP25
SRF	2.33082e-25	0.277784	3.551e-21	1	SRF
FLNB1	3.42353e-25	0.288943	5.21575e-21	1	FLNB
SEC61A1	3.47222e-25	0.263839	5.28993e-21	1	SEC61A1
FARSA	4.01983e-25	0.273822	6.12421e-21	1	FARSA
TOR1A	4.1561e-25	0.267633	6.33182e-21	1	TOR1A
IMP4	4.88521e-25	0.254158	7.44262e-21	1	IMP4
APOBR1	7.99151e-25	0.252308	1.21751e-20	1	APOBR
JOSD1	8.28021e-25	0.293781	1.26149e-20	1	JOSD1
PI4K2A	8.69602e-25	0.254477	1.32484e-20	1	PI4K2A
TOB1	9.26822e-25	0.316371	1.41201e-20	1	TOB1
BTG3	1.23019e-24	0.276412	1.8742e-20	1	BTG3
RIN3	2.0165e-24	0.321167	3.07214e-20	1	RIN3
DHX15	2.04037e-24	0.261025	3.1085e-20	1	DHX15
KDM2A	2.62218e-24	0.253107	3.9949e-20	1	KDM2A
AKIRIN1	2.77657e-24	0.265192	4.2301e-20	1	AKIRIN1
KCTD5	3.78484e-24	0.264754	5.76621e-20	1	KCTD5
ACTR1B	4.54233e-24	0.266051	6.92024e-20	1	ACTR1B
MTHFD2	4.58642e-24	0.303828	6.98742e-20	1	MTHFD2
LAT21	6.60273e-24	0.315058	1.00593e-19	1	LAT2
ATP6V1G1	8.09742e-24	0.257817	1.23364e-19	1	ATP6V1G1
PSMD3	1.03841e-23	0.263237	1.58202e-19	1	PSMD3
ENSG00000116489	1.24058e-23	0.263533	1.89003e-19	1	ENSG00000116489
PPP1CB	1.39997e-23	0.255262	2.13286e-19	1	PPP1CB
DNTTIP2	2.75461e-23	0.256118	4.19664e-19	1	DNTTIP2
BAG6	3.3649e-23	0.253136	5.12642e-19	1	BAG6
RTN1	4.08563e-23	0.256058	6.22445e-19	1	RTN1
RTF2	1.51205e-22	0.279284	2.30361e-18	1	RTF2
BCL31	1.56318e-22	0.441062	2.3815e-18	1	BCL3
ABHD16A	2.02962e-22	0.259565	3.09212e-18	1	ABHD16A
ELOVL11	2.05752e-22	0.292461	3.13463e-18	1	ELOVL1
NFIL3	2.20521e-22	0.30615	3.35964e-18	1	NFIL3
WDR82	6.98043e-22	0.25559	1.06347e-17	1	WDR82
TBL2	7.70846e-22	0.264321	1.17438e-17	1	TBL2
BSG	7.81407e-22	0.258227	1.19047e-17	1	BSG
EDEM1	1.06693e-21	0.259479	1.62547e-17	1	EDEM1
MBNL1	1.19895e-21	0.264772	1.82661e-17	1	MBNL1
GMPPB	1.78303e-21	0.258674	2.71644e-17	1	GMPPB
CTNS	2.33246e-21	0.370924	3.5535e-17	1	CTNS
UBE2D3	2.45418e-21	0.262578	3.73894e-17	1	UBE2D3
SSBP3	2.46648e-21	0.299638	3.75768e-17	1	SSBP3
TNFAIP8	4.11035e-21	0.270155	6.26212e-17	1	TNFAIP8
NFAT51	4.42076e-21	0.284732	6.73503e-17	1	NFAT5
ST8SIA4	5.97301e-21	0.259652	9.09988e-17	1	ST8SIA4
LTV1	9.27864e-21	0.272835	1.4136e-16	1	LTV1
CLIC4	1.21647e-20	0.310322	1.85329e-16	1	CLIC4
ACTN41	1.79458e-20	0.269981	2.73404e-16	1	ACTN4
PEF11	2.44019e-20	0.255732	3.71762e-16	1	PEF1
SLC9A7	3.22383e-20	0.256269	4.91151e-16	1	SLC9A7
PPIF1	3.57151e-20	0.378584	5.44119e-16	1	PPIF
PRXL2A	9.92811e-20	0.458037	1.51255e-15	1	PRXL2A
CEBPB1	2.27904e-19	0.252026	3.47212e-15	1	CEBPB
SYNGR2	3.02585e-18	0.300927	4.60987e-14	1	SYNGR2
LYST	3.66895e-18	0.302321	5.58964e-14	1	LYST
CDC42EP3	3.75111e-18	0.279231	5.71482e-14	1	CDC42EP3
YWHAH1	5.69403e-18	0.28537	8.67486e-14	1	YWHAH
RAPGEF2	2.93829e-17	0.25525	4.47648e-13	1	RAPGEF2
GPR137B	1.07846e-15	0.428278	1.64304e-11	1	GPR137B
UCP21	1.3636e-15	0.266015	2.07745e-11	1	UCP2
CXXC5	3.40837e-15	0.294425	5.19265e-11	1	CXXC5
CHSY1	4.30297e-14	0.305286	6.55558e-10	1	CHSY1
IRF8	1.50906e-13	0.262444	2.29905e-09	1	IRF8
ATP6V1B2	6.58593e-12	0.383892	1.00337e-07	1	ATP6V1B2
NFKB11	1.99966e-11	0.370612	3.04648e-07	1	NFKB1
IL7R1	1.4683e-10	1.0633	2.23695e-06	1	IL7R
COL6A1	1.51584e-306	1.92291	2.30938e-302	2	COL6A1
MMP12	5.91515e-283	3.64565	9.01173e-279	2	MMP12
COL6A2	1.1182e-265	2.13803	1.70358e-261	2	COL6A2
TFRC	1.1257e-233	2.74341	1.71501e-229	2	TFRC
ATP6V0D2	3.15046e-231	1.35345	4.79973e-227	2	ATP6V0D2
CHI3L1	2.54889e-229	3.84595	3.88323e-225	2	CHI3L1
SPARC	5.37902e-217	2.24992	8.19494e-213	2	SPARC
TDRD3	6.25834e-211	1.44415	9.53458e-207	2	TDRD3
ENSG00000147872	5.433e-196	2.62679	8.27718e-192	2	ENSG00000147872
CLLU1OS	1.59805e-179	1.982	2.43464e-175	2	CLLU1OS
GPNMB	1.05822e-176	1.20745	1.6122e-172	2	GPNMB
FTL	1.07674e-174	1.24456	1.64041e-170	2	FTL
APOE	6.94567e-168	1.00749	1.05817e-163	2	APOE
VAT1	9.73461e-165	1.5076	1.48307e-160	2	VAT1
NR1H3	7.67814e-162	1.57974	1.16976e-157	2	NR1H3
TNNT1	6.38343e-160	1.40037	9.72515e-156	2	TNNT1
CCNG1	3.91654e-148	1.21209	5.96685e-144	2	CCNG1
CRTAP	5.70624e-146	1.53525	8.69345e-142	2	CRTAP
SCD	3.66066e-144	1.53109	5.57702e-140	2	SCD
ACO1	4.4746e-143	1.31297	6.81705e-139	2	ACO1
LYZ	4.07358e-134	1.35975	6.2061e-130	2	LYZ
FN1	1.61346e-131	2.43574	2.45811e-127	2	FN1
ENSG00000196743	1.44614e-130	1.59439	2.2032e-126	2	ENSG00000196743
SLC28A3	2.04426e-129	1.2008	3.11443e-125	2	SLC28A3
P2RX7	2.10065e-129	1.59749	3.20033e-125	2	P2RX7
BCAT1	1.49386e-124	1.45592	2.27589e-120	2	BCAT1
CTSK	1.3486e-123	2.46452	2.05459e-119	2	CTSK
PRDX2	1.26591e-120	1.03845	1.92862e-116	2	PRDX2
LMO4	1.6851e-118	1.62409	2.56725e-114	2	LMO4
TSPAN3	4.71951e-116	1.38862	7.19018e-112	2	TSPAN3
GM2A	1.44545e-114	1.42319	2.20214e-110	2	GM2A
CTSS	4.40777e-114	1.22008	6.71523e-110	2	CTSS
SLC29A1	1.49283e-113	1.13516	2.27433e-109	2	SLC29A1
CSTB	3.07446e-113	1.53313	4.68394e-109	2	CSTB
CAPG	1.16363e-112	0.973133	1.77279e-108	2	CAPG
LDHB	7.6042e-106	1.14215	1.1585e-101	2	LDHB
PAQR5	1.10746e-105	1.16296	1.68722e-101	2	PAQR5
LITAF	1.64854e-104	1.11743	2.51155e-100	2	LITAF
NUPR1	5.08788e-100	1.84259	7.75139e-96	2	NUPR1
FTH11	9.73502e-97	1.14212	1.48313e-92	2	FTH1
PLPP3	5.9995e-96	1.26591	9.14023e-92	2	PLPP3
PPIC	3.53722e-94	0.861616	5.38896e-90	2	PPIC
EEF2	4.58053e-94	1.14604	6.97843e-90	2	EEF2
EEF1G	8.49533e-92	1.37961	1.29426e-87	2	EEF1G
DHCR24	7.1157e-88	1.0671	1.08408e-83	2	DHCR24
CLEC12A	8.09712e-88	1.0404	1.2336e-83	2	CLEC12A
DENND4C	9.89678e-87	1.14379	1.50777e-82	2	DENND4C
NME2	1.88771e-86	1.18043	2.87592e-82	2	NME2
LGALS31	2.22144e-86	1.41615	3.38436e-82	2	LGALS3
FDX1	2.4296e-85	1.19266	3.70149e-81	2	FDX1
SNTB1	6.43141e-83	1.09778	9.79825e-79	2	SNTB1
LTA4H1	2.48967e-81	1.21937	3.79302e-77	2	LTA4H
AMFR	6.90541e-76	1.04437	1.05204e-71	2	AMFR
PEBP1	3.67914e-75	0.941725	5.60517e-71	2	PEBP1
ADA2	6.93363e-74	0.97962	1.05634e-69	2	ADA2
FMNL2	3.32945e-73	1.04451	5.07241e-69	2	FMNL2
TMSB4X	3.48634e-72	0.808697	5.31143e-68	2	TMSB4X
OPTN	2.87181e-71	0.950607	4.3752e-67	2	OPTN
PPDPF	1.18791e-69	1.17323	1.80978e-65	2	PPDPF
STEAP3	7.34224e-69	0.944407	1.11859e-64	2	STEAP3
SNHG32	3.98634e-68	0.973314	6.07318e-64	2	SNHG32
VEGFB	4.57204e-66	0.893155	6.9655e-62	2	VEGFB
SPP11	1.42922e-64	1.51675	2.17742e-60	2	SPP1
RACK1	5.10124e-64	1.22552	7.77174e-60	2	RACK1
PPT1	9.62177e-64	1.03722	1.46588e-59	2	PPT1
CTSD	1.32553e-63	0.827846	2.01944e-59	2	CTSD
ALKBH7	1.29903e-61	0.873799	1.97906e-57	2	ALKBH7
C1QA	3.03154e-60	0.363316	4.61855e-56	2	C1QA
OSBPL8	6.10265e-60	1.0997	9.29738e-56	2	OSBPL8
TSPAN33	1.15165e-59	0.970817	1.75453e-55	2	TSPAN33
MSR1	3.01158e-59	1.01052	4.58815e-55	2	MSR1
XPOT	6.06853e-59	0.89662	9.2454e-55	2	XPOT
SPIRE1	6.39829e-58	0.878103	9.74779e-54	2	SPIRE1
CAST	2.50943e-57	0.955059	3.82312e-53	2	CAST
UQCRB	2.72318e-57	1.03367	4.14876e-53	2	UQCRB
ASAH1	5.06848e-57	0.880158	7.72183e-53	2	ASAH1
RRAGD	3.1829e-56	0.818176	4.84914e-52	2	RRAGD
FBP11	3.83415e-56	1.1762	5.84132e-52	2	FBP1
SOD2	4.97454e-56	1.22152	7.57871e-52	2	SOD2
SPN1	4.61382e-55	1.01505	7.02915e-51	2	SPN
BRI3	5.45406e-55	0.719372	8.30927e-51	2	BRI3
EIF3L	9.89385e-55	0.93182	1.50733e-50	2	EIF3L
EIF4B	1.75673e-54	0.908964	2.67638e-50	2	EIF4B
TMEM140	3.92716e-54	0.865388	5.98303e-50	2	TMEM140
CHCHD10	4.04358e-54	0.848816	6.16039e-50	2	CHCHD10
GPX4	1.3224e-53	1.01688	2.01468e-49	2	GPX4
PRXL2A1	1.86487e-53	0.782608	2.84112e-49	2	PRXL2A
RALA	8.44322e-53	0.997311	1.28633e-48	2	RALA
SEPTIN11	2.56395e-52	0.829087	3.90617e-48	2	SEPTIN11
CIR1	2.91649e-52	1.49552	4.44327e-48	2	CIR1
PLD3	5.02921e-52	0.589992	7.66201e-48	2	PLD3
CD37	2.66271e-51	0.937746	4.05664e-47	2	CD37
CSDE1	1.25245e-50	0.902045	1.90811e-46	2	CSDE1
CLIP4	1.30972e-50	0.900428	1.99535e-46	2	CLIP4
ME1	2.87823e-50	0.820979	4.38498e-46	2	ME1
PABPC4	2.49276e-48	0.87239	3.79772e-44	2	PABPC4
MMP2	6.29039e-48	0.957517	9.58341e-44	2	MMP2
TTC3	1.30272e-47	0.919426	1.98469e-43	2	TTC3
SLC29A3	2.22617e-47	0.810562	3.39157e-43	2	SLC29A3
TOMM7	9.48504e-47	0.982446	1.44505e-42	2	TOMM7
SH3PXD2B	1.0442e-46	0.698588	1.59085e-42	2	SH3PXD2B
SNX10	8.53975e-46	0.997472	1.30103e-41	2	SNX10
MGST3	1.22663e-45	0.813057	1.86876e-41	2	MGST3
NRP2	2.45054e-45	0.934838	3.7334e-41	2	NRP2
GCHFR	2.62072e-45	0.983647	3.99267e-41	2	GCHFR
OSGIN2	4.88816e-45	0.814641	7.44711e-41	2	OSGIN2
UBA52	5.59548e-45	0.980622	8.52471e-41	2	UBA52
ACE	9.06085e-45	0.761373	1.38042e-40	2	ACE
CTSB	1.35848e-44	0.37017	2.06964e-40	2	CTSB
TMEM38B	2.48877e-44	0.858711	3.79164e-40	2	TMEM38B
HEXB	4.50873e-44	0.894286	6.86905e-40	2	HEXB
FNIP2	1.35235e-43	0.997221	2.0603e-39	2	FNIP2
USF2	1.73357e-43	0.924595	2.6411e-39	2	USF2
TMEM251	1.91652e-43	0.901666	2.91981e-39	2	TMEM251
RIPK2	3.11042e-43	0.866262	4.73872e-39	2	RIPK2
SLC31A1	3.50683e-43	0.777125	5.34266e-39	2	SLC31A1
FCHO2	4.06958e-43	0.875927	6.2e-39	2	FCHO2
NLN	7.65725e-43	0.82216	1.16658e-38	2	NLN
PTMS	1.39042e-42	0.782058	2.1183e-38	2	PTMS
KLHL6	1.49503e-42	0.898365	2.27768e-38	2	KLHL6
NTAN1	9.0775e-42	0.757784	1.38296e-37	2	NTAN1
EIF3H	2.46986e-41	0.832372	3.76284e-37	2	EIF3H
RNF13	3.57695e-41	0.928964	5.44948e-37	2	RNF13
EPAS1	9.78531e-41	0.922196	1.49079e-36	2	EPAS1
JAML	1.75893e-39	0.763274	2.67974e-35	2	JAML
EEF1B2	3.53319e-39	0.897781	5.38282e-35	2	EEF1B2
SPTAN1	3.55001e-39	0.988483	5.40844e-35	2	SPTAN1
ZMAT3	3.70711e-39	0.827484	5.64778e-35	2	ZMAT3
PRDX1	8.80701e-39	0.847995	1.34175e-34	2	PRDX1
C9orf16	5.85245e-38	0.744054	8.9162e-34	2	C9orf16
INF2	7.49035e-38	0.827227	1.14115e-33	2	INF2
CUTA	1.29738e-37	0.838651	1.97656e-33	2	CUTA
MARCO1	1.78809e-37	0.969414	2.72416e-33	2	MARCO
NDUFB9	7.8713e-37	0.85795	1.19919e-32	2	NDUFB9
CDIPT	1.04044e-36	0.863274	1.58511e-32	2	CDIPT
ACP5	2.7547e-36	0.97451	4.19678e-32	2	ACP5
DAB2	1.35894e-35	0.624054	2.07034e-31	2	DAB2
CMPK1	1.59434e-35	0.841923	2.42898e-31	2	CMPK1
ATP6V1H	1.93631e-35	0.830528	2.94998e-31	2	ATP6V1H
BHLHE411	3.68814e-35	0.771387	5.61888e-31	2	BHLHE41
VAC14	3.95874e-35	0.787955	6.03114e-31	2	VAC14
DRAM2	4.73866e-35	0.782651	7.21935e-31	2	DRAM2
NOP53	6.13717e-35	0.698185	9.34998e-31	2	NOP53
MDM2	8.00365e-35	1.0017	1.21936e-30	2	MDM2
BCL2A11	1.1173e-34	1.1436	1.70221e-30	2	BCL2A1
VIM1	4.40763e-34	0.402258	6.71502e-30	2	VIM
NR1D2	4.99964e-34	0.708158	7.61695e-30	2	NR1D2
TMEM14C	1.86539e-33	0.727957	2.84192e-29	2	TMEM14C
MFHAS1	1.94025e-33	0.635927	2.95597e-29	2	MFHAS1
PHF1	1.23651e-32	0.663444	1.88383e-28	2	PHF1
PXDC1	3.32102e-32	0.706832	5.05958e-28	2	PXDC1
TRIM47	4.18638e-32	0.597733	6.37795e-28	2	TRIM47
CD274	1.36942e-31	0.729996	2.08632e-27	2	CD274
CSNK2A2	1.52762e-31	0.738543	2.32733e-27	2	CSNK2A2
NDUFB5	1.73485e-31	0.770473	2.64305e-27	2	NDUFB5
KDSR	6.35994e-31	0.662673	9.68937e-27	2	KDSR
LY6E	2.25437e-30	0.386775	3.43453e-26	2	LY6E
SLC25A6	2.75654e-30	0.795597	4.19959e-26	2	SLC25A6
RAB32	3.09891e-30	0.795791	4.72119e-26	2	RAB32
SNX2	5.63074e-30	0.742092	8.57843e-26	2	SNX2
FADS1	5.99534e-30	0.61685	9.1339e-26	2	FADS1
BBC3	6.83946e-30	0.680413	1.04199e-25	2	BBC3
CERT1	6.84387e-30	0.788498	1.04266e-25	2	CERT1
PRNP	1.03154e-29	0.712682	1.57155e-25	2	PRNP
C1QB	1.90691e-29	0.709609	2.90518e-25	2	C1QB
COX7A2L	2.79454e-29	0.766584	4.25748e-25	2	COX7A2L
ACOT13	3.15944e-29	0.607751	4.81341e-25	2	ACOT13
SCP2	3.28649e-29	0.723556	5.00697e-25	2	SCP2
CLIC41	4.0599e-29	0.65601	6.18526e-25	2	CLIC4
FXYD5	6.68606e-29	0.631949	1.01862e-24	2	FXYD5
ENSG00000049860	9.55599e-29	0.802545	1.45585e-24	2	ENSG00000049860
DSTN	1.17622e-28	0.675291	1.79198e-24	2	DSTN
DNASE2	2.10974e-28	0.673498	3.21419e-24	2	DNASE2
FEM1B	2.2991e-28	0.841856	3.50268e-24	2	FEM1B
BTBD2	3.92314e-28	0.533086	5.9769e-24	2	BTBD2
REXO2	3.96243e-28	0.597372	6.03676e-24	2	REXO2
ISCU	4.07831e-28	0.746533	6.2133e-24	2	ISCU
COX4I1	4.26945e-28	0.76175	6.50451e-24	2	COX4I1
MAP1LC3B	2.15912e-27	0.761046	3.28942e-23	2	MAP1LC3B
FAM162A	2.66038e-27	0.618573	4.05309e-23	2	FAM162A
DNAJC4	2.71131e-27	0.653688	4.13068e-23	2	DNAJC4
RHOQ	4.48459e-27	0.733327	6.83227e-23	2	RHOQ
EPHX1	5.02256e-27	0.488875	7.65187e-23	2	EPHX1
YBX1	5.53492e-27	0.812764	8.43245e-23	2	YBX1
ENSG00000163931	6.40649e-27	0.73611	9.76028e-23	2	ENSG00000163931
TDP2	1.5003e-26	0.738295	2.28571e-22	2	TDP2
SEPHS2	1.7468e-26	0.881968	2.66125e-22	2	SEPHS2
PSAP	2.35558e-26	0.365187	3.58872e-22	2	PSAP
EIF4EBP1	2.88613e-26	0.701445	4.39702e-22	2	EIF4EBP1
UQCRC2	3.03298e-26	0.660795	4.62075e-22	2	UQCRC2
ALDH2	4.50849e-26	0.780164	6.86868e-22	2	ALDH2
TSPO	8.12033e-26	0.578148	1.23713e-21	2	TSPO
TRAM1	1.00458e-25	0.681087	1.53047e-21	2	TRAM1
PDPN1	1.43655e-25	0.652616	2.18859e-21	2	PDPN
SLC39A11	1.43894e-25	0.652473	2.19222e-21	2	SLC39A11
SLC9A71	1.47925e-25	0.538282	2.25363e-21	2	SLC9A7
MXD4	1.71458e-25	0.704917	2.61216e-21	2	MXD4
RTN3	1.92037e-25	0.676223	2.92569e-21	2	RTN3
HSPB1	2.06498e-25	0.632316	3.14599e-21	2	HSPB1
LRCH1	3.37586e-25	0.603758	5.14313e-21	2	LRCH1
STAT5A	3.49244e-25	0.587993	5.32073e-21	2	STAT5A
COX7C	4.76903e-25	0.76224	7.26562e-21	2	COX7C
MIF	5.07343e-25	0.906286	7.72938e-21	2	MIF
ITPR1	7.31509e-25	0.710277	1.11445e-20	2	ITPR1
IRS2	8.79839e-25	0.742263	1.34044e-20	2	IRS2
MTHFD21	1.43114e-24	0.769008	2.18034e-20	2	MTHFD2
MYO1D	1.79699e-24	0.534456	2.73772e-20	2	MYO1D
LAMP1	1.84113e-24	0.439129	2.80496e-20	2	LAMP1
ATP6AP1	2.33977e-24	0.609499	3.56464e-20	2	ATP6AP1
SELENOP	2.50382e-24	0.270985	3.81457e-20	2	SELENOP
PINK1	3.28225e-24	0.640077	5.00051e-20	2	PINK1
SH3BGRL	7.20136e-24	0.633496	1.09713e-19	2	SH3BGRL
HADHB	1.4194e-23	0.634676	2.16246e-19	2	HADHB
DYM	1.7125e-23	0.658217	2.609e-19	2	DYM
TMEM33	2.66191e-23	0.740402	4.05543e-19	2	TMEM33
RAP2A	8.43808e-23	0.629623	1.28554e-18	2	RAP2A
PIM1	1.86516e-22	0.785719	2.84158e-18	2	PIM1
TLK1	2.83636e-22	0.778618	4.3212e-18	2	TLK1
CORO1C	2.97046e-22	0.645324	4.5255e-18	2	CORO1C
NDUFB10	3.48963e-22	0.694991	5.31645e-18	2	NDUFB10
CALU	5.47425e-22	0.692819	8.34001e-18	2	CALU
ACSL3	6.4543e-22	0.65877	9.83312e-18	2	ACSL3
SGTB	1.42091e-21	0.737235	2.16476e-17	2	SGTB
PCBD1	1.78705e-21	0.641617	2.72257e-17	2	PCBD1
SAMD1	2.06307e-21	0.558012	3.14309e-17	2	SAMD1
EIF3F	3.5527e-21	0.585776	5.41253e-17	2	EIF3F
EIF2A	4.08622e-21	0.635642	6.22536e-17	2	EIF2A
ATP5MC2	4.28556e-21	0.674679	6.52904e-17	2	ATP5MC2
ZFYVE16	5.2759e-21	0.812653	8.03783e-17	2	ZFYVE16
UBTD2	6.63962e-21	0.522162	1.01155e-16	2	UBTD2
TWSG1	6.70367e-21	0.542425	1.0213e-16	2	TWSG1
GNG10	7.73476e-21	0.647674	1.17839e-16	2	GNG10
LY86	8.06741e-21	0.63246	1.22907e-16	2	LY86
PCMTD1	8.37924e-21	0.654705	1.27658e-16	2	PCMTD1
AFDN	1.08767e-20	0.481581	1.65707e-16	2	AFDN
EPRS	1.22303e-20	0.6541	1.86329e-16	2	EPRS
AKR1B1	1.52446e-20	0.752959	2.32252e-16	2	AKR1B1
SOAT1	1.72287e-20	0.654728	2.62479e-16	2	SOAT1
RALBP1	1.77001e-20	0.586554	2.69661e-16	2	RALBP1
USP121	1.79512e-20	0.795017	2.73487e-16	2	USP12
BEX3	2.41079e-20	0.570533	3.67283e-16	2	BEX3
MICAL1	2.44753e-20	0.82181	3.72881e-16	2	MICAL1
ATP6V1A	2.51237e-20	0.726906	3.82759e-16	2	ATP6V1A
NCK1	4.08121e-20	0.526782	6.21772e-16	2	NCK1
TMEM123	5.51811e-20	0.591895	8.40684e-16	2	TMEM123
DYRK21	6.98634e-20	0.646533	1.06437e-15	2	DYRK2
MPC2	7.21011e-20	0.602245	1.09846e-15	2	MPC2
GRN	1.33613e-19	0.311652	2.0356e-15	2	GRN
BTBD1	1.40135e-19	0.558205	2.13496e-15	2	BTBD1
AVPI1	1.4301e-19	0.519056	2.17875e-15	2	AVPI1
YBX31	1.72067e-19	0.570839	2.62145e-15	2	YBX3
PDCD4	2.44704e-19	0.513594	3.72806e-15	2	PDCD4
FBXO7	3.23599e-19	0.658136	4.93003e-15	2	FBXO7
DRAM1	3.40063e-19	0.649392	5.18085e-15	2	DRAM1
COPRS	3.65841e-19	0.606089	5.57359e-15	2	COPRS
YPEL3	3.753e-19	0.604316	5.71769e-15	2	YPEL3
OXA1L	6.34071e-19	0.716856	9.66008e-15	2	OXA1L
ACADVL	1.08093e-18	0.606515	1.64679e-14	2	ACADVL
CXCR4	1.38299e-18	0.419465	2.10699e-14	2	CXCR4
TLE5	1.50923e-18	0.527165	2.29931e-14	2	TLE5
RGS10	1.62421e-18	0.711696	2.47448e-14	2	RGS10
NBN	2.24509e-18	0.673397	3.4204e-14	2	NBN
BSCL2	4.68066e-18	0.541017	7.13098e-14	2	BSCL2
CYB561A3	5.36127e-18	0.835446	8.16789e-14	2	CYB561A3
EIF1	6.24832e-18	0.667623	9.51932e-14	2	EIF1
TP53	6.46338e-18	0.56958	9.84696e-14	2	TP53
CDK4	8.01515e-18	0.701614	1.22111e-13	2	CDK4
CD4	1.13436e-17	0.446367	1.7282e-13	2	CD4
CD48	1.97003e-17	0.594813	3.00134e-13	2	CD48
DDIT3	2.00384e-17	0.681733	3.05285e-13	2	DDIT3
COMMD6	2.11259e-17	0.614621	3.21854e-13	2	COMMD6
KLHL21	2.18021e-17	0.717824	3.32156e-13	2	KLHL21
CNBP	2.48463e-17	0.722114	3.78533e-13	2	CNBP
MREG1	2.85851e-17	0.693684	4.35494e-13	2	MREG
ACAA2	2.8978e-17	0.527075	4.4148e-13	2	ACAA2
PAPSS2	3.11948e-17	0.487826	4.75253e-13	2	PAPSS2
HADHA	3.44426e-17	0.591556	5.24734e-13	2	HADHA
LY96	5.01032e-17	0.515117	7.63322e-13	2	LY96
GSDME	5.55732e-17	0.574961	8.46658e-13	2	GSDME
TMEM30A	6.38072e-17	0.559675	9.72102e-13	2	TMEM30A
NDRG1	7.64465e-17	0.649955	1.16466e-12	2	NDRG1
MAPRE3	8.71401e-17	0.585335	1.32758e-12	2	MAPRE3
ANXA4	1.19897e-16	0.518774	1.82663e-12	2	ANXA4
ESYT1	1.23034e-16	0.568381	1.87442e-12	2	ESYT1
ECH1	1.57229e-16	0.645378	2.39539e-12	2	ECH1
SCYL1	1.61505e-16	0.661964	2.46053e-12	2	SCYL1
TAF1D	1.84576e-16	0.514879	2.81201e-12	2	TAF1D
NIBAN11	2.47528e-16	0.572182	3.77108e-12	2	NIBAN1
CACUL1	3.67419e-16	0.557867	5.59762e-12	2	CACUL1
PHF10	4.26921e-16	0.485237	6.50414e-12	2	PHF10
SORBS3	4.69025e-16	0.483446	7.14559e-12	2	SORBS3
IGBP1	4.74465e-16	0.560273	7.22848e-12	2	IGBP1
CDC42EP31	5.30442e-16	0.488292	8.08128e-12	2	CDC42EP3
CDA	5.8021e-16	0.559087	8.8395e-12	2	CDA
ALKBH5	6.23094e-16	0.613132	9.49284e-12	2	ALKBH5
ATP6V1C1	9.05377e-16	0.623865	1.37934e-11	2	ATP6V1C1
VDAC2	9.68968e-16	0.65124	1.47622e-11	2	VDAC2
ANXA111	1.02933e-15	0.426792	1.56818e-11	2	ANXA11
SLC25A5	1.82513e-15	0.504524	2.78059e-11	2	SLC25A5
CCPG1	1.94443e-15	0.619236	2.96234e-11	2	CCPG1
FCHSD2	2.3079e-15	0.427136	3.51608e-11	2	FCHSD2
NNT	2.97904e-15	0.463213	4.53857e-11	2	NNT
CLINT1	3.59735e-15	0.683789	5.48057e-11	2	CLINT1
HBP1	4.47069e-15	0.585789	6.8111e-11	2	HBP1
TOMM20	4.6083e-15	0.557684	7.02074e-11	2	TOMM20
NARS	5.26315e-15	0.542057	8.01841e-11	2	NARS
SCARB2	5.29501e-15	0.626886	8.06694e-11	2	SCARB2
KIAA0930	5.375e-15	0.85488	8.18881e-11	2	KIAA0930
MAF1	7.51054e-15	0.572116	1.14423e-10	2	MAF1
PEPD	8.32607e-15	0.562216	1.26848e-10	2	PEPD
LONP1	1.29198e-14	0.687087	1.96833e-10	2	LONP1
EIF2S3	1.46758e-14	0.500359	2.23585e-10	2	EIF2S3
NUDT21	1.55714e-14	0.611492	2.3723e-10	2	NUDT21
AHCYL11	1.55891e-14	0.493775	2.37499e-10	2	AHCYL1
ZCCHC2	2.41745e-14	0.522278	3.68298e-10	2	ZCCHC2
CPNE1	2.42871e-14	0.552922	3.70014e-10	2	CPNE1
ZNF385A1	2.55699e-14	0.533474	3.89558e-10	2	ZNF385A
ENSG00000089248	2.76853e-14	0.547554	4.21786e-10	2	ENSG00000089248
SLC26A11	2.85189e-14	0.699394	4.34485e-10	2	SLC26A11
TBC1D2	3.14237e-14	0.575423	4.7874e-10	2	TBC1D2
CSTA	3.23911e-14	0.621144	4.93479e-10	2	CSTA
CPM1	3.39073e-14	0.648585	5.16578e-10	2	CPM
PHPT1	3.64566e-14	0.566531	5.55416e-10	2	PHPT1
MAP4	3.64827e-14	0.579359	5.55814e-10	2	MAP4
HNRNPC	3.74199e-14	0.580684	5.70092e-10	2	HNRNPC
HECTD1	3.75308e-14	0.654422	5.71781e-10	2	HECTD1
HINT1	5.11258e-14	0.545894	7.78902e-10	2	HINT1
SH3GLB11	6.98514e-14	0.60471	1.06419e-09	2	SH3GLB1
HIPK3	8.04677e-14	0.580737	1.22592e-09	2	HIPK3
IARS2	8.73518e-14	0.592682	1.33081e-09	2	IARS2
HEBP1	1.4251e-13	0.483124	2.17114e-09	2	HEBP1
TIMP2	1.55135e-13	0.364686	2.36348e-09	2	TIMP2
DNAJC3	1.89738e-13	0.704611	2.89065e-09	2	DNAJC3
ACBD3	2.15766e-13	0.646491	3.2872e-09	2	ACBD3
ATP6V1B21	3.46371e-13	0.451573	5.27696e-09	2	ATP6V1B2
EIF2AK1	3.78268e-13	0.515554	5.76291e-09	2	EIF2AK1
GNS	4.01925e-13	0.433982	6.12332e-09	2	GNS
H2AFZ	4.77118e-13	0.582871	7.26889e-09	2	H2AFZ
SNX3	6.0033e-13	0.590434	9.14602e-09	2	SNX3
ABCG1	6.70479e-13	0.597105	1.02147e-08	2	ABCG1
ERLEC1	1.01805e-12	0.461463	1.55099e-08	2	ERLEC1
MITF1	1.16493e-12	0.573631	1.77478e-08	2	MITF
EIF3M	1.2783e-12	0.428179	1.9475e-08	2	EIF3M
MFF	1.28603e-12	0.573153	1.95927e-08	2	MFF
NPC1	1.48291e-12	0.720491	2.25922e-08	2	NPC1
CD91	1.78705e-12	0.303107	2.72256e-08	2	CD9
CYP27A1	2.34709e-12	0.572982	3.57579e-08	2	CYP27A1
STOM	2.42891e-12	0.558684	3.70044e-08	2	STOM
FIG4	2.57228e-12	0.441595	3.91887e-08	2	FIG4
AGPS	3.04947e-12	0.519836	4.64587e-08	2	AGPS
BCAP311	3.15416e-12	0.489482	4.80536e-08	2	BCAP31
GNPTAB	3.73628e-12	0.484879	5.69222e-08	2	GNPTAB
ZFAND5	4.15422e-12	0.548883	6.32896e-08	2	ZFAND5
UBXN6	5.2308e-12	0.517856	7.96913e-08	2	UBXN6
ZBTB4	5.91151e-12	0.45671	9.00619e-08	2	ZBTB4
ATP6AP2	6.42679e-12	0.50835	9.79122e-08	2	ATP6AP2
CYB5R1	6.59037e-12	0.599505	1.00404e-07	2	CYB5R1
TNFRSF14	7.40114e-12	0.54442	1.12756e-07	2	TNFRSF14
UBXN1	7.49563e-12	0.543514	1.14196e-07	2	UBXN1
HSF1	8.06334e-12	0.603079	1.22845e-07	2	HSF1
HIST1H1C	8.09919e-12	0.415276	1.23391e-07	2	HIST1H1C
KDELR1	9.19356e-12	0.427081	1.40064e-07	2	KDELR1
LIPA1	1.14778e-11	0.512667	1.74865e-07	2	LIPA
KCNQ1	1.15422e-11	0.457499	1.75845e-07	2	KCNQ1
IFI16	1.48039e-11	0.399433	2.25538e-07	2	IFI16
YIPF4	1.50566e-11	0.499306	2.29387e-07	2	YIPF4
CYBRD1	1.59051e-11	0.462419	2.42315e-07	2	CYBRD1
QARS	1.86778e-11	0.562904	2.84556e-07	2	QARS
CAB39	2.03509e-11	0.528262	3.10046e-07	2	CAB39
ITGB5	2.1474e-11	0.429688	3.27157e-07	2	ITGB5
TEX2	2.19316e-11	0.539854	3.34129e-07	2	TEX2
ETFA	2.3944e-11	0.571711	3.64787e-07	2	ETFA
HIGD2A	2.40029e-11	0.561601	3.65684e-07	2	HIGD2A
ARL6IP1	3.07367e-11	0.617628	4.68273e-07	2	ARL6IP1
SDHB	3.35728e-11	0.552939	5.11481e-07	2	SDHB
CD36	3.518e-11	0.457422	5.35967e-07	2	CD36
PLBD1	3.92795e-11	0.551687	5.98423e-07	2	PLBD1
STX7	4.38482e-11	0.531756	6.68027e-07	2	STX7
SEC31A	5.2315e-11	0.516439	7.97018e-07	2	SEC31A
C11orf68	1.15419e-10	0.425813	1.75841e-06	2	C11orf68
NFE2L2	1.80521e-10	0.524164	2.75024e-06	2	NFE2L2
PNRC11	1.98259e-10	0.430775	3.02048e-06	2	PNRC1
TOB11	2.87556e-10	0.617782	4.38092e-06	2	TOB1
FOXK2	2.89466e-10	0.505385	4.41001e-06	2	FOXK2
PHF3	3.06618e-10	0.4698	4.67132e-06	2	PHF3
SLC1A5	3.17031e-10	0.590365	4.82997e-06	2	SLC1A5
CPED1	3.50566e-10	0.473951	5.34088e-06	2	CPED1
TMEM219	5.21806e-10	0.50098	7.94971e-06	2	TMEM219
CASP1	5.78458e-10	0.487484	8.81281e-06	2	CASP1
SYK	6.06856e-10	0.515438	9.24544e-06	2	SYK
RAB12	6.40964e-10	0.495559	9.76508e-06	2	RAB12
CD59	6.67622e-10	0.423937	1.01712e-05	2	CD59
RNF187	7.3769e-10	0.546462	1.12387e-05	2	RNF187
MCFD2	8.08932e-10	0.490636	1.23241e-05	2	MCFD2
ANP32B	8.85303e-10	0.425345	1.34876e-05	2	ANP32B
RNF130	1.30051e-09	0.516261	1.98133e-05	2	RNF130
WARS1	1.33638e-09	0.545272	2.03598e-05	2	WARS
SNCA	1.3708e-09	0.566178	2.08842e-05	2	SNCA
ECHS1	1.69679e-09	0.580965	2.58507e-05	2	ECHS1
LACTB	1.89371e-09	0.356814	2.88507e-05	2	LACTB
APP	1.96098e-09	0.505909	2.98755e-05	2	APP
NDUFS3	2.03387e-09	0.522385	3.0986e-05	2	NDUFS3
STK24	4.25721e-09	0.513915	6.48586e-05	2	STK24
UQCR10	4.39683e-09	0.597397	6.69857e-05	2	UQCR10
COPS2	4.62178e-09	0.509306	7.04129e-05	2	COPS2
GUCD1	5.0108e-09	0.512884	7.63395e-05	2	GUCD1
HDLBP	5.01886e-09	0.605298	7.64624e-05	2	HDLBP
ATOX1	5.4231e-09	0.509123	8.2621e-05	2	ATOX1
SPATS2L	5.9393e-09	0.446831	9.04852e-05	2	SPATS2L
STUB1	6.36499e-09	0.486852	9.69706e-05	2	STUB1
USP9X	6.48224e-09	0.506707	9.87569e-05	2	USP9X
ESD	6.63943e-09	0.5033	0.000101152	2	ESD
ACSL1	6.98078e-09	0.434659	0.000106352	2	ACSL1
CAT	7.3035e-09	0.459473	0.000111269	2	CAT
GDE1	8.78405e-09	0.551377	0.000133825	2	GDE1
STT3B	1.07879e-08	0.548849	0.000164354	2	STT3B
IMMT	1.27134e-08	0.481568	0.000193689	2	IMMT
NEK7	1.28693e-08	0.456611	0.000196064	2	NEK7
CBX3	1.35738e-08	0.438038	0.000206797	2	CBX3
SDCBP	1.55282e-08	0.375609	0.000236571	2	SDCBP
RNPEPL1	1.65237e-08	0.496137	0.000251739	2	RNPEPL1
ATP6V1E1	1.78822e-08	0.504013	0.000272435	2	ATP6V1E1
TMEM183A	1.96279e-08	0.466354	0.00029903	2	TMEM183A
VTI1B	2.79012e-08	0.506059	0.000425075	2	VTI1B
H2AFJ	2.86433e-08	0.426596	0.000436381	2	H2AFJ
ADIPOR1	3.3644e-08	0.569214	0.000512566	2	ADIPOR1
CA21	5.18723e-08	0.448479	0.000790274	2	CA2
PBRM1	5.43189e-08	0.553434	0.000827549	2	PBRM1
MCTP1	6.30286e-08	0.461387	0.000960241	2	MCTP1
AFF1	7.1784e-08	0.481588	0.00109363	2	AFF1
FIS1	7.71454e-08	0.53411	0.00117531	2	FIS1
COX14	7.95754e-08	0.45225	0.00121233	2	COX14
SNX27	8.92691e-08	0.424727	0.00136002	2	SNX27
COPG1	1.14264e-07	0.555303	0.00174082	2	COPG1
UBE2L6	1.17561e-07	0.475839	0.00179104	2	UBE2L6
KCMF1	1.28373e-07	0.441469	0.00195576	2	KCMF1
WDR26	1.34746e-07	0.451883	0.00205285	2	WDR26
ARFGEF2	1.46986e-07	0.410569	0.00223933	2	ARFGEF2
SQSTM1	1.50119e-07	0.354149	0.00228706	2	SQSTM1
TSPAN4	1.51007e-07	0.269467	0.00230059	2	TSPAN4
CCDC6	1.56234e-07	0.367221	0.00238022	2	CCDC6
LRPPRC	1.59214e-07	0.384239	0.00242563	2	LRPPRC
ACP2	1.78149e-07	0.453121	0.0027141	2	ACP2
UBE2B	1.82631e-07	0.539515	0.00278238	2	UBE2B
MAT2B	2.26903e-07	0.486481	0.00345686	2	MAT2B
PJA2	2.29644e-07	0.509515	0.00349863	2	PJA2
ATRAID	2.33474e-07	0.500563	0.00355698	2	ATRAID
C1orf43	3.6661e-07	0.51828	0.0055853	2	C1orf43
PATL1	4.03909e-07	0.417617	0.00615355	2	PATL1
NDUFV1	4.22313e-07	0.398856	0.00643393	2	NDUFV1
APOL2	4.92272e-07	0.433652	0.00749976	2	APOL2
NUCKS1	6.037e-07	0.407417	0.00919737	2	NUCKS1
EXOC5	6.52945e-07	0.355361	0.00994761	2	EXOC5
KRTCAP2	6.53233e-07	0.455467	0.009952	2	KRTCAP2
ITGB1BP11	7.38428e-07	0.414819	0.0112499	2	ITGB1BP1
EVI2A	7.95627e-07	0.560334	0.0121214	2	EVI2A
KDM3A	8.24075e-07	0.422112	0.0125548	2	KDM3A
CCSER2	8.39321e-07	0.350453	0.0127871	2	CCSER2
RABAC1	1.01547e-06	0.534628	0.0154707	2	RABAC1
CRIP11	1.11573e-06	0.350701	0.0169982	2	CRIP1
VDAC1	1.13426e-06	0.348777	0.0172805	2	VDAC1
CYSTM1	1.19907e-06	0.473477	0.0182678	2	CYSTM1
AGAP3	1.20738e-06	0.410453	0.0183944	2	AGAP3
IFNGR1	1.37561e-06	0.390343	0.0209575	2	IFNGR1
CD99	1.41147e-06	0.447932	0.0215038	2	CD99
CDC42BPB	1.56392e-06	0.412222	0.0238263	2	CDC42BPB
POLR1D	1.64165e-06	0.44571	0.0250105	2	POLR1D
PGP	1.77509e-06	0.462532	0.0270435	2	PGP
TMEM258	1.78159e-06	0.465924	0.0271425	2	TMEM258
NSMCE1	2.03227e-06	0.321911	0.0309616	2	NSMCE1
HSPH1	2.46683e-06	0.374747	0.0375822	2	HSPH1
RIPOR1	2.70539e-06	0.408599	0.0412167	2	RIPOR1
VAMP3	2.85964e-06	0.495547	0.0435666	2	VAMP3
CIAO2A	2.9492e-06	0.402108	0.044931	2	CIAO2A
STRN	3.02166e-06	0.387192	0.0460349	2	STRN
FUCA1	0	3.80769	0	3	FUCA1
CCL18	0	3.34598	0	3	CCL18
ENSG00000275385	0	3.33304	0	3	ENSG00000275385
IFI6	0	3.2557	0	3	IFI6
CCL13	0	3.12385	0	3	CCL13
FOLR2	0	2.91517	0	3	FOLR2
APOE1	0	2.80388	0	3	APOE
C1QC	0	2.7466	0	3	C1QC
LGMN	0	2.71128	0	3	LGMN
RNASE1	0	2.56276	0	3	RNASE1
IFI27	0	2.5606	0	3	IFI27
LY6E1	0	2.53416	0	3	LY6E
SIGLEC1	0	2.49134	0	3	SIGLEC1
C2	0	2.48361	0	3	C2
MX1	0	2.45236	0	3	MX1
LGALS3BP	0	2.42921	0	3	LGALS3BP
C1QA1	0	2.41095	0	3	C1QA
PLTP	0	2.38361	0	3	PLTP
CD163L1	0	2.34867	0	3	CD163L1
IFI44L	0	2.32817	0	3	IFI44L
STAB1	0	2.28805	0	3	STAB1
F13A1	0	2.22285	0	3	F13A1
C1QB1	0	2.16436	0	3	C1QB
OAS1	0	2.05862	0	3	OAS1
OAS3	0	2.05765	0	3	OAS3
GPNMB1	0	2.03011	0	3	GPNMB
XAF1	0	2.0192	0	3	XAF1
CD163	0	1.99748	0	3	CD163
OAS2	0	1.98124	0	3	OAS2
IFI44	0	1.97019	0	3	IFI44
IGFBP4	0	1.96266	0	3	IGFBP4
CMPK2	0	1.96109	0	3	CMPK2
CTSC	0	1.94921	0	3	CTSC
LILRB5	0	1.9376	0	3	LILRB5
CFD	0	1.92972	0	3	CFD
P2RY6	0	1.86949	0	3	P2RY6
ISG15	0	1.83345	0	3	ISG15
SDC3	0	1.82587	0	3	SDC3
QPRT	0	1.82074	0	3	QPRT
CCL8	0	1.81489	0	3	CCL8
MAF	0	1.80174	0	3	MAF
IFITM3	0	1.79571	0	3	IFITM3
MS4A6A	0	1.75473	0	3	MS4A6A
DNM1	0	1.74677	0	3	DNM1
IFIT1	0	1.66017	0	3	IFIT1
EPSTI1	0	1.65142	0	3	EPSTI1
RGL1	0	1.64244	0	3	RGL1
MX2	0	1.62029	0	3	MX2
RSAD2	0	1.56262	0	3	RSAD2
CTSZ	0	1.50599	0	3	CTSZ
PSAP1	0	1.36136	0	3	PSAP
SLCO2B1	1.24026e-307	1.73252	1.88954e-303	3	SLCO2B1
ALDH1A1	5.74604e-301	1.81029	8.75409e-297	3	ALDH1A1
CTSB1	7.83662e-298	1.58301	1.19391e-293	3	CTSB
TCN2	9.04786e-296	1.47232	1.37844e-291	3	TCN2
PDGFB	1.37501e-290	1.54913	2.09482e-286	3	PDGFB
MARCKS	3.55886e-287	1.83169	5.42192e-283	3	MARCKS
FCGRT	2.7079e-286	1.63031	4.12548e-282	3	FCGRT
EPHX11	1.83787e-282	1.92749	2.8e-278	3	EPHX1
FGD2	3.64078e-282	1.61315	5.54674e-278	3	FGD2
CST3	8.58632e-281	1.9231	1.30813e-276	3	CST3
COLEC12	6.16771e-277	1.559	9.39651e-273	3	COLEC12
GRN1	1.2599e-276	1.39936	1.91946e-272	3	GRN
ENPP2	7.37854e-271	1.39447	1.12412e-266	3	ENPP2
DPP4	2.58953e-265	1.32622	3.94514e-261	3	DPP4
PLD31	1.97508e-259	1.54734	3.00904e-255	3	PLD3
PMP22	5.58256e-251	1.68303	8.50503e-247	3	PMP22
TNFSF13	1.62941e-250	1.60827	2.48241e-246	3	TNFSF13
SAMD9L	3.64027e-247	1.5343	5.54595e-243	3	SAMD9L
MPEG1	9.75033e-246	1.52678	1.48546e-241	3	MPEG1
NCF4	1.11484e-241	1.7032	1.69845e-237	3	NCF4
SELENOP1	5.26062e-241	0.516871	8.01455e-237	3	SELENOP
TSPAN41	1.23632e-239	1.61705	1.88354e-235	3	TSPAN4
ARL4C	1.23399e-236	1.60811	1.87998e-232	3	ARL4C
CTSD1	3.16562e-235	1.52113	4.82282e-231	3	CTSD
NAGK	2.9002e-232	1.56673	4.41846e-228	3	NAGK
MSR11	1.88266e-230	1.542	2.86823e-226	3	MSR1
AMDHD2	2.39293e-230	1.49492	3.64563e-226	3	AMDHD2
LAMP11	1.44546e-229	1.34129	2.20215e-225	3	LAMP1
ITM2B	1.51405e-229	1.56139	2.30666e-225	3	ITM2B
ECM1	3.32009e-224	1.45189	5.05815e-220	3	ECM1
CCL21	1.37067e-223	0.920554	2.08822e-219	3	CCL2
CD41	5.22119e-223	1.43593	7.95448e-219	3	CD4
CTSA	2.68551e-220	1.51073	4.09138e-216	3	CTSA
TMEM176B	4.6639e-220	1.43076	7.10544e-216	3	TMEM176B
KCNMA1	3.55538e-219	1.2812	5.41662e-215	3	KCNMA1
GPR34	1.34977e-218	1.31621	2.05637e-214	3	GPR34
GM2A1	1.68934e-217	1.41391	2.57371e-213	3	GM2A
TMEM86A	1.61873e-216	1.37232	2.46614e-212	3	TMEM86A
ENSG00000108691	1.34746e-213	0.897591	2.05285e-209	3	ENSG00000108691
BST2	2.01011e-213	1.5604	3.0624e-209	3	BST2
CD209	1.18963e-211	1.36273	1.8124e-207	3	CD209
IFIT3	3.50923e-210	1.27138	5.3463e-206	3	IFIT3
RASSF4	1.32212e-209	1.51155	2.01426e-205	3	RASSF4
CD74	1.38551e-205	1.17755	2.11082e-201	3	CD74
NPL	8.19746e-204	1.51086	1.24888e-199	3	NPL
HSD17B14	1.26884e-202	1.21283	1.93308e-198	3	HSD17B14
B2M	1.52899e-196	0.872214	2.32941e-192	3	B2M
RAB3IL1	3.60581e-195	1.12204	5.49344e-191	3	RAB3IL1
CPVL	1.3454e-191	1.22119	2.04972e-187	3	CPVL
HSF4	5.44392e-191	0.929869	8.29381e-187	3	HSF4
SCARB1	5.6854e-191	1.20903	8.66171e-187	3	SCARB1
ABHD12	1.12758e-189	1.47721	1.71787e-185	3	ABHD12
LPAR6	8.04052e-187	1.40131	1.22497e-182	3	LPAR6
SQSTM11	7.80154e-184	1.18777	1.18857e-179	3	SQSTM1
SCN1B	1.98396e-183	1.03252	3.02256e-179	3	SCN1B
ADORA3	3.44125e-180	0.988553	5.24274e-176	3	ADORA3
SLC9A9	5.97238e-180	1.16422	9.09891e-176	3	SLC9A9
SLC46A1	7.12379e-177	1.14105	1.08531e-172	3	SLC46A1
OLFML3	2.7479e-175	1.20408	4.18643e-171	3	OLFML3
IFIT2	1.62269e-174	1.10094	2.47216e-170	3	IFIT2
HEXA	1.91769e-173	1.35979	2.92161e-169	3	HEXA
PARP9	6.85414e-173	1.30513	1.04423e-168	3	PARP9
TRPM2	7.41269e-173	1.23094	1.12932e-168	3	TRPM2
TTYH3	1.68729e-172	1.182	2.57059e-168	3	TTYH3
UAP1L1	2.58936e-169	1.22	3.94489e-165	3	UAP1L1
EEPD1	2.20354e-166	1.23243	3.3571e-162	3	EEPD1
SUCNR1	3.78883e-166	1.06436	5.77228e-162	3	SUCNR1
TMEM37	7.0182e-165	1.16429	1.06922e-160	3	TMEM37
ABCC5	1.91829e-164	1.23811	2.92251e-160	3	ABCC5
AP2A2	4.20206e-164	1.28174	6.40185e-160	3	AP2A2
NUPR11	1.32162e-163	0.810464	2.01349e-159	3	NUPR1
DNASE21	1.69802e-161	1.27179	2.58693e-157	3	DNASE2
BLVRB	7.29429e-159	1.40191	1.11128e-154	3	BLVRB
MS4A4A	2.51194e-158	1.17545	3.82694e-154	3	MS4A4A
PLAU	6.48971e-158	1.46127	9.88708e-154	3	PLAU
TIMP21	1.20498e-157	0.999885	1.83579e-153	3	TIMP2
IFI35	6.36314e-157	1.22294	9.69424e-153	3	IFI35
LACC1	7.4809e-156	1.30546	1.13971e-151	3	LACC1
FMN1	3.20821e-154	1.31855	4.88771e-150	3	FMN1
SCD1	2.00731e-153	1.19809	3.05813e-149	3	SCD
CD591	4.29399e-153	1.35431	6.5419e-149	3	CD59
RAP2B1	1.26871e-151	1.34462	1.93288e-147	3	RAP2B
PDGFC	5.78976e-151	1.04775	8.8207e-147	3	PDGFC
STON2	2.17634e-149	0.93071	3.31566e-145	3	STON2
DAB21	2.23355e-149	1.11882	3.40281e-145	3	DAB2
IDH1	1.86233e-148	1.19647	2.83725e-144	3	IDH1
AXL	6.20665e-148	0.952361	9.45583e-144	3	AXL
CD68	1.20736e-147	0.736161	1.83941e-143	3	CD68
KCTD12	4.00485e-146	1.12445	6.10139e-142	3	KCTD12
ADA21	7.47901e-146	1.0866	1.13943e-141	3	ADA2
TSPAN15	1.79081e-145	0.900409	2.7283e-141	3	TSPAN15
SLC36A1	4.08522e-145	1.24121	6.22383e-141	3	SLC36A1
RCN3	1.31376e-144	1.18283	2.00151e-140	3	RCN3
PRSS36	6.89512e-144	0.917851	1.05047e-139	3	PRSS36
TPP1	1.4574e-143	1.03947	2.22035e-139	3	TPP1
RNF213	1.08799e-141	1.31217	1.65755e-137	3	RNF213
STARD13	1.18329e-141	0.898222	1.80274e-137	3	STARD13
RENBP	1.24444e-141	1.13948	1.89591e-137	3	RENBP
CMKLR1	2.19766e-141	1.18006	3.34814e-137	3	CMKLR1
SLC7A8	5.72382e-139	1.09625	8.72025e-135	3	SLC7A8
TMEM273	5.92492e-139	1.10361	9.02661e-135	3	TMEM273
ARHGAP4	6.8932e-139	1.3014	1.05018e-134	3	ARHGAP4
EPHB2	2.07118e-138	0.931662	3.15544e-134	3	EPHB2
IFIH1	5.68893e-137	1.29117	8.66708e-133	3	IFIH1
GAS7	1.35108e-136	1.1584	2.05837e-132	3	GAS7
ACE1	2.915e-136	1.01743	4.44101e-132	3	ACE
TRIM221	7.27227e-133	1.17253	1.10793e-128	3	TRIM22
MCOLN1	3.06767e-130	1.30411	4.6736e-126	3	MCOLN1
SLC38A7	1.30439e-128	1.19944	1.98724e-124	3	SLC38A7
PLBD2	4.08325e-128	1.20534	6.22084e-124	3	PLBD2
SCPEP11	2.28202e-127	1.16375	3.47666e-123	3	SCPEP1
NAAA	3.5557e-127	1.09765	5.41711e-123	3	NAAA
BCL2L11	2.67274e-126	1.20065	4.07193e-122	3	BCL2L1
ACP51	4.22705e-126	0.996968	6.43991e-122	3	ACP5
BLNK	5.39493e-126	0.914432	8.21918e-122	3	BLNK
MGLL	2.5173e-124	0.99418	3.8351e-120	3	MGLL
CR1	3.1128e-124	0.795838	4.74235e-120	3	CR1
GAS6	7.45657e-124	1.03829	1.13601e-119	3	GAS6
CIITA	1.02593e-123	1.12097	1.563e-119	3	CIITA
FADS2	1.23703e-123	1.08536	1.88462e-119	3	FADS2
MRC1	3.74003e-123	0.705944	5.69793e-119	3	MRC1
VAT11	7.31753e-123	0.990464	1.11483e-118	3	VAT1
ENSG00000072694	1.46933e-122	0.946012	2.23852e-118	3	ENSG00000072694
CREG11	1.23912e-121	0.971136	1.8878e-117	3	CREG1
SLC37A21	4.20742e-121	1.0582	6.41e-117	3	SLC37A2
TNFRSF141	4.78789e-121	1.13108	7.29436e-117	3	TNFRSF14
ITPR2	7.30296e-120	1.09948	1.11261e-115	3	ITPR2
MGAT4A	7.80619e-120	1.16763	1.18927e-115	3	MGAT4A
AP1B1	7.81212e-120	1.14338	1.19018e-115	3	AP1B1
ENSG00000110079	1.22769e-119	1.03719	1.87039e-115	3	ENSG00000110079
WLS	4.02614e-119	1.08382	6.13383e-115	3	WLS
TMEM176A	5.17519e-119	1.10135	7.88441e-115	3	TMEM176A
SLC12A7	5.00949e-118	1.13487	7.63197e-114	3	SLC12A7
TNFSF13B	8.80923e-118	0.979016	1.34209e-113	3	TNFSF13B
SLC38A6	5.45916e-117	1.05885	8.31703e-113	3	SLC38A6
FCGR2B	1.86892e-116	1.00334	2.8473e-112	3	FCGR2B
AOAH	1.98633e-116	0.992673	3.02617e-112	3	AOAH
CHID1	2.63562e-116	1.21642	4.01536e-112	3	CHID1
AIF1	1.14365e-115	0.84262	1.74236e-111	3	AIF1
EIF2AK2	1.96723e-115	1.02041	2.99708e-111	3	EIF2AK2
PARP121	4.49122e-114	1.06867	6.84237e-110	3	PARP12
ENSG000001967431	3.71585e-112	0.901954	5.66109e-108	3	ENSG00000196743
FXYD6	3.72746e-111	0.961593	5.67878e-107	3	FXYD6
CD180	2.29845e-110	0.842905	3.50168e-106	3	CD180
TGFBR1	2.30668e-110	1.09837	3.51423e-106	3	TGFBR1
ANXA6	2.76455e-110	1.05469	4.21179e-106	3	ANXA6
KCTD7	1.65645e-108	1.01572	2.5236e-104	3	KCTD7
GLMP	6.08784e-108	1.03681	9.27483e-104	3	GLMP
PRNP1	6.41585e-108	1.03668	9.77455e-104	3	PRNP
DTNA	3.53359e-107	0.863245	5.38342e-103	3	DTNA
NUCB1	1.53372e-105	0.970235	2.33663e-101	3	NUCB1
IFI161	3.46106e-105	1.06332	5.27293e-101	3	IFI16
ODF3B	1.17276e-103	1.07207	1.78671e-99	3	ODF3B
LIPA2	1.3638e-100	0.665279	2.07775e-96	3	LIPA
LHFPL2	1.53219e-100	1.01275	2.33429e-96	3	LHFPL2
DAPK1	3.2903e-100	1.05914	5.01278e-96	3	DAPK1
APOL1	6.29139e-100	0.829656	9.58494e-96	3	APOL1
HPS1	7.60637e-100	1.16201	1.15883e-95	3	HPS1
GRAMD4	9.90396e-100	1.05168	1.50887e-95	3	GRAMD4
TCF4	2.07917e-98	0.876429	3.16762e-94	3	TCF4
ASAH11	7.13155e-98	0.889313	1.08649e-93	3	ASAH1
SERPING1	1.12572e-97	0.850191	1.71504e-93	3	SERPING1
A2M1	7.15418e-97	0.829915	1.08994e-92	3	A2M
ANXA41	1.66781e-96	1.03103	2.5409e-92	3	ANXA4
FGL21	7.03497e-96	0.763959	1.07178e-91	3	FGL2
IRF7	1.03573e-94	1.12012	1.57794e-90	3	IRF7
ARPIN	2.98625e-94	1.01319	4.54955e-90	3	ARPIN
APOL6	2.31195e-93	1.02869	3.52225e-89	3	APOL6
CNDP2	2.60514e-93	1.05391	3.96894e-89	3	CNDP2
ADAP2	4.4276e-93	0.998341	6.74545e-89	3	ADAP2
IL21R	5.37362e-93	0.889017	8.18671e-89	3	IL21R
DISC1	5.78748e-92	0.848348	8.81723e-88	3	DISC1
GGA2	8.98932e-92	1.03867	1.36952e-87	3	GGA2
SLC2A9	3.59324e-91	0.874792	5.4743e-87	3	SLC2A9
LAP3	3.66848e-91	1.05522	5.58893e-87	3	LAP3
NRP21	5.7512e-91	0.869854	8.76196e-87	3	NRP2
DNMT1	1.56563e-90	1.0508	2.38523e-86	3	DNMT1
HSPA6	2.20839e-90	1.02412	3.36448e-86	3	HSPA6
GAA	2.49408e-89	0.973059	3.79973e-85	3	GAA
ETV5	1.44844e-87	0.728974	2.2067e-83	3	ETV5
TMC8	6.38695e-87	0.931493	9.73052e-83	3	TMC8
WWP1	1.1869e-86	0.908637	1.80823e-82	3	WWP1
TMEM106A	1.47997e-86	0.95651	2.25474e-82	3	TMEM106A
IL18BP	2.13922e-86	0.918072	3.2591e-82	3	IL18BP
AKR1A1	2.40838e-86	1.01391	3.66916e-82	3	AKR1A1
IFFO1	3.57625e-86	0.923964	5.44841e-82	3	IFFO1
MMP21	1.93537e-84	0.8181	2.94854e-80	3	MMP2
FES	2.04908e-84	0.868995	3.12177e-80	3	FES
ADAMTSL4	1.48225e-83	0.897412	2.2582e-79	3	ADAMTSL4
SNX29	2.46716e-83	0.801089	3.75871e-79	3	SNX29
TNFAIP2	3.50388e-83	0.83983	5.33817e-79	3	TNFAIP2
RNH1	4.65018e-83	0.854399	7.08456e-79	3	RNH1
PARP14	6.93366e-83	1.0124	1.05634e-78	3	PARP14
OSBPL1A	9.43602e-83	0.724293	1.43758e-78	3	OSBPL1A
STAT2	1.32561e-82	1.06961	2.01957e-78	3	STAT2
CD200R1	2.57973e-82	0.725557	3.93021e-78	3	CD200R1
RIN2	5.30035e-81	0.929315	8.07509e-77	3	RIN2
RBP1	1.39999e-80	0.733321	2.13289e-76	3	RBP1
MKNK1	1.70597e-80	0.993472	2.59905e-76	3	MKNK1
PLA2G15	2.18758e-80	0.988203	3.33279e-76	3	PLA2G15
PLA2G7	7.35451e-80	0.75775	1.12046e-75	3	PLA2G7
TENT2	7.77809e-80	0.996078	1.18499e-75	3	TENT2
PLCB2	1.27786e-79	0.903077	1.94682e-75	3	PLCB2
MFSD1	1.42046e-79	0.789347	2.16407e-75	3	MFSD1
DPP71	3.08368e-79	0.938763	4.69799e-75	3	DPP7
JUP	1.14518e-78	0.775322	1.74468e-74	3	JUP
LRPAP1	1.17556e-78	0.837447	1.79097e-74	3	LRPAP1
GASK1B	1.29103e-78	0.907444	1.96688e-74	3	GASK1B
DTX3L	3.75714e-78	0.930243	5.724e-74	3	DTX3L
TNFSF12	6.82105e-78	0.883811	1.03919e-73	3	TNFSF12
HAVCR2	1.63793e-77	0.934897	2.49539e-73	3	HAVCR2
HELZ2	2.85636e-76	0.726666	4.35167e-72	3	HELZ2
NAIP	4.45928e-76	0.818037	6.79371e-72	3	NAIP
ACSS1	1.5422e-75	0.737219	2.34955e-71	3	ACSS1
WSB1	2.60827e-75	0.83785	3.9737e-71	3	WSB1
HSPA1A	3.50556e-74	1.17697	5.34072e-70	3	HSPA1A
SAT1	5.32543e-74	0.869462	8.1133e-70	3	SAT1
UBE2L61	6.63222e-74	0.892508	1.01042e-69	3	UBE2L6
NADK	3.22114e-73	0.947236	4.90741e-69	3	NADK
VEGFB1	1.02877e-72	0.812349	1.56733e-68	3	VEGFB
RSRP1	1.87872e-71	0.938152	2.86224e-67	3	RSRP1
ZBED1	2.04571e-71	0.782742	3.11663e-67	3	ZBED1
STX2	3.09151e-71	0.819081	4.70992e-67	3	STX2
TRIM471	3.20999e-71	0.808924	4.89042e-67	3	TRIM47
SLC23A2	6.53399e-70	0.824257	9.95453e-66	3	SLC23A2
NEU3	8.0504e-70	0.738466	1.22648e-65	3	NEU3
METTL7A	1.23767e-69	0.754835	1.88559e-65	3	METTL7A
SP110	1.27165e-69	0.819461	1.93736e-65	3	SP110
CREB5	1.46591e-69	0.797317	2.23332e-65	3	CREB5
HEBP11	4.23118e-69	0.880675	6.4462e-65	3	HEBP1
FPR3	1.24768e-68	0.591002	1.90084e-64	3	FPR3
MAN1C1	1.60322e-68	0.761545	2.4425e-64	3	MAN1C1
CTSS1	4.88884e-68	0.554378	7.44815e-64	3	CTSS
SCN9A	1.01069e-67	0.607184	1.53978e-63	3	SCN9A
2011-03-01	1.2948e-67	0.750598	1.97263e-63	3	2001-03-01
ARHGEF10L	8.05091e-67	0.918232	1.22656e-62	3	ARHGEF10L
MGST2	8.95874e-67	0.735853	1.36486e-62	3	MGST2
COMT	1.25999e-66	0.822415	1.91959e-62	3	COMT
SREBF1	3.92166e-66	0.937117	5.97465e-62	3	SREBF1
TNK2	4.28243e-66	0.859598	6.52428e-62	3	TNK2
ENSG000001758991	5.39112e-66	0.661562	8.21337e-62	3	ENSG00000175899
FRMD4B	8.53153e-65	0.721836	1.29978e-60	3	FRMD4B
S1PR2	1.18932e-64	0.796243	1.81193e-60	3	S1PR2
TPCN1	2.54399e-63	0.753323	3.87577e-59	3	TPCN1
SGSH	4.66164e-63	0.887542	7.102e-59	3	SGSH
ABCA1	8.18273e-63	0.783564	1.24664e-58	3	ABCA1
SLC11A2	3.14198e-62	0.770648	4.7868e-58	3	SLC11A2
GLB1	3.37782e-62	0.856116	5.14611e-58	3	GLB1
CLTA	1.72173e-61	0.853041	2.62305e-57	3	CLTA
UNC93B1	2.25198e-61	0.858776	3.43089e-57	3	UNC93B1
PSTPIP2	5.15592e-61	0.795284	7.85505e-57	3	PSTPIP2
HSPA1B	1.10048e-60	1.09507	1.67658e-56	3	HSPA1B
LRP1	1.13294e-60	0.636758	1.72603e-56	3	LRP1
LZTS2	4.16851e-60	0.742688	6.35073e-56	3	LZTS2
STAT1	1.29204e-59	0.792429	1.96842e-55	3	STAT1
MYO5A	3.29159e-59	0.81436	5.01474e-55	3	MYO5A
PPFIBP2	5.16436e-59	0.683503	7.8679e-55	3	PPFIBP2
CORO7	8.51012e-59	0.8871	1.29652e-54	3	CORO7
TBC1D14	1.34959e-58	0.846379	2.05609e-54	3	TBC1D14
DENND3	3.3712e-58	0.810836	5.13602e-54	3	DENND3
BEX31	7.47428e-58	0.708013	1.13871e-53	3	BEX3
APMAP	1.05743e-57	0.723494	1.611e-53	3	APMAP
LY861	1.73417e-57	0.756834	2.64201e-53	3	LY86
PARP10	3.8539e-57	0.747231	5.87141e-53	3	PARP10
SNX1	9.77172e-57	0.77342	1.48872e-52	3	SNX1
MNDA	3.86475e-56	0.73901	5.88794e-52	3	MNDA
ENSG00000204389	4.2135e-56	0.915809	6.41927e-52	3	ENSG00000204389
ARGLU1	6.64355e-56	0.797944	1.01214e-51	3	ARGLU1
ABCD4	8.08343e-56	0.730081	1.23151e-51	3	ABCD4
DDHD1	1.82682e-55	0.618965	2.78316e-51	3	DDHD1
OPTN1	4.29271e-55	0.702982	6.53995e-51	3	OPTN
TMEM1401	4.48143e-55	0.651028	6.82746e-51	3	TMEM140
CYTH41	5.65893e-55	0.845457	8.62138e-51	3	CYTH4
CD631	6.77014e-55	0.614069	1.03143e-50	3	CD63
BRI31	1.02674e-54	0.452093	1.56424e-50	3	BRI3
PEPD1	1.05266e-54	0.806958	1.60372e-50	3	PEPD
GNPTAB1	1.55014e-54	0.736242	2.36164e-50	3	GNPTAB
IQGAP2	1.571e-54	0.766268	2.39341e-50	3	IQGAP2
CPEB2	1.98124e-54	0.702669	3.01842e-50	3	CPEB2
SLC45A4	2.59804e-54	0.712077	3.95811e-50	3	SLC45A4
SUSD1	3.86714e-54	0.775737	5.8916e-50	3	SUSD1
ENSG00000026297	7.88649e-54	0.762172	1.20151e-49	3	ENSG00000026297
SNX24	1.10917e-53	0.6476	1.68982e-49	3	SNX24
LRMDA	2.94331e-53	0.685599	4.48414e-49	3	LRMDA
DUSP3	1.09299e-52	0.771043	1.66517e-48	3	DUSP3
TPST2	1.36617e-52	0.748775	2.08136e-48	3	TPST2
CLCN7	3.5211e-52	0.659667	5.36439e-48	3	CLCN7
EMILIN2	3.76139e-52	0.635663	5.73047e-48	3	EMILIN2
FCGR2A	7.57512e-52	0.748099	1.15407e-47	3	FCGR2A
CD2AP	9.15099e-52	0.675127	1.39415e-47	3	CD2AP
[truncated: 4,377 more rows]
