# Supplementary material for: Advanced patient-specific microglia cell models for pre-clinical studies in Alzheimer’s disease
Source: J Neuroinflammation. 2024 Feb 15;21:50. doi: 10.1186/s12974-024-03037-3 (PMC10870454; doi:10.1186/s12974-024-03037-3)
Supplement: Supplementary file 3 — Additional file 3. Dataset S2. Average pseudo-bulk expression of common 798 microglial core genes across MDMi models, post-mortem (Olah et al.,) and hiPSC-derived (Svoboda et al.,) microglia. [file 12974_2024_3037_MOESM3_ESM.xlsx]

## Sheet: Average expression 798 genes
	2D MDMi	3D MDMi	3D co-culture	Svoboda et al.,	Olah et al.,
ABCC4	0.462948	0.315506	0.177906	1.36453	0.50143
ABI3	0.243405	0.0518353	0.904994	0.317788	2.10369
ADAM28	0.205634	0.122322	1.17915	1.95475	3.84018
ADAP2	2.4754	0.923672	1.79902	6.83079	2.4478
ADCY7	2.51432	1.28791	0.981778	0.845342	0.70104
ADORA3	1.20054	0.262402	0.841087	1.53719	3.60783
ADRB2	0.804445	0.308757	0.163667	0.116513	1.14443
AIF1	14.8493	11.5812	21.8231	7.55764	18.9312
ALOX5AP	2.44726	2.37158	10.1403	3.75514	13.5423
AOAH	2.33687	0.829792	2.33636	5.60993	1.26598
APBB1IP	1.35523	1.39089	2.60311	1.45078	3.57302
APOC2	0.304017	0.281509	0.533032	1.04845	5.37913
ARHGAP15	1.53637	0.983782	1.08731	1.206	0.909875
ARHGAP25	1.58694	0.883062	1.07567	3.1051	0.665158
ARHGDIB	9.1989	6.95302	12.8705	3.38705	6.27778
ARPC1B	7.15917	5.38744	8.39414	4.75968	4.94615
ATP8B4	2.10444	0.774563	1.47819	8.00763	0.724691
B3GNT5	0.56741	0.49215	0.469028	0.531554	0.58277
BIN2	1.14173	1.15096	1.36963	2.27328	1.49532
BLNK	1.08472	0.427148	0.454054	1.43807	1.8275
BTK	1.05681	1.09816	1.11093	0.704939	0.735424
C1QA	64.9095	21.3377	46.2622	7.22833	43.8485
C1QB	21.3067	8.39865	14.7472	7.54438	71.1012
C1QC	53.6568	16.0508	25.6046	6.24541	63.3636
C2	7.85208	0.954631	1.32043	0.587624	0.4904
C3	1.12731	0.86483	2.80109	6.40332	11.8049
C3AR1	5.43923	4.1754	5.07628	1.43584	6.54524
CAPG	15.5317	19.2969	11.0987	4.71623	3.36405
CASP1	1.27405	1.62204	1.50649	1.1544	1.77976
CCR1	2.31698	2.0369	2.66044	0.536389	1.44915
CCR5	0.721528	1.24734	1.97305	0.0851873	0.13277
CD14	33.5069	20.5165	52.4813	2.06633	24.254
CD300A	1.40004	1.02724	3.56688	0.321979	2.29505
CD33	0.759435	0.586267	0.830848	0.711771	0.913739
CD37	4.51463	6.24209	5.53148	1.86372	4.18537
CD4	11.3781	7.21449	12.1968	1.95461	1.34539
CD53	5.89405	3.48243	6.76236	2.32834	6.33629
CD68	51.6587	31.9389	41.5721	3.23168	8.3268
CD74	193.515	135.933	162.813	2.10435	154.843
CD84	4.02045	2.65238	3.75506	1.48825	1.56468
CD86	1.85751	1.65604	2.80638	2.47694	2.18904
CH25H	0.824488	1.94872	4.13674	0.0215021	3.05398
CIITA	3.85184	1.52912	1.74903	0.113143	0.294296
CLEC17A	0	0.000837779	0.00351674	0	0.0172906
CLEC7A	4.77531	5.22076	7.06199	3.78402	1.9727
CMKLR1	4.37074	1.39775	3.77953	1.45457	0.432509
CSF1R	11.9533	8.29823	14.3211	2.55033	9.17114
CSF2RA	4.80287	3.35224	4.70975	0.419486	3.36104
CSF3R	1.85631	0.583218	1.77528	0.263385	3.15332
CTSC	39.7122	15.4666	23.8736	5.53723	5.15015
CTSS	13.6715	18.5724	14.5645	6.78217	5.03796
CX3CR1	0.00796396	0.0262738	0.0205153	0	4.40473
CXCL16	1.55856	4.40777	11.9764	0.283179	3.88951
CYBA	14.9143	8.06014	11.1839	5.12315	28.9664
CYBB	12.8803	15.0819	22.3149	8.32575	3.29402
CYFIP1	3.65254	3.19299	3.31232	3.26631	2.20314
CYTH4	3.85816	1.79447	1.57024	0.648549	1.92592
CYTIP	0.610553	1.85735	1.84784	0.108416	0.260721
CYTL1	0.207316	0.278427	0.0551443	0	2.42796
DEF6	1.06551	0.56365	1.22713	0.523629	0.618144
DHRS9	0.56969	1.13133	0.25406	0.00939694	1.85896
DOCK2	3.10973	1.86781	2.42719	3.12732	0.597854
DOCK8	1.26664	1.06767	1.53478	9.42882	2.36744
EBI3	0.0274486	0.0605653	0.0715724	0.365623	1.61112
ELF4	0.372452	0.539273	0.436254	0.436052	0.0572504
EVI2B	1.32242	3.35942	3.46772	0.926119	2.1051
FCER1G	23.8942	15.8916	24.5811	4.48643	18.9152
FCGBP	0.830908	18.6418	23.7561	47.0425	1.46593
FCGR1A	0.204263	0.542208	0.446028	0.585744	11.5186
FCGR1B	0.208723	0.433748	0.345723	0.265795	5.27676
FCGR2A	5.41039	2.65791	6.31936	1.58407	4.82632
FCGR2B	3.00947	1.15504	2.77959	1.09243	0.207744
FCGR3A	1.74825	1.0391	8.86835	2.37878	13.451
FCGR3B	0.0581367	0.0537785	0.406762	0.0478065	0.154902
FGD2	3.00782	0.597769	1.15753	0.801835	1.84218
FGL2	5.2098	1.49021	3.13057	0.184893	2.38074
FPR1	0.549493	0.15437	1.49356	0.398254	5.37089
GAB3	0.837173	0.608248	0.66049	0.826247	0.364251
GAL3ST4	0.843758	0.348396	0.431847	0.561973	1.2825
GIMAP2	0.678462	0.741913	0.79354	0.270866	0.453107
GIMAP4	0.850007	0.622353	1.89302	0.481116	2.30868
GMFG	0.658654	1.00757	1.13855	0.996127	2.44271
GPR183	1.30582	1.10722	1.7894	0.151086	1.61994
GPR34	2.87481	1.8619	2.95212	4.73461	8.12829
HAMP	0.112581	0.197467	0.576438	0	12.5135
HAVCR2	3.33202	2.13068	2.06483	1.56498	3.05538
HCK	3.10217	4.51698	5.39021	2.43023	1.71137
HCLS1	3.66474	2.67925	4.03544	2.067	3.46865
HCST	1.07065	2.02128	1.74795	0.177946	6.71098
HHEX	0.424385	0.570927	0.625011	0.0439838	0.892245
HK2	1.01742	1.79983	1.50261	0.246165	0.37291
HPGDS	0.155887	0.30653	0.547568	0.768431	1.3284
IFI16	3.32656	2.64035	2.27319	1.60792	3.74595
IFI30	55.3046	22.7183	61.7738	2.00895	0.841586
IGSF6	5.41302	5.64707	3.70333	0.423979	3.23093
IKZF1	1.32922	1.42236	1.79514	1.44767	0.832764
IL10RA	2.13945	2.08998	3.9626	0.936095	0.913161
IL13RA1	1.81346	1.76906	2.38617	2.23955	1.98197
IL18	0.743682	1.39923	1.81316	1.01157	1.80478
IL6R	0.749171	0.495903	0.445785	0.881973	0.60026
INPP5D	1.02718	0.73796	1.13358	3.39265	2.67995
IRF5	0.775944	0.526061	0.674694	0.36656	0.787306
IRF8	4.03857	2.71244	3.17646	1.2753	2.0692
ITGAL	0.888562	1.93284	0.822371	0.443644	0.225228
ITGAM	5.77562	4.97186	6.23054	0.999272	0.93285
ITGAX	10.3413	5.55243	2.27593	0.819768	1.04121
ITGB2	10.1806	10.6492	12.5094	3.08533	6.23633
KCNQ1	1.89757	1.72376	1.3903	0.130986	0.200887
KLHL6	1.02465	1.69213	0.634245	0.75588	0.287593
LAIR1	1.64049	1.26063	2.16374	1.15066	3.2504
LAPTM5	32.9644	30.3311	36.6606	6.04228	13.9364
LAT2	0.974569	0.889506	1.05804	1.52716	2.67847
LCP1	4.80589	10.161	8.53992	1.84018	1.37409
LCP2	2.32991	2.4037	1.77882	3.05296	0.882263
LGALS9	3.1769	2.00323	1.64789	0.84266	1.99368
LGALS9C	0.00269031	0.000919926	0.00102223	0	0.0419489
LHFPL2	6.88782	4.14368	3.17811	3.037	1.70568
LILRB1	0.644592	0.373055	1.79825	0.208615	0.963282
LILRB2	2.33575	1.66717	4.63489	0.12668	0.242727
LILRB4	0.754975	0.459436	0.454892	0.0710414	3.02227
LPAR5	0.200617	0.0357538	0.0202114	0.644775	2.12322
LPAR6	3.4813	1.51312	2.21275	2.02985	6.11723
LPXN	2.34714	2.72347	2.8665	1.0344	0.486343
LST1	1.6975	2.268	3.91001	3.42856	6.97469
LY75	0.191165	0.424968	0.736374	0.426868	0.132479
LY86	2.60648	2.57748	2.43896	1.85593	6.02691
LYL1	0.784071	0.324735	0.443346	0.183274	1.72199
MAFB	9.96763	2.73365	7.04984	2.27443	1.59081
MILR1	1.09301	0.56891	0.758329	0.858886	1.24082
MNDA	2.45926	2.22787	2.6181	0.0890793	2.40087
MPEG1	8.85637	3.34587	4.88793	1.1637	0.332703
MS4A4A	3.59528	2.15635	3.73226	0.796684	3.2208
MS4A6A	15.4386	8.15287	13.55	3.26735	7.18833
MS4A7	6.52807	9.07104	12.5184	8.69249	3.32177
MSR1	6.51926	5.76553	4.13188	1.67342	1.27251
MYO1F	1.56178	1.35982	1.99049	4.29136	2.50762
NAGA	2.65762	1.43947	2.01956	0.419827	0.941691
NCF1	0.58445	0.29398	0.710021	1.88674	1.19875
NCF2	7.19497	12.1524	7.99016	0.447549	0.433054
NCF4	6.57932	2.04049	3.69174	1.49569	1.0216
NCKAP1L	2.46559	2.54035	2.82937	2.02691	1.45651
OLFML3	2.48543	1.27993	0.163497	0.532841	2.6602
OLR1	1.00868	0.444435	1.84295	0.365251	3.35695
OSM	1.05345	0.253428	0.639775	0.0163438	0.213069
P2RY13	0.371462	0.285641	0.320071	0.0329979	3.04183
PARVG	2.44141	1.64127	1.56075	0.852512	1.23519
PIK3AP1	3.30135	3.7905	3.80367	3.08616	0.434299
PIK3CG	0.640999	0.566643	0.776281	0.676969	0.166337
PIK3R5	3.25366	2.27612	1.68785	4.02658	0.216654
PLCB2	3.17344	1.46362	2.19308	0.90511	0.698756
PLD4	0.00180791	0.000538445	0.00537019	0.0531531	5.09688
PLXDC2	3.39631	2.74585	2.92637	31.4231	3.2987
PPP1R18	2.78368	2.77328	3.86657	0.773909	1.20562
PRAM1	0.128157	0.194753	0.722859	1.08069	0.756626
PTAFR	2.37244	1.98694	2.95547	0.918431	1.8162
PTPN6	2.20919	2.82054	3.22648	0.470494	1.47525
PTPRC	1.28466	1.29601	1.59992	5.51866	3.34622
PYCARD	0.888723	1.41574	1.45621	0.86072	3.20648
RAC2	1.2554	3.16765	2.28748	0.294455	0.622723
RASAL3	0.335809	0.170849	0.364541	0.337593	0.589153
RBM47	2.50102	1.61789	1.75323	9.51546	0.579667
REEP4	0.460834	0.277603	0.278957	0.219315	0.887494
RGS1	0.324197	0.102097	0.0851359	0.80854	6.06834
RGS10	1.11142	2.33643	1.55025	2.02098	6.47004
RGS18	0.455356	0.265099	0.45008	0.142229	0.621102
RHBDF2	0.698163	0.365248	0.640948	0.291584	3.38695
RIN3	1.45193	1.043	1.92987	2.63314	0.665496
RNASE6	2.40713	1.9495	3.08022	1.44149	4.37825
RNASET2	2.00636	1.00563	1.92472	1.22731	29.0007
S100A11	9.32536	13.7656	11.3728	12.0948	12.0118
SAMSN1	2.55504	1.22331	4.23873	6.89805	2.3151
SASH3	1.88021	1.02222	1.5557	0.679551	0.659682
SCIN	0.00896176	0.019374	0.00778835	0	3.49811
SELPLG	2.96679	1.66339	3.01759	0.135943	3.54558
SERPINA1	0.411255	3.81053	2.46965	0.526147	4.21869
SIGLEC10	0.551966	0.114408	0.425951	0.897157	1.44645
SIGLEC11	0.0652096	0.00768414	0.34353	0.0907968	0.133377
SIGLEC7	0.478203	0.291232	0.501362	0.0874648	0.295124
SIGLEC9	1.03248	0.803538	1.36953	0.624355	0.765183
SIPA1	1.51285	0.958688	1.60896	0.265701	0.866936
SIRPB2	1.01717	0.722917	1.2456	0.793995	0.281322
SLC11A1	0.555369	2.30833	3.46976	2.4263	2.85584
SLC15A3	4.93171	3.786	4.29538	1.10481	0.39361
SLC2A5	0.106684	0.241695	1.79419	0.0120594	4.19041
SLC37A2	9.77001	4.8333	4.29766	0.183273	0.17145
SLC7A7	2.67382	3.72648	4.70291	2.54411	0.803137
SOWAHD	0.253393	0.0939234	0.137114	0.169478	0.156052
SP140	0.240323	0.262293	0.284393	0.201449	0.12477
SP140L	0.947142	0.524839	0.640873	0.591337	0.424714
SPP1	2.36472	40.4648	35.2419	65.9397	139.459
SRGN	12.3248	9.80997	37.0673	1.39729	10.7474
ST6GAL1	0.474095	0.600986	1.12659	2.88634	1.96978
STAB1	38.5007	11.3077	20.0293	7.01664	1.4767
SUCNR1	1.66804	0.831934	0.831115	0.0401787	0.129215
SUSD3	0.0457735	0.0684563	0.155037	0.0663447	1.51272
SYK	3.14282	3.40268	3.4084	4.62721	1.01235
SYTL3	0.0777531	0.0930885	0.238773	0.442254	0.24966
TBXAS1	0.860613	0.823454	1.18203	6.00923	3.4857
TFEC	2.21575	1.71567	1.76281	2.76384	0.362383
TGFB1	0.919116	1.0406	0.963175	0.394553	1.55825
TLR1	0.506378	1.15774	1.38386	1.13024	0.525729
TLR10	0.0031731	0.00536562	0.00747326	0.067949	0.525223
TLR2	5.17053	3.2024	4.8855	3.51867	1.49902
TLR3	0.237052	0.0376348	0.0415378	0.0367883	0.288117
TLR5	0.278017	0.303311	0.627462	0.293771	0.763194
TLR6	0.552824	0.599493	0.687613	0.208306	0.30293
TLR7	0.683689	0.638477	0.471703	0.791802	0.843314
TMC8	1.51178	0.603925	1.01106	0.804545	0.391798
TMEM106A	3.56223	1.55761	1.93121	0.828817	0.735937
TMEM119	0.135749	0.0157857	0.0348536	0.632236	1.79924
TNFAIP8L2	0.668146	0.571141	0.967775	0.214843	1.17697
TNFRSF1B	3.36359	1.91883	4.73064	0.974658	1.15404
TNFSF8	0.22865	0.377198	0.126737	0	0.0313129
TRAF3IP3	0.275651	0.196836	0.370743	0.416496	0.632979
TREM2	1.42146	0.629275	1.66844	1.5698	11.4314
TREML1	0.0748774	0.0332221	0.0937794	0.00765072	0.121312
TRIM22	2.94269	1.32428	1.00097	0.582963	1.16424
TRIM38	1.73028	1.30537	1.6085	1.025	0.873842
TYROBP	13.1514	10.0505	18.0744	7.29323	22.995
VAMP8	6.68326	7.05951	10.0832	2.75699	3.61124
VAV1	1.59476	1.09126	1.14396	1.35348	0.423872
VSIG4	2.6924	0.921662	4.57854	6.22208	15.3291
WAS	1.47273	1.01419	1.67792	0.301664	1.49305
WDFY4	1.42452	0.981743	0.872972	1.4178	0.318155
ADPRH	0.525036	0.512076	0.344728	0.0690301	0.125672
ALOX5	6.51653	6.39548	8.25909	2.99778	0.961472
ANKRD22	0.240778	0.129917	0.17916	0.0313098	0.664413
ANKRD44	0.648168	0.463828	0.562687	2.23452	1.55848
APOBEC3C	0.56555	0.693438	0.725531	0.130532	0.51201
B2M	91.836	38.2377	48.2991	27.2367	90.8406
BACH1	2.62729	3.24686	2.12112	4.04037	0.735939
BCL2A1	0.49465	4.51457	1.95545	0.17446	0.529241
BHLHE41	0.0983451	3.08628	1.94549	0.248789	7.67595
BMP2K	1.45126	1.9306	2.10796	8.17174	1.25451
C16orf54	0.402707	0.304865	0.640944	0.0285393	0.145505
CARD11	0.0960407	0.13963	0.106926	0.354422	0.284464
CASP4	1.11872	1.54144	1.68406	0.937973	0.749022
CASS4	0.0905062	0.121457	0.282366	0.274448	0.134572
CCL8	4.20165	0.84719	0.57847	0.122767	0.121844
CCRL2	0.372775	0.52166	0.367371	0.0609007	0.15849
CD163	29.9381	10.1016	21.3128	2.84262	1.71715
CD180	1.09951	0.089	0.394697	0.0974571	0.413964
CD300C	0.0972029	0.0711667	0.137788	0.161067	0.246091
CD300LF	2.0792	1.47298	2.70419	0.128676	0.139591
CD58	0.535308	0.954663	0.79611	2.15874	0.7413
CD80	0.77189	0.707905	0.447033	0.0858188	0.00939078
CFD	4.7313	1.45483	0.795895	0.0527037	1.50765
CLEC2D	0.671411	0.809506	0.890217	0.332773	0.562809
CLEC4A	1.49517	1.72803	3.16569	0.579754	0.192461
CMTM3	4.48899	5.61858	6.24668	0.8791	0.814161
CNPY3	4.27441	3.17211	4.61272	0.617616	4.46347
CPVL	5.27022	3.16149	8.5555	1.2703	3.51163
CSF2RB	1.99246	1.10415	1.66213	0.218613	0.117133
CTSB	169.663	97.2196	170.92	9.75163	14.7478
CXCR4	1.03219	1.53662	2.06817	0.0855385	0.981039
DAB2	10.6426	8.79178	5.20729	4.77181	1.08725
DAPP1	0.526832	0.453533	0.477166	0.817997	0.282624
DENND2D	1.23165	0.873839	0.84226	0.3606	0.147902
DOK1	0.416513	0.450766	0.486109	0.281116	0.871597
DSE	1.6492	1.10105	1.40942	1.13831	0.440521
ENTPD1	1.5253	0.71196	1.07847	4.48798	2.29387
FAM177B	0.00858874	0.00422488	0.00236196	0.0282984	0.145828
FBP1	1.11722	30.0169	11.5307	0.0634085	0.207716
FCAR	0.231522	0.131594	1.46871	0.00725269	0.0391273
FERMT3	5.15527	4.67555	3.88854	2.01973	0.950704
FGD3	1.21376	0.627226	0.877429	0.681468	0.267869
FMNL3	1.38115	1.16558	1.08451	1.85273	0.895474
FOLR2	27.4819	6.38818	6.08172	1.61291	6.13585
FPR3	11.0673	6.16692	4.42781	2.16086	0.116386
FRRS1	0.132252	0.148209	0.138451	1.05338	0.0392962
FXYD5	5.33393	10.1692	7.61314	0.980814	4.02717
GAPT	0.182106	0.0332986	0.50704	0.175896	0.20822
GNA15	1.54367	1.41914	2.20333	0.358802	0.442961
GNB4	1.93657	1.83494	1.63905	2.09669	1.26759
GPR160	0.173175	0.0913226	0.173352	0.517668	0.124554
GPR65	0.359467	0.44469	1.04722	0.805127	0.884426
GPR84	0.218494	0.203473	0.407291	0.647383	0.719105
GPSM3	1.80659	2.35356	3.54918	1.36737	2.23731
GRN	41.3907	20.5812	26.3619	5.57904	4.49923
GYPC	0.79229	0.451544	1.00054	0.550107	2.42761
HIST1H2BH	0.0458532	0.11419	0.303653	0	0.21219
HPS3	0.456447	0.630877	0.551493	0.859992	0.467287
HPSE	0.794449	0.366876	0.307888	0.0677965	0.396743
IER3	6.6278	1.03774	3.55892	0.944018	1.25556
IFNGR1	1.6703	3.97215	5.12659	1.82714	10.157
IL2RG	0.294553	1.61083	1.83437	0.0418005	0.0571483
IL4R	0.294358	0.122473	0.193031	0.640666	0.617431
ITPRIPL2	1.21258	0.936852	0.598298	0.660052	0.559679
KYNU	1.18218	2.09511	1.13734	3.7867	0.233622
LILRA1	0.00403753	0.0118607	0.160895	0	0.129336
LILRA2	0.0787021	0.107724	0.728417	0.0229525	0.863476
LOXL3	0.385336	0.173918	0.247289	0.529886	0.257396
LPCAT2	0.890025	1.49152	1.80436	2.59781	2.90235
LRRC25	2.98125	2.09357	3.46993	0.416454	0.572204
LTC4S	0.370938	0.194661	0.103263	0.146377	2.8626
LY96	2.02005	2.41125	1.92378	2.32307	1.95968
LYN	0.935468	1.20693	1.84118	5.78349	0.925906
LYZ	56.3494	231.522	219.598	2.13765	0.844891
MAF	18.5472	9.23932	10.028	2.50722	2.35981
MAN2B1	6.83096	7.47334	6.46633	1.74904	0.327548
MFNG	0.637978	0.924595	1.06161	0.0246701	0.355285
MS4A14	0.166236	0.418055	0.20984	0.0775562	0.129297
NABP1	1.69847	1.31613	0.83149	1.43993	0.95744
NFAM1	0.554221	0.64616	0.699766	0.485521	0.160329
OSCAR	2.43636	1.17248	2.31955	0.724214	0.38799
PARP15	0.591552	0.180871	0.186274	0.118149	0.029041
PDCD1LG2	0.803474	0.771795	1.02698	0.249581	0.0819141
PLAC8	0.0112784	0.00958076	0.0957492	0.0614972	0.584148
PLCG2	0.981338	0.886932	0.951865	1.42081	1.47879
PLEK	3.51618	3.72426	3.20547	0.971657	1.13588
PSTPIP2	1.31338	0.304519	1.27422	1.10811	0.268836
PTGS1	2.61615	1.22464	2.2912	0.94716	0.950034
PYGL	1.25635	1.02734	1.41324	1.07765	0.870367
RAB20	2.09974	1.3116	3.13054	0.181764	0.447184
RAB32	1.33568	2.56737	2.13707	4.00214	0.833203
RASGRP4	0.506844	0.340308	0.496836	0	0.123579
RGS19	1.05789	1.18381	1.51639	0.662583	1.71953
RHOH	0.0414269	0.0239418	0.0906305	0.444127	0.219919
RNASE2	0.0544238	0.0219722	1.32127	0.0506972	1.45356
RUNX1	2.01227	1.26984	1.16523	2.0132	1.07688
RUNX2	0.0473266	0.0609237	0.175578	0.29037	0.268422
SAMD9L	2.68589	0.600368	0.423488	0.200964	0.428766
SAT1	14.7878	8.5447	6.70241	17.7839	22.6687
SCIMP	0.220611	0.209956	1.08031	0.32886	0.349655
SCO2	1.41893	0.457078	0.417387	0.192936	0.371424
SELL	0.203035	0.0280875	0.105565	0	0.381664
SERPINB1	1.55434	1.68201	2.65182	0.712218	1.14632
SERPINB9	0.574281	0.256773	0.884992	0.202048	1.84068
SH2B3	1.46151	0.758358	1.16246	0.943977	0.47209
SH3TC1	0.763943	0.31743	0.330201	0.733734	0.874849
SIGLEC14	0.510428	0.12013	0.281645	0.277921	0.494484
SIGLEC5	0.617387	0.177801	0.49677	0.130596	0.0390232
SLA	2.02925	1.15755	3.41875	1.73677	1.42707
SLC16A3	2.36775	2.42398	7.11404	0.5638	2.63946
SLC1A5	1.40579	2.51718	0.862976	0.0142302	1.46274
SLC25A19	0.544674	0.238008	0.42919	0.210341	0.406353
SLC2A9	1.393	0.581456	0.686927	0.793239	0.086488
SLCO2B1	11.4299	4.89261	7.00497	5.49277	5.23227
SPI1	15.7411	18.4853	19.2183	2.61579	3.39282
SPN	1.07905	3.25109	2.03039	0.25809	0.570683
STXBP2	2.88336	2.81559	3.20712	0.869955	1.09055
TAGAP	1.1618	0.669264	0.764296	0.123611	0.376699
TCIRG1	2.70437	2.36313	1.94777	0.716956	0.616557
THEMIS2	2.16049	2.4554	3.85752	0.149635	0.805975
TLR8	0.413234	0.781632	0.772931	0.462066	0.057535
TNFSF13B	1.54853	0.408602	0.598289	0.794783	0.500246
TREM1	0.180059	0.820846	1.39086	0	0.0238812
TRIM34	0.58875	0.260784	0.336638	0.27561	0.0122797
TSPO	9.94869	10.7176	10.6035	1.23828	4.41015
TYMP	8.60676	4.26407	5.67815	1.46393	3.49451
UBA7	1.21163	0.879183	0.583875	0.0554166	0.515867
UCP2	1.73828	2.34609	4.17274	0.964272	1.48447
ZMYND15	0.0645115	0.181582	0.330569	0.0209496	0.253593
CCL3	3.84499	2.01488	1.12472	0.723686	4.64195
DENND3	1.07184	0.414697	0.876808	1.62938	2.11087
HMOX1	4.43396	3.30969	4.48878	1.95839	1.42893
IL1B	0.692976	0.715967	0.950737	0.512148	1.89122
TGFBR1	4.5567	3.88037	3.22714	6.00385	1.43746
PALD1	0.142779	0.0969348	0.0546108	1.52936	0.933892
A2M	6.41616	4.18475	3.20521	2.2838	7.99017
ABHD15	0.272657	0.189868	0.221181	0.0545986	0.196361
ACPP	0.127936	0.0465761	0.24805	0.0562616	0.0660181
ACSM5	0.120083	0.0441871	0.0167894	0	0.40892
APOBEC3G	0.204478	0.19767	0.27843	0.0454527	0.368591
APOC1	0.344028	0.935376	0.326577	1.89754	13.1601
ARHGAP30	2.53865	1.91891	2.38431	0.671931	0.639665
C5AR1	9.59233	8.58211	8.23277	1.23165	0.797305
CACNA2D4	0.218786	0.206665	0.807529	0.104117	0.119962
CASP8	0.57754	0.439535	0.611415	0.339152	0.285815
CCL4	1.32092	0.655424	0.487905	0.133234	6.05518
CEBPA	1.74012	1.15121	0.582084	0.126321	1.00659
CYSLTR1	0.381212	0.237525	0.288877	0.575927	0.357052
DOK3	0.9156	0.822334	1.05283	0.838233	0.298189
FAM111A	0.766126	0.842686	0.733838	0.699448	0.310176
FOS	14.7869	2.25463	2.6748	0.791185	2.53153
GIMAP8	0.785219	0.247063	0.773795	0.171962	0.271425
HACD4	0.632459	1.01535	1.30488	0.123377	0.963848
IL10	0.442773	0.167094	0.269334	0.152374	0.184373
IRAK3	0.557521	1.12964	1.86942	4.17208	0.468945
KCNE3	1.04019	1.24799	1.38479	0.256925	0.175354
KCTD12	10.9967	3.58475	6.58439	2.42498	2.94167
LPAR2	0.451802	0.142896	0.15955	0.0616151	0.0784911
LRMP	0.376995	0.226598	0.474052	0.917142	0.592868
MYOF	1.27536	1.75501	1.03159	0.530787	0.285264
NPL	6.67097	2.75581	4.29054	6.40356	0.963599
P2RY6	4.86174	0.928996	1.50239	0.94998	0.307816
PIK3R6	0.765345	0.244494	0.372452	0.171254	0.103124
PLA2G4A	0.353314	0.215871	0.289387	0.435961	0.306094
PLBD1	1.52316	1.77888	2.17893	0.689894	0.396816
SOCS6	0.92998	0.516083	0.78883	1.54501	1.7022
SP100	2.02166	1.68084	1.66164	4.62275	1.64905
SP110	1.3467	0.445125	0.445974	0.852959	0.786159
ST8SIA4	0.978745	0.664911	1.79007	3.1328	0.717226
TMEM156	0.00401126	0.00243437	0.0843687	0.019411	0.95468
TMEM176B	17.8628	5.39689	12.9802	4.36103	5.90202
TMEM52B	0.0133617	0.0179385	0.0231072	0.0540308	0.289729
TNFAIP3	0.689706	0.85668	1.08402	1.66781	0.158181
WNT5A	0.000852786	0.00227816	0.146161	0.420958	0.306584
ZFHX3	0.935051	1.06851	0.772278	4.40253	1.05136
ABCB4	0.0314541	0.00597452	0.00217988	0.0897684	0.141157
ADAMTSL4	4.54062	3.17782	4.15995	0.0101715	0.0606981
ADGRE2	0.207512	0.265864	0.299298	0.209637	0.352942
ADGRG5	0.00188987	0.00140982	0.10249	0	0.0698255
ADPGK	1.35249	1.23496	1.48485	1.02598	1.28198
ALPK1	0.503737	0.43788	0.379893	1.58796	0.31775
APOBR	1.7039	1.43347	1.8096	0.37047	0.151626
ARHGAP27	1.12775	0.307567	0.558202	0.380305	0.815667
ARHGAP4	4.00339	1.6323	2.03114	1.34393	0.806389
ARHGAP9	1.59624	0.940576	1.07879	0.365634	0.656847
ARRDC5	0.0612861	0.028973	0.0331534	0.099403	0.061783
ASGR2	0.0640529	0.0321743	0.109409	0	0.0571039
B4GALT1	3.49972	3.33427	5.17906	1.00033	1.18028
BNC2	0.442094	0.175157	0.154521	9.03673	0.102855
BST2	10.5805	4.38007	4.68665	0.468506	4.70228
BTAF1	0.477912	0.370925	0.346417	1.19855	0.251258
CABP4	0.0756603	0.0104333	0.0378205	0	0.0843873
CARD9	0.581811	0.267191	0.277697	0.169783	0.420511
CASP10	0.46489	0.344348	0.425937	0.0549076	0.232772
CCL4L2	0.215779	0.0601954	0.0683739	0	8.26505
CD1D	0.016659	0.0211359	0.27047	0.0821169	0.061172
CD226	0.159102	0.00744067	0.143515	0.109985	0.0733181
CD302	0.754658	0.719531	1.21521	1.08052	1.83306
CD93	0.984036	0.358136	1.94875	0.0367221	0.362515
CEACAM21	0.0334041	0.0121344	0.051535	0	0.202403
CHEK2	0.155653	0.235527	0.189199	0.1855	0.141013
CISH	2.8864	2.1841	3.34087	0	0.104723
CKLF	0.741885	2.10603	1.67195	2.01576	2.8057
CLEC5A	0.26797	3.90865	2.60239	0.459363	0.336653
CLECL1	0.0215501	0.10357	0.194439	0.0761931	0.263921
CLIC1	1.20996	1.41672	1.48837	1.95977	4.18315
CMTM7	1.18983	1.30397	1.20376	1.22459	1.29059
COLGALT1	4.75448	2.85945	3.38887	0.939318	0.96315
CPED1	2.14444	2.03679	1.62976	3.20316	0.646156
CREB3L2	0.801718	0.379643	0.513359	1.44183	0.555772
CXCL8	1.1499	4.56272	5.20873	0.690678	0.103726
CYP2S1	0.398433	0.257242	0.201788	0	0.164169
DDX60L	1.20887	0.44254	0.449188	0.533471	0.256952
DENND1C	0.661721	0.702351	0.701267	0.111334	0.207045
DOCK11	1.14134	1.26032	0.844978	3.94829	0.567271
DPEP2	0.609031	1.08415	0.686401	0.123318	0.125646
DSC2	0.346066	0.844336	1.15172	0.570555	0.349289
DUSP1	7.83537	0.857041	1.18483	0.184821	2.8871
DZIP1L	0.1956	0.115594	0.146782	0.0119611	0.059257
EPSTI1	2.61445	0.390074	0.468928	0.652723	0.55406
FCGRT	21.7905	9.22726	10.3101	8.3268	6.19178
FHOD1	0.514084	0.618551	0.427513	0.192389	0.4104
FLI1	1.44417	1.23054	1.38434	2.06235	0.575784
GBGT1	1.04025	0.710455	0.989831	0.0882833	0.212903
GCNT2	0.4515	0.332055	0.308508	0.664518	0.388499
GHRL	0.00753847	0.00815479	0.0457667	0.268939	0.194663
GIMAP6	0.626222	0.129876	0.581077	0.205429	0.286451
GMIP	1.65232	1.2213	1.29904	0.33991	0.249504
GNGT2	0.085092	0.00577892	0.294244	0.175249	0.191267
GPR132	0.617933	0.187088	0.581681	0.261068	0.147448
HFE	0.380217	0.322992	0.338883	0.159328	0.0821912
HLX	0.572948	0.722738	0.442272	0.0408781	0.193863
HSPA1A	5.15118	0.560919	0.421245	0.398988	9.61183
HSPA1B	5.17064	0.805987	0.649267	0	4.01273
HSPA6	1.83621	0.448575	0.787522	0.180438	1.24985
ICAM1	2.79642	1.36988	2.77653	0.842871	0.339587
IKBKE	0.636134	0.282192	0.592494	0.564722	0.208851
IL16	0.956753	0.704665	0.775413	0.168136	0.83247
IL17RA	2.20787	2.08006	2.56364	0.634792	1.18272
IL1A	0.0202982	0.0389358	0.153755	0.110491	0.0393769
IL4I1	1.73875	0.627758	3.18635	0.24246	0.293658
JAK3	0.0781561	0.046187	0.145231	0.330073	0.605343
KCNK6	0.7087	0.830646	0.486971	0.254298	0.89293
KCNMB1	0.152479	0.0858962	0.0624544	0.104258	2.26983
LILRA6	0.50327	0.371206	0.527467	0	0.0283079
LRRK1	0.730669	0.381446	0.291884	1.26385	1.08338
MAML3	0.202454	0.252271	0.265179	3.12086	0.184139
MAP3K8	0.909014	0.956042	1.22684	0.832385	0.432418
MAP4K1	0.210177	0.0816745	0.102487	0	0.114122
MICB	0.0282003	0.02684	0.0261356	0.0693839	0.0530264
MIS18BP1	0.286527	0.614185	0.69468	1.03526	1.45802
MKNK1	3.39666	1.49367	1.67217	0.932588	3.10418
MLKL	1.1034	0.428244	0.499982	0.0372402	0.289877
MMP14	6.43383	5.52919	5.57297	1.45983	0.37648
MRC1	28.3998	25.0617	29.0721	2.60402	1.08585
MSH5	0.0988357	0.034677	0.0690458	0.181042	0.0435744
MX2	2.60174	0.182257	0.190561	0.0374112	0.375881
MYC	0.10915	0.37926	0.229703	0.0683869	0.53688
MYO1G	0.341061	0.335561	0.793182	0.149364	0.172433
NAIP	1.5459	0.839998	0.999858	0.778122	1.55119
NFATC2	0.135383	0.0242034	0.0447674	1.92938	0.390408
NFKBID	0.539044	0.15094	0.218075	0.11411	0.672624
NFKBIZ	0.848809	0.541698	0.690627	0.317166	0.50891
NLRC4	0.258237	0.777849	0.720118	0.478412	0.1415
NLRC5	0.496386	0.0928139	0.210618	0.224653	0.195066
NLRP3	0.485233	0.195362	0.567415	0.197202	0.358462
NMI	0.763844	0.802472	0.66401	0.193093	0.508139
NRROS	1.91167	1.58809	1.17346	0.156234	0.882624
OAS1	5.46739	1.23307	1.22609	0.133343	0.839473
OAS2	4.02848	0.542565	0.447583	0.0108934	0.15272
ODF3B	1.56274	0.410005	0.593434	0.149286	0.227124
OLFML2B	1.03242	0.640344	3.51872	0.737267	0.307673
PARP14	3.39591	1.74526	1.36156	1.20015	1.16751
PARP4	1.6063	1.84585	1.57749	1.11869	0.27126
PATL2	0.048988	0.0220432	0.0151588	0.413497	0.0364516
PCED1B	0.177488	0.076456	0.161447	0.544809	0.275421
PLAU	7.55315	3.01102	4.19442	0.526511	0.125455
PLAUR	3.68889	4.17194	6.03018	1.71541	1.38498
PLB1	0.272025	0.209679	0.391098	0.0840671	0.162982
PLK3	0.715625	0.464869	0.480196	0.294684	1.0612
PPP1R3B	0.102899	0.150319	0.228353	0.0460805	0.189743
PRDM1	0.887805	0.462549	0.735528	0.952757	0.267306
PTGER4	1.25998	0.668346	0.731516	0.221	0.129563
RCN3	1.55743	0.333171	0.251597	0.855315	0.266355
RCSD1	1.48548	0.661391	2.08096	1.39552	2.37982
RIPK3	0.438336	0.207001	0.262758	0.0921744	0.114034
RNF213	4.3732	1.70257	1.56632	2.8749	1.44205
RPGRIP1	0.00264484	0.000963107	0.00292548	0.00860576	0.0140142
RREB1	1.11065	0.75852	0.833067	3.22184	0.395396
RYR1	0.0340113	0.0649578	0.0240114	0.120862	0.420802
S100A8	0.0374282	1.01072	7.87057	0.278119	1.06049
S100A9	4.58529	1.54414	13.7133	4.06189	1.09031
S100Z	0.0387112	0.00927972	0.0420411	0.874312	0.130251
SERPINF2	0.100923	0.0704558	0.0569457	0.119274	0.129755
SFMBT2	0.656054	0.49426	0.339032	11.2849	1.77433
SLC17A9	0.285498	0.307722	0.140713	0	0.269381
SNX20	0.690751	0.746309	1.03793	0.180658	0.168599
SPNS3	0.00972617	0.00286562	0.00208646	0	0.15436
SPTLC3	0.134122	0.107516	0.214987	0.038916	0.167117
STAT5A	0.755489	1.31556	0.811249	0.254552	0.21436
STEAP3	0.451944	1.71558	1.6727	0.240649	0.353019
SUSD6	2.37099	2.19111	2.09224	2.60102	0.780461
SYT6	0.0132123	0.00673762	0.00214809	0.318972	0.224993
TEP1	0.564808	0.497687	0.340196	0.353779	0.164789
TGFBI	12.148	11.0011	22.4196	1.81842	0.261079
TGFBR2	3.56514	2.61362	3.54938	2.58523	0.866364
TMEM173	1.41886	0.867329	0.981831	0.0317783	1.20427
TMEM176A	5.78604	1.73706	5.74025	1.0946	2.0999
TMEM255B	0.725199	0.287244	0.285584	0.150343	0.423641
TMEM71	0.0469573	0.196264	0.74216	0.00702598	0.0874501
TMEM86A	2.48851	0.71921	1.14071	0.349011	0.221891
TNF	0.922034	0.167661	0.165969	0.038258	0.200817
TNFAIP2	5.8146	4.3127	2.27385	0.715424	0.312764
TNFAIP8	0.920182	1.13565	1.67058	3.52451	0.2448
TNFRSF10B	1.46819	1.11815	0.940824	0.857828	0.379736
TNFRSF10C	0.0610192	0.048271	0.0632078	0.0417167	0.106201
TNFRSF12A	0.155775	0.211282	0.184397	0.0181521	0.811241
UNC93B1	5.44826	3.18868	3.31924	0.309553	1.27996
VENTX	0.117884	0.088243	0.157974	0.0099487	0.119737
2	0.0383028	0.153041	0.834967	0.204916	0.0633218
ZC3H12A	0.186746	0.168398	0.256793	0.0733971	0.0454586
ZC3H12D	0.382045	0.0609927	0.107383	0.43953	0.0784906
ZFP36	5.74905	1.37511	1.72452	0.203579	3.64574
ZFP36L1	5.09674	3.8795	6.31286	4.10209	8.85982
ZFP36L2	5.20453	5.18892	4.33117	0.993193	6.83753
ZNF217	0.906042	1.23598	1.32692	0.488664	0.206566
ZNF90	0.0128298	0.00403327	0.0164585	0.141707	2.07867
SLC8B1	0.579186	0.34974	0.363312	0.73908	0.359918
ABCA1	6.18746	4.23034	3.79783	0.556818	0.175655
ACCS	0.386741	0.0968135	0.111611	0.0395883	0.096895
ADAT2	0.315021	0.0930003	0.106441	0.141857	0.188172
AKNA	1.09104	1.02948	1.05601	0.366597	0.457953
AKR1B1	3.2928	4.78223	5.46581	1.47425	2.59318
ALDH3B1	0.762035	0.702773	0.736319	0.082987	0.158175
ANG	0.0735632	0.302431	0.391277	0.0254068	0.260015
APOBEC3F	0.116843	0.0728977	0.0989217	0	0.0358873
APOC4	0.0035664	0.00689853	0.00619613	0.0543192	0.00459809
ARAP1	4.4534	5.53866	5.54557	2.28564	0.616419
ARHGAP22	0.654708	0.512503	0.23178	1.97904	1.09692
ARHGAP24	0.131002	0.183705	0.130089	3.77231	3.33711
ARHGAP6	0.186238	0.264123	0.280837	0.62681	0.257229
ARHGEF1	2.02454	1.76037	1.59078	0.270061	0.637817
ARID3A	0.787781	0.314516	0.325579	0.595827	0.682608
ARID5A	0.816447	0.676645	0.606789	0.297865	1.07761
11	0.498216	0.398153	0.598883	0.727886	0.295255
ATG16L2	1.43292	1.12912	0.95595	0.554225	0.583013
ATP11C	0.269584	0.282595	0.319912	0.658214	0.187832
AXL	1.45427	0.00945987	0.0736377	1.11916	2.64913
BATF	0.549444	0.164976	0.353283	0.248737	0.182661
BATF3	0.168797	0.152504	0.0737957	0	0.49738
BCO2	0.0813051	0.0256999	0.0245415	0.0894935	0.732244
BMF	0.804198	0.441108	0.859833	0.824516	0.0443043
BTBD19	0.469713	0.209254	0.265246	0.139874	0.0671791
BTG2	4.34663	1.31641	2.13926	0.58038	2.01141
BTN2A2	0.403207	0.222355	0.328578	0.155589	0.150435
C5AR2	0.487796	0.57702	0.659154	0.102147	0.210973
CAPNS2	0.0343304	0.0121472	0.0212598	0	0.0117371
CARD16	0.0289789	0.0547468	0.0632938	0.60687	0.87556
CARD6	0.562149	0.389333	0.486215	0.109171	0.0922828
CARD8	0.652795	0.501659	0.623371	0.380187	0.76917
CCDC88B	0.719506	0.699765	0.628336	0.296942	0.524488
CCL20	0.00233525	0.0132519	0.0532852	0.0300563	0.0467174
CD274	0.693577	1.52903	0.743316	0.066523	0.0582649
CD300LB	0.0447198	0.0215602	0.252837	0	0.0104223
CD40	1.60093	1.64492	2.2067	0.700959	0.538968
CDCP1	0.280241	0.286465	0.622038	0.421472	0.0753584
CEACAM1	0.00931653	0.000362315	0.0904566	0	0.120544
CEACAM4	0.0666677	0.0113763	0.103182	0.00794318	0.0615634
CFLAR	4.00421	4.14676	3.23972	1.97796	1.02916
CLCN5	0.913371	0.511867	0.658542	0.842836	0.106985
CLDN7	0.236925	0.492648	0.500998	0.0826582	0.0895791
CLEC2B	1.35823	1.35215	1.40191	0.0806002	1.06261
CLN5	0.540235	0.604692	0.665267	0.465685	0.573033
CMTM6	1.6175	2.51409	3.53423	1.42557	1.86492
CNTRL	0.93949	0.798547	1.08682	0.724919	0.584238
COL8A2	0.173322	0.379826	0.142758	0	0.171849
COMMD10	0.547478	0.34008	0.366997	3.85705	0.425886
COQ2	0.401435	0.458996	0.493145	0.252308	0.386765
CORO1A	1.79993	1.06171	2.69559	0.616391	5.61116
CSTA	0.842008	2.17078	2.47112	0.088713	0.250248
CTSD	57.2801	33.1239	29.9333	9.97726	4.49057
CTSH	11.5179	10.8598	17.2911	2.79497	3.72848
CTTNBP2NL	0.554451	0.487001	0.545588	1.18256	1.097
CYB5R4	1.24927	1.28494	1.38295	1.32174	0.334752
DDOST	0.657175	0.769299	0.84358	0.411754	1.32282
DERL3	0.00610543	0.0207232	0.0135989	0.00702598	0.1595
DHRS7	1.57075	1.81163	1.27178	0.259011	3.1975
DISC1	1.09017	0.241759	0.215367	8.18462	0.523572
DISP1	0.149493	0.104255	0.116051	1.49672	0.21502
DLEC1	0.0213382	0.00777869	0.00887236	0.0147883	0.0401134
DTX2	0.0832949	0.0555973	0.0740035	0.224156	0.254085
EFCAB13	0.196666	0.286633	0.207617	0.153607	0.143432
EFNA4	0.0686322	0.108429	0.107084	0.0721993	0.113938
EGR1	4.77463	0.458381	0.305261	0.0737755	0.286844
EIF4EBP1	0.810451	1.59155	1.05887	0.373162	0.905653
ELF1	1.39947	1.63096	1.50745	1.99977	1.08569
EMB	0.72373	0.446933	0.157645	0	0.420391
EML4	1.10775	1.59459	2.45609	1.41396	1.27198
ENG	5.9742	3.60095	8.00375	4.00797	0.692867
ERAP2	0.243997	0.243644	0.234245	0.0179059	0.286207
1	0.448282	0.314574	0.223997	1.03851	0.0868274
ERP27	0.0287758	0.00678653	0.0278473	0.194949	0.0147342
F13A1	57.5721	27.3509	18.6163	0.253575	0.267789
FAM72B	0.00545786	0.00314373	0.00560406	0.0222011	0.15281
FANCD2	0.0231053	0.0351683	0.0432944	0.113129	0.0766213
FES	1.65394	0.704634	1.27709	0.454584	0.249562
FFAR4	0.0360813	0.0162968	0.0200898	0.514155	0.176702
FGR	0.982169	4.59849	1.84034	0.0682681	0.18104
FOSB	5.18626	0.0597865	0.0818911	0	0.0951662
FPR2	0.147169	0.0233491	0.596398	0.0522653	0.0485937
FUOM	1.24743	1.12372	0.794213	0.0252518	0.431289
GAA	5.81799	3.27556	4.45323	0.736166	1.18289
3	0.209752	0.113606	0.181429	0.0597217	0.167403
GIMAP1	0.816317	0.281997	0.699431	0.330077	0.910205
GIMAP5	0.724119	0.168953	0.393015	0.0719074	0.139855
GLIPR1	2.07853	2.17232	2.29271	0.495636	1.98695
GNG5	0.192464	0.692294	0.409531	1.45423	2.80141
GPN3	0.418905	0.610969	0.431745	0.272524	1.03519
GPRIN3	0.309665	0.350366	0.711738	3.17407	0.353772
GSDMD	0.894768	0.810954	0.776187	0.19472	0.542837
HAAO	0.259161	0.211784	0.242392	0.108277	0.162058
HAVCR1	0.00986882	0.00407185	0.00221749	0	0.00228852
HIST1H2AE	0.0681041	0.0580785	0.0572936	0	0.1656
HIST1H2AG	0.0910445	0.0670305	0.0466823	0.00890137	0.0500755
HIST1H2BG	0.395198	0.0875152	0.0440296	0.019047	0.585203
HIST1H3H	0.0305399	0.0158022	0.0266112	0	0.0745927
HIST1H4E	0.0212738	0.0132345	0.0084929	0.0552734	0.424416
HK3	3.48624	2.72375	4.09173	0.077199	0.0238174
IGFLR1	2.227	1.2984	1.71668	0.475711	0.258936
IKBIP	0.350605	0.373156	0.348637	0.207827	0.831625
IL12RB1	0.465843	0.112578	0.171249	0.136774	0.134517
IL15RA	0.131164	0.0571088	0.0941714	0.0378444	0.105542
IL18BP	1.40304	0.389071	0.483954	0.0119327	0.230802
IL1RAP	0.28548	0.274421	0.821942	0.809306	0.523258
IL1RN	0.288388	2.07715	0.80709	0	0.0239073
IRF1	0.686486	0.522453	0.428399	0.268684	0.341599
IRF7	3.18497	0.573174	0.380748	0.176066	0.778011
ITGA5	1.37696	1.47346	1.3166	0.484258	0.281782
ITGB3	0.101978	0.481301	0.183704	0.00613293	0.0196768
ITGB7	0.365173	0.0961121	0.834442	0	0.103461
ITPR2	4.19598	2.0346	2.85526	16.611	2.34568
ITPRIP	0.23995	0.316417	0.449819	0.108009	0.220631
KCNJ5	0.574492	0.196571	0.0525196	0.0212164	0.146114
KCNN4	0.471757	0.96461	0.672998	0.0347657	0.136132
LAP3	3.65685	1.52993	1.71059	0.835056	2.5285
LIPC	0.00357175	0.0152449	0.0133833	0	0.0419673
LMNTD2	0.0396094	0.0251125	0.040922	0	0.0285427
LSP1	2.31115	2.58691	6.48963	0.167104	0.741269
LTB4R	0.340346	0.206814	0.772068	0.0473637	0.100523
LTBR	1.43813	1.49251	1.33378	0.146079	1.08778
M1AP	0.0818274	0.0982488	0.0669179	0.0392994	0.0889148
M6PR	5.83205	3.9549	4.88224	2.26884	1.68489
MCM5	0.369331	0.373691	0.473499	0.136806	0.452748
MERTK	0.851728	0.250765	1.28485	4.37196	0.763924
MFSD1	8.64201	6.76984	5.8324	2.38524	1.43918
MGAT4A	3.29002	1.49845	1.5353	3.2482	1.28825
MMP2	1.84144	1.94798	1.34798	0.420274	0.241774
MRC2	0.0199077	0.198881	0.168076	1.63978	0.267804
MTHFD2	1.03338	3.05896	1.53021	0.600405	1.15193
MYBPH	0.00174972	0.0269046	0.00817577	0.0183263	0.105481
MYD88	1.45547	1.70153	1.28342	0.233616	0.309894
MYO9B	3.16673	2.32306	2.74831	3.56761	0.969655
N4BP2	0.151311	0.158863	0.143327	0.385156	0.155921
NAT1	0.0677866	0.0554358	0.0618449	0.0931112	0.0704934
NFATC1	0.462584	0.559912	0.750952	0.373886	0.167139
NHLRC2	0.304925	0.296214	0.285359	0.675264	0.282945
NINJ1	5.91137	5.3952	8.71728	1.85102	3.85741
NOD1	0.445209	0.196105	0.290069	0.437332	0.0505051
NPC2	19.5971	13.573	26.907	9.03062	10.0254
NUAK2	0.0610789	0.0717457	0.0957763	0.00691894	0.0571081
NUMB	0.941024	1.92269	1.2456	3.04636	1.30847
OXER1	0.0859729	0.0487	0.0489384	0.072193	0.0479048
P2RX1	0.182886	0.149309	0.276836	0	0.0819696
P2RX4	1.47059	1.65994	1.52244	0.825108	0.836329
P3H2	0.161729	0.198028	0.0640571	0.562542	0.243859
PAG1	0.937598	1.05118	0.830209	2.1292	1.10113
PARP8	1.11367	0.619892	0.469435	3.01542	0.209926
PARP9	2.30163	0.548468	0.597141	0.260929	0.74258
PDPN	0.150757	2.06901	1.60766	0.0285981	0.84039
PGM5	0.016768	0.0590745	0.0451914	0	0.183348
PIEZO1	0.380462	0.713194	0.381714	0.0119352	0.314079
PILRA	3.19842	2.88227	4.01748	2.10648	2.34386
PIM1	1.44671	2.67062	5.15643	0.0987489	1.01253
PLA2G7	9.5668	7.56469	10.2864	2.64721	0.501378
PLD1	0.597917	0.536269	0.265968	2.8467	0.115053
PLSCR1	1.0445	0.708349	1.38157	0.562618	1.71945
POU2F2	0.119072	0.150205	0.300605	1.85051	1.56578
PPP1R15A	2.83335	0.868226	0.818088	0.241147	0.648983
PRICKLE3	0.132993	0.190043	0.156101	0.0605623	0.0400988
PRKCD	1.90037	2.18914	1.89406	0.675216	0.839835
PRKD3	0.491429	1.06823	0.801336	0.863871	0.789671
PROCR	0.752284	0.265215	0.279772	0.298252	0.324025
PRRG4	0.101549	0.108731	0.150373	0.0366569	0.321634
PSMB9	0.56698	0.565596	0.622387	0.0402913	0.993349
PSME1	2.01539	2.22498	1.87307	0.339946	1.83633
PSTPIP1	1.20494	0.760406	0.730059	0.307149	0.111086
PTCRA	0.0877248	0.00918319	0.00686434	0.0605551	0.0156228
PTGIR	0.307933	0.148455	0.243869	0.0452571	0.122287
PTPN7	0.0913596	0.322236	0.609733	0.227307	0.182917
PTPRJ	1.3037	1.38724	1.39583	6.82916	0.470155
RAB38	0.257696	0.162191	0.0720151	0.0771711	0.0487201
RAB39A	0.790439	0.411042	0.523601	0.917179	0.0916083
REL	0.516989	0.742064	0.902873	0.917883	1.49086
RGL3	0.0305261	0.0163683	0.039734	0.0400045	0.28192
RGS16	0.014697	0.0255327	0.0082094	0.0547921	1.43747
RGS2	1.85405	0.24164	0.457408	0.00655159	0.646237
RNF122	0.0733013	0.0904022	0.0714944	0	0.0645477
RNF135	1.25268	0.715812	0.700551	1.554	0.29806
RNF166	0.401138	0.343451	0.448256	0.866124	0.619346
RNFT1	0.387436	0.400943	0.320417	0.257944	0.39011
RPA4	0.0448582	0.0134489	0.0169548	0.0414714	0.0598656
RPN2	1.20931	1.19888	1.11602	0.907706	2.45192
SAMD9	0.446674	0.179279	0.216946	0.142804	0.389149
SCAMP2	5.19483	3.50304	3.28119	0.689616	2.4882
SFT2D2	0.997075	1.27884	1.16636	1.0036	0.547203
SFXN2	0.204103	0.090434	0.105647	0.0712881	0.0923141
SGK1	3.31255	3.69171	2.61359	2.9279	1.73409
SH3BP2	0.988306	0.644978	0.849375	1.10704	0.754822
SHKBP1	1.06229	1.23583	1.23983	0.245263	0.408915
SHMT1	0.494042	0.313329	0.549457	0.0350541	0.37586
SIRPB1	0.103424	0.0692078	0.308204	0.3202	0.058553
SKIL	0.878556	0.662629	0.958122	2.91089	1.88225
SLAMF8	3.27169	3.17236	3.3936	1.11803	0.185814
SLC16A5	0.151133	0.16182	0.135714	0.0220817	0.0454909
SLC29A3	0.862674	1.41465	0.675152	0.329388	0.34652
SLC40A1	0.650204	0.275569	0.22958	0.0957233	0.583831
SLC9A9	1.48622	0.363104	0.80534	11.5617	1.24274
SLFN11	1.54251	1.67673	1.06115	0.243053	0.267939
SMAGP	0.020605	0.0264651	0.0566027	0.0135724	0.126153
SNAI3	0.114356	0.107767	0.130575	0.0448415	0.187769
SOAT1	2.50443	2.70335	3.46155	1.58243	0.999299
SORL1	0.423091	0.199855	2.05066	0.87622	5.11566
SPINT1	1.20065	1.53369	1.31738	0.070253	0.117937
SPPL2A	2.10909	2.58827	2.3835	1.63672	0.773521
SRGAP2	0.526437	0.412228	0.557453	1.52475	4.48221
SRGAP2B	0.616542	0.428911	0.555665	0.581118	3.81946
SSH2	0.242868	0.19281	0.303827	3.76896	0.918127
SSR1	0.451597	0.84644	0.967473	0.657538	2.31383
ST14	0.209123	1.01952	0.442427	0.377998	0.152413
STAG3	0.228394	0.0552352	0.0448443	0.0260427	0.18173
STARD5	0.072842	0.0458062	0.0396746	0	0.0508115
STK10	1.34441	1.22457	1.82407	1.57411	0.324288
STX11	1.18223	1.10414	1.11027	0.171529	0.145404
SUMO4	0.0679074	0.0264972	0.027744	0.0217278	0.0778559
SYNGR2	5.47701	6.26004	5.8467	0.819027	2.62206
TBX19	0.0447844	0.0691224	0.0665593	0.0723423	0.0352007
TIFA	0.0995982	0.1864	0.137162	0.0293943	0.584793
TM6SF1	1.83237	1.57352	1.47263	1.0637	1.60351
TMC6	0.900286	0.709416	0.778277	0.6643	0.592326
TMEM150B	1.86972	0.987688	0.84421	0	0.0836947
TMEM154	0.0683106	0.0110878	0.0832403	0.056369	0.241328
TMEM236	0.984379	1.06763	1.24867	0.142963	0.0677836
TMIGD3	0.346107	0.0962781	0.286131	5.34681	5.07174
TNFRSF10A	0.223302	0.259886	0.268162	0.0102258	0.101487
TNFRSF10D	0.19519	0.180768	0.201577	0.470808	0.192785
TNFRSF1A	4.34329	3.30175	4.27708	0.654621	2.0796
TNFSF10	0.334646	0.446902	0.233855	0.00718644	0.793378
TOR4A	0.417237	0.24038	0.343249	0.0781338	0.137064
TPP1	12.8222	5.55742	7.11027	1.35605	1.49699
TRABD	0.701015	0.617719	1.10226	0.386598	1.00745
TRIM21	0.454616	0.318594	0.450513	0.0774433	0.121264
TRIM5	0.617388	0.352593	0.221566	0.258088	0.139219
TRPV2	1.27788	1.25109	0.809577	0.218946	0.235155
TSPAN14	1.65306	0.908586	1.22347	1.36664	0.828279
TTC7A	2.10432	1.10889	1.34043	0.497637	0.278717
TTF2	0.224931	0.192196	0.190849	0.536494	0.247495
UNC13D	1.23039	1.14464	1.12258	0.31835	0.212172
USP6NL	0.488472	0.390872	0.409633	1.74089	0.257664
ZNF100	0.0332645	0.0437433	0.0457715	0.442997	0.288948
ZNF124	0.0997155	0.0397452	0.0465048	2.75387	0.233666
ZNF460	0.197134	0.181766	0.101201	0.00718644	0.0716677
ZNF660	0.0382138	0.00951287	0.0278418	0.00645463	0.0706431
ZNF816	0.0733569	0.0773171	0.0644256	0.0097917	0.0531919
ZNF85	0.032533	0.0354509	0.0521726	0.0530757	0.0799495
