# Supplementary material for: Advanced patient-specific microglia cell models for pre-clinical studies in Alzheimer’s disease
Source: J Neuroinflammation. 2024 Feb 15;21:50. doi: 10.1186/s12974-024-03037-3 (PMC10870454; doi:10.1186/s12974-024-03037-3)
Supplement: Supplementary file 4 — Additional file 4. Dataset S3. Top significant DEGs in clusters of monocytes, 2D, 3D and 3D co-culture individual UMAPs. [file 12974_2024_3037_MOESM4_ESM.xlsx]

## Sheet: 2D_DEGs per cluster
	p_val	avg_log2FC	p_val_adj	cluster	gene
FN1	8.24e-172	4.21435	1.19e-167	4	FN1
CHI3L1	1.95e-74	3.8307	2.82e-70	3	CHI3L1
ATF3	3.39e-80	3.44574	4.91e-76	2	ATF3
FOSB	6.65e-81	3.42478	9.63e-77	2	FOSB
NR4A1	5.57e-81	3.37115	8.06e-77	2	NR4A1
COL6A2	1.41e-165	3.30371	2.04e-161	4	COL6A2
MMP19	3.41e-45	3.13747	4.93e-41	2	MMP19
EGR1	2.54e-48	3.11363	3.68e-44	2	EGR1
SPP12	1.44e-43	3.06367	2.09e-39	4	SPP1
APOC2	4.33e-120	3.06071	6.27e-116	4	APOC2
NR4A2	4.14e-88	2.87235	6e-84	2	NR4A2
CXCL5	1.1e-65	2.84336	1.59e-61	4	CXCL5
JUN	9.3e-38	2.83408	1.35e-33	2	JUN
HES1	8.73e-55	2.82669	1.26e-50	2	HES1
DUSP1	1.79e-48	2.75749	2.59e-44	2	DUSP1
CHIT1	5e-58	2.72307	7.24e-54	3	CHIT1
IER3	6.35e-46	2.66655	9.2e-42	2	IER3
FBP11	7.89e-46	2.665	1.14e-41	4	FBP1
CCL5	1.25e-85	2.66191	1.81e-81	4	CCL5
SPARC	1.76e-46	2.61666	2.55e-42	3	SPARC
JUNB	7.59e-47	2.61577	1.1e-42	2	JUNB
BTG2	2.26e-39	2.55038	3.27e-35	2	BTG2
PTGDS	4.88e-41	2.54712	7.06e-37	3	PTGDS
COL6A1	1.88e-84	2.51643	2.72e-80	4	COL6A1
ZFP36	4.88e-50	2.48699	7.07e-46	2	ZFP36
IER2	1.34e-31	2.48286	1.95e-27	2	IER2
DNAJA4	7.53e-11	2.32754	1.09e-06	2	DNAJA4
GADD45B	1.32e-58	2.27766	1.91e-54	2	GADD45B
FOS	3.38e-37	2.24922	4.9e-33	2	FOS
MAFF	3.07e-77	2.23407	4.45e-73	2	MAFF
WDR74	6.48e-22	2.21145	9.38e-18	2	WDR74
APBB3	7.13e-50	2.19475	1.03e-45	2	APBB3
NR4A3	6.23e-85	2.19179	9.03e-81	2	NR4A3
CCL4	4.79e-33	2.1874	6.93e-29	2	CCL4
CXCL8	1.96e-32	2.1791	2.84e-28	2	CXCL8
EGR3	9.8e-70	2.14492	1.42e-65	2	EGR3
CCL3	7.03e-27	2.14471	1.02e-22	2	CCL3
DEPRECATED-ENSG00000204389	4.97e-17	2.11268	7.19e-13	2	DEPRECATED-ENSG00000204389
KLF4	5.16e-59	2.10483	7.48e-55	2	KLF4
HBEGF	1.21e-41	2.0053	1.76e-37	2	HBEGF
CHMP1B	2.11e-33	1.99502	3.06e-29	2	CHMP1B
SOCS3	6.92e-42	1.98331	1e-37	2	SOCS3
RGS2	1.03e-38	1.97093	1.48e-34	2	RGS2
APOC1	2.06e-63	1.9456	2.98e-59	3	APOC1
CD83	5.36e-47	1.94274	7.76e-43	2	CD83
GDF15	1.46e-40	1.9426	2.11e-36	3	GDF15
TFRC1	7.94e-31	1.91074	1.15e-26	3	TFRC
G0S2	3.58e-78	1.89733	5.19e-74	4	G0S2
IER5	4.75e-30	1.86067	6.88e-26	2	IER5
SRA1	2.3e-42	1.84645	3.33e-38	2	SRA1
HES4	7.84e-31	1.83027	1.13e-26	2	HES4
RHOB	1.42e-28	1.79775	2.05e-24	2	RHOB
LMNA	1.17e-16	1.71964	1.69e-12	2	LMNA
FBP1	1.53e-36	1.71493	2.22e-32	3	FBP1
CD52	2.71e-40	1.7118	3.92e-36	3	CD52
HSPA1A	7.89e-15	1.70535	1.14e-10	2	HSPA1A
MCL1	2.04e-34	1.70496	2.95e-30	2	MCL1
CKB	1.05e-47	1.69358	1.52e-43	4	CKB
PMAIP1	1.95e-47	1.68306	2.83e-43	2	PMAIP1
SLC7A11	8.44e-19	1.68256	1.22e-14	4	SLC7A11
THBD	4.45e-17	1.67412	6.44e-13	2	THBD
FOSL2	2.61e-20	1.66048	3.79e-16	2	FOSL2
HEXIM1	7.94e-26	1.63708	1.15e-21	2	HEXIM1
POLG2	2.27e-25	1.6327	3.29e-21	2	POLG2
PPP1R10	1.15e-22	1.62842	1.67e-18	2	PPP1R10
NEU1	8.33e-23	1.62454	1.21e-18	2	NEU1
PPP1R15A	2.59e-28	1.62369	3.75e-24	2	PPP1R15A
CSF1	1.24e-28	1.61831	1.8e-24	3	CSF1
DNAJB1	7.24e-23	1.60482	1.05e-18	2	DNAJB1
SPP11	6e-31	1.60336	8.68e-27	3	SPP1
IQCN	1.38e-54	1.60045	2e-50	2	IQCN
OLR1	1.11e-19	1.59789	1.61e-15	2	OLR1
EIF4A3	3.28e-20	1.57711	4.75e-16	2	EIF4A3
DDX3Y	2.31e-24	1.52963	3.34e-20	2	DDX3Y
CSTB	9.26e-33	1.52645	1.34e-28	3	CSTB
IL1B	6.66e-15	1.51682	9.64e-11	2	IL1B
FAM53C	1.47e-34	1.50561	2.12e-30	2	FAM53C
CYP27A1	8.43e-25	1.50376	1.22e-20	3	CYP27A1
LTA4H	3.46e-17	1.48928	5.02e-13	4	LTA4H
EGR2	3.1e-35	1.46692	4.48e-31	2	EGR2
PHACTR1	4.67e-32	1.45746	6.76e-28	2	PHACTR1
DEPRECATED-ENSG000001478722	4.1e-16	1.44907	5.94e-12	4	DEPRECATED-ENSG00000147872
CD9	1.69e-24	1.44793	2.45e-20	3	CD9
ABL2	6.26e-24	1.44771	9.06e-20	2	ABL2
TSC22D2	2.49e-24	1.43859	3.61e-20	2	TSC22D2
OSM	2.32e-20	1.43783	3.35e-16	2	OSM
RASGEF1B	8.75e-38	1.43709	1.27e-33	2	RASGEF1B
TNFSF9	7.86e-37	1.43466	1.14e-32	2	TNFSF9
GPR183	1.11e-18	1.42517	1.61e-14	2	GPR183
BHLHE40	1.59e-23	1.42511	2.31e-19	2	BHLHE40
CSRNP1	1.28e-42	1.42442	1.85e-38	2	CSRNP1
POLR2A	9.86e-24	1.42221	1.43e-19	2	POLR2A
KLF2	3.63e-20	1.41263	5.26e-16	2	KLF2
UCHL1	3.6e-23	1.40831	5.21e-19	4	UCHL1
SPN	2.74e-20	1.40725	3.97e-16	3	SPN
BCAT11	7.25e-15	1.40074	1.05e-10	4	BCAT1
CXCR4	4.68e-18	1.40031	6.78e-14	2	CXCR4
PLK3	4.82e-24	1.3972	6.98e-20	2	PLK3
FGR	4.31e-15	1.38895	6.24e-11	3	FGR
DEPRECATED-ENSG00000132002	4.63e-17	1.37324	6.71e-13	2	DEPRECATED-ENSG00000132002
CYB561A3	2.52e-19	1.36446	3.64e-15	3	CYB561A3
KDM6B	9.62e-31	1.36418	1.39e-26	2	KDM6B
WARS	3.36e-14	1.34556	4.86e-10	3	WARS
NFKBID	5.18e-30	1.33793	7.5e-26	2	NFKBID
HSPA1B	1.31e-09	1.33186	1.89e-05	2	HSPA1B
PER1	2.95e-39	1.32676	4.27e-35	2	PER1
SGK1	1.68e-21	1.31017	2.43e-17	2	SGK1
YBX3	1.08e-19	1.30541	1.56e-15	2	YBX3
C12orf57	3.63e-08	1.30532	0.000526254	2	C12orf57
JUND	1.42e-26	1.3053	2.06e-22	2	JUND
CXCL2	1.7e-15	1.30235	2.47e-11	2	CXCL2
RCAN1	3.02e-25	1.29068	4.37e-21	2	RCAN1
BRD2	9.66e-16	1.29022	1.4e-11	2	BRD2
GLA	5.09e-10	1.28868	7.37e-06	2	GLA
SOD2	1.1e-17	1.28779	1.59e-13	2	SOD2
BCL2A1	6.05e-23	1.28549	8.76e-19	3	BCL2A1
MREG	4.26e-19	1.28532	6.17e-15	4	MREG
DEPRECATED-ENSG00000115738	1.73e-20	1.28365	2.51e-16	2	DEPRECATED-ENSG00000115738
NFKBIZ	3.29e-18	1.27521	4.76e-14	2	NFKBIZ
SAT1	7.58e-27	1.26294	1.1e-22	2	SAT1
NAMPT	6.83e-24	1.26231	9.89e-20	2	NAMPT
PPIF	3.88e-12	1.26049	5.62e-08	2	PPIF
PLPP31	2.87e-12	1.25616	4.15e-08	4	PLPP3
TNF	1.31e-13	1.24865	1.89e-09	2	TNF
INSIG1	2.71e-18	1.24717	3.93e-14	2	INSIG1
PHACTR4	4e-20	1.24692	5.79e-16	2	PHACTR4
TIPARP	6.99e-21	1.24356	1.01e-16	2	TIPARP
PHLDA1	1.34e-43	1.22149	1.94e-39	2	PHLDA1
ADM	1.55e-16	1.22145	2.25e-12	2	ADM
CEBPB	1.71e-12	1.21865	2.47e-08	2	CEBPB
ID2	6.45e-16	1.20182	9.34e-12	2	ID2
LITAF1	5.12e-25	1.19921	7.41e-21	3	LITAF
STEAP3	7.67e-11	1.19229	1.11e-06	4	STEAP3
BTG1	1.02e-16	1.19131	1.48e-12	2	BTG1
CDKN1A	4.27e-17	1.18674	6.19e-13	2	CDKN1A
DNAJB4	3.74e-10	1.18607	5.42e-06	2	DNAJB4
GLA2	1.24e-12	1.17284	1.79e-08	4	GLA
LYZ1	9.1e-15	1.17134	1.32e-10	3	LYZ
SOD22	2.89e-14	1.154	4.19e-10	4	SOD2
MEPCE	5.29e-13	1.14395	7.65e-09	2	MEPCE
DEPRECATED-ENSG00000196743	7.61e-20	1.13828	1.1e-15	3	DEPRECATED-ENSG00000196743
FLNA1	3.07e-10	1.13501	4.44e-06	4	FLNA
TP53INP2	5.44e-18	1.12984	7.87e-14	2	TP53INP2
LGALS3	1.48e-20	1.1169	2.14e-16	3	LGALS3
CH25H	1.61e-06	1.11446	0.0232567	2	CH25H
ARL4C	3.94e-14	1.11214	5.7e-10	2	ARL4C
C15orf481	3.26e-19	1.10805	4.72e-15	3	C15orf48
ATP6V1A	7.21e-11	1.10556	1.04e-06	4	ATP6V1A
SEMA4A	1.54e-14	1.10053	2.23e-10	2	SEMA4A
C12orf571	1.17e-12	1.09005	1.69e-08	4	C12orf57
SIGLEC15	2.8e-10	1.0878	4.06e-06	4	SIGLEC15
SGTB1	1.73e-07	1.08508	0.00250385	4	SGTB
DCSTAMP	1.41e-34	1.0823	2.05e-30	3	DCSTAMP
GPX41	1.47e-09	1.07485	2.13e-05	4	GPX4
UBE2S	1.06e-22	1.07316	1.53e-18	2	UBE2S
ANXA11	4.7e-16	1.0634	6.81e-12	3	ANXA11
DDIT3	1.66e-14	1.06337	2.4e-10	2	DDIT3
IFRD1	3.79e-17	1.06311	5.49e-13	2	IFRD1
PRDM1	5.16e-15	1.06135	7.47e-11	2	PRDM1
TRA2B	2.14e-15	1.05968	3.09e-11	2	TRA2B
FGR1	1.23e-09	1.05743	1.78e-05	4	FGR
CKS2	4.01e-23	1.05553	5.81e-19	2	CKS2
CREM	1.51e-18	1.05509	2.18e-14	2	CREM
PLK2	7.08e-33	1.05318	1.03e-28	2	PLK2
FTH11	1.45e-28	1.04923	2.1e-24	3	FTH1
P2RX7	6.22e-10	1.0411	9.01e-06	3	P2RX7
NR1H3	8.7e-11	1.03995	1.26e-06	3	NR1H3
DEPRECATED-ENSG00000147872	2.79e-10	1.03404	4.03e-06	2	DEPRECATED-ENSG00000147872
HIST1H2BG	5.61e-19	1.03354	8.12e-15	2	HIST1H2BG
CCNQ	1.18e-17	1.02483	1.71e-13	2	CCNQ
FABP5	3.15e-15	1.02013	4.57e-11	3	FABP5
LIPA	2.36e-27	1.01839	3.41e-23	3	LIPA
CAPG1	5.02e-16	1.01614	7.27e-12	4	CAPG
CRIP1	1.6e-09	1.00319	2.32e-05	2	CRIP1
TREM2	2.2e-07	0.998013	0.00319041	3	TREM2
SLC20A1	4.01e-13	0.995205	5.8e-09	2	SLC20A1
HIST2H2BE	4.14e-21	0.986168	6e-17	2	HIST2H2BE
SLC29A3	1.02e-11	0.980296	1.47e-07	3	SLC29A3
CD40	6.5e-12	0.977354	9.42e-08	3	CD40
CITED2	1.3e-11	0.971409	1.88e-07	2	CITED2
SH3BGRL31	3.68e-10	0.969333	5.33e-06	4	SH3BGRL3
DNM1	1e-36	0.962961	1.45e-32	0	DNM1
QPCT	1.34e-13	0.959147	1.94e-09	3	QPCT
H2AFX	1.65e-16	0.956798	2.39e-12	2	H2AFX
C1orf21	1.75e-11	0.952743	2.53e-07	4	C1orf21
MMP2	3.54e-07	0.952031	0.00513271	4	MMP2
SLC29A1	4.19e-07	0.950963	0.00606053	4	SLC29A1
CCNL1	1e-09	0.950638	1.45e-05	2	CCNL1
HMOX1	3.51e-13	0.948774	5.09e-09	2	HMOX1
CAPG	4.94e-21	0.948047	7.15e-17	3	CAPG
PLAUR	1.04e-08	0.937054	0.000150689	2	PLAUR
CIR1	2.12e-06	0.93575	0.0306333	3	CIR1
SKIL	2.06e-14	0.931846	2.98e-10	2	SKIL
ANXA2	8.89e-22	0.927391	1.29e-17	3	ANXA2
DHCR24	1.56e-13	0.926832	2.26e-09	3	DHCR24
BTBD19	5.15e-16	0.912133	7.46e-12	2	BTBD19
S100A101	3.65e-09	0.910396	5.29e-05	4	S100A10
CRIP11	2.07e-07	0.909949	0.00300164	4	CRIP1
G6PD	1.05e-08	0.903096	0.000151405	3	G6PD
CXCL161	6.8e-10	0.902652	9.85e-06	3	CXCL16
RRP12	4.62e-10	0.900812	6.69e-06	2	RRP12
CD521	6.82e-13	0.898254	9.88e-09	4	CD52
VIM1	2.07e-21	0.896753	2.99e-17	4	VIM
TSPAN33	5.1e-10	0.893894	7.38e-06	3	TSPAN33
CXCL81	2.88e-09	0.890809	4.17e-05	4	CXCL8
USF2	1.07e-09	0.889297	1.55e-05	3	USF2
GM2A	7.35e-16	0.883939	1.06e-11	3	GM2A
CSTB1	2.62e-09	0.880922	3.8e-05	4	CSTB
SOD21	1.69e-13	0.878144	2.44e-09	3	SOD2
FLNA	8.27e-12	0.872824	1.2e-07	3	FLNA
IRS2	3.52e-11	0.872594	5.1e-07	2	IRS2
RALA1	2.99e-06	0.872032	0.0432711	4	RALA
TUT7	2.14e-13	0.868428	3.1e-09	2	TUT7
SCD	1.27e-08	0.867112	0.00018361	3	SCD
UBC	5.12e-16	0.865814	7.42e-12	2	UBC
PPP1R15B	3.48e-12	0.864002	5.05e-08	2	PPP1R15B
INTS6	7.61e-14	0.863833	1.1e-09	2	INTS6
UBE2J1	5.66e-09	0.860384	8.2e-05	3	UBE2J1
MYADM	4.27e-11	0.858657	6.19e-07	2	MYADM
KLHL15	2.45e-16	0.852101	3.55e-12	2	KLHL15
APOE1	1.11e-19	0.852054	1.6e-15	3	APOE
SLC28A3	9.61e-29	0.847409	1.39e-24	3	SLC28A3
TOB1	4.89e-10	0.845159	7.08e-06	2	TOB1
STAB1	2.82e-46	0.84474	4.08e-42	0	STAB1
ETS2	9.76e-15	0.843166	1.41e-10	2	ETS2
MXD1	3.03e-12	0.841872	4.38e-08	2	MXD1
KLF6	1.7e-09	0.841727	2.46e-05	2	KLF6
ZNF331	6.66e-10	0.840999	9.64e-06	2	ZNF331
S100A111	5.07e-11	0.839742	7.34e-07	4	S100A11
HES11	9.35e-11	0.835204	1.35e-06	4	HES1
DEPRECATED-ENSG00000059804	1.32e-11	0.835139	1.91e-07	2	DEPRECATED-ENSG00000059804
OSBPL8	8.42e-07	0.833691	0.012185	3	OSBPL8
SH3BGRL3	4.44e-13	0.833659	6.42e-09	3	SH3BGRL3
CD163L1	1.89e-31	0.833172	2.74e-27	0	CD163L1
GZF1	1.08e-08	0.831097	0.000156843	2	GZF1
NQO1	3.1e-06	0.828823	0.0448492	4	NQO1
NXF1	1.22e-07	0.82459	0.00176769	2	NXF1
DEPRECATED-ENSG00000161547	1.34e-11	0.821968	1.94e-07	2	DEPRECATED-ENSG00000161547
FDX11	8.93e-07	0.8218	0.0129286	4	FDX1
TSPYL2	1.8e-19	0.821317	2.6e-15	2	TSPYL2
HSPA8	1.32e-10	0.819086	1.91e-06	2	HSPA8
SKI	2.78e-11	0.815305	4.02e-07	2	SKI
STX11	5.61e-11	0.810161	8.12e-07	2	STX11
NFIL3	1.61e-20	0.808755	2.34e-16	2	NFIL3
PNRC1	4.06e-11	0.807772	5.88e-07	2	PNRC1
NCS1	8.3e-12	0.805323	1.2e-07	4	NCS1
BCAP31	8.33e-11	0.801547	1.21e-06	3	BCAP31
FDX1	1.64e-09	0.799041	2.38e-05	3	FDX1
ACO1	5.71e-12	0.797764	8.27e-08	3	ACO1
NME2	5.93e-09	0.792687	8.59e-05	3	NME2
KLF10	7.23e-29	0.791766	1.05e-24	2	KLF10
GABARAPL1	2.48e-10	0.791506	3.59e-06	2	GABARAPL1
ETF1	2.5e-12	0.791367	3.62e-08	2	ETF1
ACE	5.64e-09	0.788337	8.16e-05	3	ACE
SRGN	2.58e-11	0.785503	3.73e-07	2	SRGN
TFRC	1.05e-11	0.784719	1.53e-07	2	TFRC
TRAM1	1.8e-07	0.783289	0.0026	3	TRAM1
ARGLU1	8.8e-39	0.782944	1.27e-34	0	ARGLU1
LSP1	1.15e-09	0.779475	1.67e-05	3	LSP1
SERPINA1	9.81e-11	0.779056	1.42e-06	3	SERPINA1
CTSL	3.37e-09	0.778357	4.88e-05	4	CTSL
HSP90AB1	6.17e-08	0.773983	0.000892947	2	HSP90AB1
IFI271	2.13e-07	0.773087	0.00308582	3	IFI27
ACP5	1.08e-09	0.768643	1.56e-05	3	ACP5
CORO1C	3.23e-09	0.768263	4.68e-05	3	CORO1C
PCSK61	2.61e-06	0.76539	0.0378334	4	PCSK6
PKM2	2.71e-07	0.765083	0.0039192	4	PKM
CYP1B1	3.26e-07	0.76424	0.00472538	2	CYP1B1
MAP3K8	4.25e-11	0.763511	6.15e-07	2	MAP3K8
CTSD	4.73e-17	0.760462	6.86e-13	3	CTSD
PPDPF	2.83e-10	0.758063	4.1e-06	3	PPDPF
VIM	4.03e-25	0.757238	5.84e-21	3	VIM
SLC38A2	1.44e-10	0.755222	2.09e-06	2	SLC38A2
LIMK1	1.24e-07	0.754742	0.00179205	3	LIMK1
ID21	9.53e-10	0.754601	1.38e-05	3	ID2
EHBP1L1	2.18e-29	0.754487	3.15e-25	0	EHBP1L1
DEPRECATED-ENSG000001478721	3.24e-06	0.754007	0.0468789	3	DEPRECATED-ENSG00000147872
RCN3	3.43e-30	0.753063	4.96e-26	0	RCN3
CREBRF	1.29e-08	0.752927	0.000187109	2	CREBRF
PBX3	4.4e-08	0.751396	0.000636753	3	PBX3
DNAJA41	2.06e-11	0.751394	2.98e-07	4	DNAJA4
MPDU1	7.94e-12	0.749172	1.15e-07	2	MPDU1
ACTG1	3.26e-09	0.747461	4.72e-05	3	ACTG1
ZNF385A	9.86e-08	0.737242	0.00142824	3	ZNF385A
SERTAD1	3.5e-14	0.736339	5.07e-10	2	SERTAD1
MAP1LC3B1	3.68e-08	0.735682	0.000533005	3	MAP1LC3B
EIF5	2.16e-09	0.730633	3.12e-05	2	EIF5
FGD2	9.09e-33	0.730108	1.32e-28	0	FGD2
NFKBIZ1	8.04e-08	0.729825	0.00116395	4	NFKBIZ
CSF11	5.64e-08	0.729806	0.000816602	4	CSF1
CD109	1.99e-06	0.72866	0.0288121	2	CD109
IL3RA	4.62e-11	0.727806	6.7e-07	3	IL3RA
DDIT4	2.54e-18	0.726943	3.68e-14	2	DDIT4
HSP90AA1	1.22e-07	0.726306	0.00177156	2	HSP90AA1
B4GALT5	1.28e-07	0.7263	0.00185424	3	B4GALT5
YBX1	1.48e-07	0.723712	0.00214378	3	YBX1
SERPINB9	1.57e-08	0.722773	0.000226941	2	SERPINB9
CPM	1.37e-06	0.721351	0.0198105	3	CPM
G6PC3	1.32e-07	0.721272	0.00190821	3	G6PC3
ATP6V1B2	8.92e-07	0.720498	0.0129114	4	ATP6V1B2
MIDN	1.1e-07	0.719707	0.00159768	2	MIDN
ZBTB10	2.57e-17	0.712852	3.71e-13	2	ZBTB10
DEPRECATED-ENSG00000272391	1.23e-11	0.702976	1.78e-07	2	DEPRECATED-ENSG00000272391
SRSF2	5.15e-08	0.702049	0.000746019	2	SRSF2
PRMT9	6.47e-10	0.698062	9.37e-06	2	PRMT9
CD163	5.2e-45	0.695908	7.53e-41	0	CD163
ARHGAP4	3.47e-28	0.695805	5.02e-24	0	ARHGAP4
CEBPB2	3.19e-06	0.695624	0.0461613	4	CEBPB
ADCY3	3.22e-11	0.694314	4.66e-07	3	ADCY3
PKM1	5.96e-10	0.693614	8.62e-06	3	PKM
EEPD1	1.08e-23	0.69035	1.57e-19	0	EEPD1
PDGFB	3.43e-25	0.685455	4.97e-21	0	PDGFB
ODF3B	2.08e-21	0.68246	3.01e-17	0	ODF3B
ACOT7	9.71e-11	0.681631	1.41e-06	3	ACOT7
FAM20C	1e-06	0.681332	0.0145046	3	FAM20C
IL4I1	2.78e-22	0.678208	4.02e-18	0	IL4I1
HSPA82	2.33e-06	0.67738	0.0336688	4	HSPA8
DUSP11	1.57e-11	0.676044	2.27e-07	4	DUSP1
LDLR	7.81e-07	0.675674	0.0113105	2	LDLR
ARID5B	3.69e-09	0.675014	5.35e-05	2	ARID5B
DEPRECATED-ENSG000001631911	1.68e-06	0.672663	0.0242875	4	DEPRECATED-ENSG00000163191
VAC14	7.18e-07	0.672091	0.0103974	3	VAC14
CDKN1A1	7.61e-08	0.670824	0.00110125	3	CDKN1A
PCK2	4.63e-07	0.668018	0.0067009	3	PCK2
UAP1L1	9.41e-30	0.667975	1.36e-25	0	UAP1L1
ARF4	3.37e-07	0.667622	0.00488274	2	ARF4
FTL1	3.13e-18	0.661368	4.54e-14	3	FTL
HERPUD1	7.87e-09	0.659421	0.000113938	2	HERPUD1
GLRX1	7.35e-09	0.658976	0.000106436	3	GLRX
NDUFS3	1.88e-06	0.657168	0.0272305	3	NDUFS3
ANXA21	6.25e-09	0.654279	9.05e-05	4	ANXA2
PCSK6	1.36e-08	0.652945	0.000196476	3	PCSK6
SIGLEC1	4.07e-26	0.649764	5.9e-22	0	SIGLEC1
CIITA	2.58e-26	0.648241	3.74e-22	0	CIITA
TNRC18	4.32e-22	0.646081	6.26e-18	0	TNRC18
MYLIP	3.6e-08	0.642656	0.000521679	2	MYLIP
FTH12	2.19e-15	0.642447	3.17e-11	4	FTH1
ITPKB	9.22e-07	0.639042	0.0133482	2	ITPKB
GTF2B	4.65e-09	0.638761	6.73e-05	2	GTF2B
CRIM1	5.07e-11	0.636919	7.34e-07	3	CRIM1
H3F3A	2.08e-07	0.635446	0.00300929	2	H3F3A
ZYX	5.86e-08	0.635381	0.000847906	3	ZYX
LSM10	9.49e-07	0.635346	0.0137362	3	LSM10
FTL	3.89e-28	0.635292	5.63e-24	1	FTL
TGIF1	4.31e-10	0.632815	6.24e-06	2	TGIF1
ARMCX1	2.81e-07	0.631929	0.00406691	2	ARMCX1
TRIB1	1.5e-15	0.631727	2.17e-11	2	TRIB1
FUS	5.24e-10	0.631249	7.59e-06	2	FUS
CYTH4	6.73e-26	0.630997	9.74e-22	0	CYTH4
HK3	3.42e-25	0.629454	4.96e-21	0	HK3
CD81	4.9e-08	0.629006	0.000709045	3	CD81
SELENOP	1.56e-07	0.628787	0.00226269	1	SELENOP
CTSD1	1.52e-10	0.628044	2.2e-06	4	CTSD
GNAQ	9.82e-25	0.626895	1.42e-20	0	GNAQ
SLC27A3	4.24e-08	0.625796	0.000614466	3	SLC27A3
BIRC7	1.54e-06	0.625738	0.0223277	3	BIRC7
TMEM138	2.58e-08	0.625609	0.000373551	3	TMEM138
LENG8	7.65e-24	0.624734	1.11e-19	0	LENG8
SAMD9L	3.13e-20	0.624329	4.53e-16	0	SAMD9L
LFNG	1.59e-06	0.623284	0.0229891	2	LFNG
MARCKS	1.83e-28	0.623132	2.64e-24	0	MARCKS
IFI44L	5.53e-27	0.622215	8e-23	0	IFI44L
DDX3X	2.31e-07	0.618468	0.00334711	2	DDX3X
IL18BP	2.57e-19	0.617521	3.73e-15	0	IL18BP
WSB1	2.25e-28	0.615446	3.26e-24	0	WSB1
PNP	1.42e-06	0.614128	0.0205645	2	PNP
SLC38A7	4.09e-24	0.61056	5.92e-20	0	SLC38A7
RSRP1	8.92e-29	0.610139	1.29e-24	0	RSRP1
RDH11	2.56e-06	0.608034	0.0371224	3	RDH11
SELENOK	6.3e-10	0.606253	9.13e-06	2	SELENOK
ABCC5	9.72e-24	0.604913	1.41e-19	0	ABCC5
USP36	1e-10	0.602046	1.45e-06	2	USP36
CD55	2.32e-09	0.599596	3.36e-05	2	CD55
SGSH	1.29e-20	0.599541	1.87e-16	0	SGSH
FSCN1	1.2e-06	0.598195	0.0173632	2	FSCN1
LITAF	5.42e-09	0.597009	7.84e-05	2	LITAF
TMX4	3.42e-06	0.595643	0.0494768	3	TMX4
ABHD2	1.89e-07	0.595341	0.00273554	3	ABHD2
FMN1	1.35e-23	0.594957	1.96e-19	0	FMN1
OAZ11	8.76e-12	0.593924	1.27e-07	3	OAZ1
ATF6	1.02e-06	0.59389	0.0147831	2	ATF6
DEPRECATED-ENSG00000163191	2.29e-09	0.593657	3.32e-05	3	DEPRECATED-ENSG00000163191
AEN	4.89e-10	0.590637	7.08e-06	2	AEN
HSPA6	2.71e-18	0.589312	3.93e-14	0	HSPA6
ARHGEF10L	7.89e-25	0.588593	1.14e-20	0	ARHGEF10L
ATP6AP1	7.11e-09	0.588575	0.000103014	3	ATP6AP1
XAF1	2.2e-28	0.587617	3.19e-24	0	XAF1
S100A11	1.52e-09	0.587233	2.21e-05	3	S100A11
GPX4	4.69e-07	0.58631	0.00678573	3	GPX4
DYSF	9.35e-16	0.586219	1.35e-11	0	DYSF
CCRL2	1.31e-10	0.584492	1.9e-06	2	CCRL2
PDE4DIP	6.49e-07	0.584293	0.00940321	2	PDE4DIP
MAP1LC3B	5.17e-08	0.583796	0.000747914	2	MAP1LC3B
HBP1	3.2e-10	0.581729	4.64e-06	2	HBP1
RNF213	5.12e-23	0.580698	7.41e-19	0	RNF213
CTSH	2e-09	0.577618	2.9e-05	3	CTSH
LGALS1	6.12e-08	0.577232	0.000885838	4	LGALS1
SLC31A1	3.34e-06	0.574732	0.0483879	3	SLC31A1
UPP1	6.35e-07	0.568103	0.0091964	2	UPP1
WHRN	2.03e-13	0.567716	2.94e-09	2	WHRN
SQSTM11	1.46e-08	0.56569	0.000211551	4	SQSTM1
SRD5A3	1.21e-06	0.563586	0.0175265	3	SRD5A3
NDRG1	6.67e-08	0.56332	0.000965538	2	NDRG1
VPS8	2.07e-21	0.558821	2.99e-17	0	VPS8
STX5	7.94e-09	0.557452	0.000115006	2	STX5
RAB32	1.7e-06	0.55514	0.024564	3	RAB32
MOAP1	6.25e-10	0.55423	9.04e-06	2	MOAP1
SRSF5	2.29e-06	0.55169	0.0331556	2	SRSF5
CR1	1.04e-18	0.550365	1.5e-14	0	CR1
SNRNP70	4.68e-20	0.548574	6.78e-16	0	SNRNP70
CIRBP	1.94e-22	0.548493	2.8e-18	0	CIRBP
ADAMTSL4	2.3e-21	0.54759	3.33e-17	0	ADAMTSL4
VPS53	1.62e-18	0.542637	2.35e-14	0	VPS53
FCGRT	3.84e-33	0.538495	5.56e-29	0	FCGRT
OAS3	1.15e-19	0.535777	1.66e-15	0	OAS3
BLOC1S6	1.65e-07	0.535537	0.00239643	2	BLOC1S6
SLC31A2	9.4e-07	0.533467	0.0136183	3	SLC31A2
RENBP	5.22e-21	0.532719	7.56e-17	0	RENBP
TBC1D12	7.35e-19	0.532111	1.06e-14	0	TBC1D12
ARHGAP27	3.35e-16	0.531845	4.86e-12	0	ARHGAP27
LRP1	1.36e-24	0.530414	1.96e-20	0	LRP1
DENND3	1.75e-16	0.529525	2.53e-12	0	DENND3
IFFO1	2.15e-20	0.529159	3.12e-16	0	IFFO1
MROH1	2.43e-18	0.526506	3.52e-14	0	MROH1
AFF4	5.08e-08	0.526277	0.000735003	2	AFF4
FASN	1.89e-13	0.525928	2.73e-09	0	FASN
LILRB5	6.14e-20	0.524713	8.88e-16	0	LILRB5
TMEM106A	3.08e-21	0.524179	4.46e-17	0	TMEM106A
TCIRG1	4.66e-19	0.523265	6.75e-15	0	TCIRG1
SLC2A9	1.19e-16	0.521329	1.72e-12	0	SLC2A9
SLC12A7	1.3e-21	0.520542	1.88e-17	0	SLC12A7
C2	1.79e-18	0.516192	2.59e-14	0	C2
ARSA	1.26e-20	0.515913	1.83e-16	0	ARSA
CDK5RAP3	3.48e-18	0.514793	5.05e-14	0	CDK5RAP3
MEF2D	4.57e-07	0.512961	0.00662278	2	MEF2D
HSD3B7	2.82e-06	0.51195	0.0409018	3	HSD3B7
KCNMA1	7.14e-22	0.511546	1.03e-17	0	KCNMA1
DNAJA1	1.5e-06	0.508656	0.021709	2	DNAJA1
DENND4B	2.45e-17	0.506876	3.55e-13	0	DENND4B
PFKFB3	2.66e-10	0.506585	3.85e-06	2	PFKFB3
CTSB	7.68e-12	0.504619	1.11e-07	3	CTSB
KIFC2	3.58e-14	0.501854	5.18e-10	0	KIFC2
APOE	1.63e-09	0.501253	2.36e-05	0	APOE
FGD3	2.08e-16	0.498872	3.01e-12	0	FGD3
CBS	1.79e-11	0.496874	2.59e-07	0	CBS
AHRR	8.72e-13	0.496717	1.26e-08	0	AHRR
BCL2L2	7.88e-14	0.495937	1.14e-09	0	BCL2L2
DISC1	1.65e-17	0.495754	2.39e-13	0	DISC1
MPHOSPH6	3.5e-16	0.495637	5.07e-12	0	MPHOSPH6
ANXA51	1.32e-06	0.495326	0.0190985	4	ANXA5
SDC3	3.06e-22	0.49468	4.43e-18	0	SDC3
LAPTM51	9.94e-11	0.494045	1.44e-06	3	LAPTM5
PLCB2	4.27e-19	0.493857	6.19e-15	0	PLCB2
LPAR6	7.27e-16	0.491798	1.05e-11	0	LPAR6
APOBR	7.8e-12	0.486946	1.13e-07	0	APOBR
FNBP1	4.37e-19	0.486003	6.32e-15	0	FNBP1
H3F3B	3.18e-07	0.484947	0.00460412	2	H3F3B
NCOR2	1.2e-17	0.482222	1.73e-13	0	NCOR2
IRGQ	1.88e-12	0.481778	2.72e-08	0	IRGQ
ADCY7	5.58e-16	0.481645	8.08e-12	0	ADCY7
ALOX5	1.52e-17	0.480219	2.19e-13	0	ALOX5
WDFY2	4.2e-17	0.479422	6.08e-13	0	WDFY2
STK10	2.43e-12	0.478358	3.51e-08	0	STK10
PSTPIP2	1.06e-16	0.477379	1.53e-12	0	PSTPIP2
FTH1	1.03e-09	0.477095	1.49e-05	1	FTH1
S100A10	2.27e-06	0.47629	0.0328643	3	S100A10
RGL1	2.42e-23	0.475031	3.5e-19	0	RGL1
IKBKE	4.64e-15	0.474063	6.72e-11	0	IKBKE
ZRANB2	1.06e-16	0.473696	1.54e-12	0	ZRANB2
ARHGEF1	1.22e-14	0.473585	1.77e-10	0	ARHGEF1
MAFG	2.81e-17	0.473021	4.07e-13	0	MAFG
RGCC	2.01e-07	0.472647	0.00290704	3	RGCC
ETV3	2.18e-07	0.472252	0.00315701	2	ETV3
ALDH16A1	1.29e-13	0.471333	1.87e-09	0	ALDH16A1
STARD13	3.56e-14	0.471296	5.15e-10	0	STARD13
PRSS36	2.85e-16	0.470469	4.12e-12	0	PRSS36
GGA2	2.78e-20	0.469503	4.02e-16	0	GGA2
PNISR	1.71e-15	0.469486	2.47e-11	0	PNISR
SLTM	2.22e-17	0.469116	3.22e-13	0	SLTM
SLC36A1	1.48e-17	0.465419	2.14e-13	0	SLC36A1
CD93	7.89e-10	0.465256	1.14e-05	0	CD93
ARHGAP26	4.4e-18	0.464631	6.37e-14	0	ARHGAP26
AMDHD2	1.44e-17	0.464402	2.08e-13	0	AMDHD2
BASP1	9.01e-15	0.463345	1.3e-10	0	BASP1
DNMT3A	3.02e-14	0.461707	4.37e-10	0	DNMT3A
LYZ2	1.23e-10	0.460874	1.78e-06	4	LYZ
ATG16L2	1.25e-13	0.458769	1.8e-09	0	ATG16L2
DCAF8	1.61e-14	0.458466	2.33e-10	0	DCAF8
TNS3	5.31e-19	0.457222	7.68e-15	0	TNS3
APOL6	2.05e-19	0.455652	2.97e-15	0	APOL6
CEMIP2	4.1e-07	0.45458	0.00594043	2	CEMIP2
STX16	2.76e-13	0.452927	4e-09	0	STX16
USP4	8.69e-18	0.452509	1.26e-13	0	USP4
HSF4	3.49e-15	0.449059	5.05e-11	0	HSF4
RBM14	1.52e-13	0.448026	2.2e-09	0	RBM14
SLC22A15	2.74e-14	0.447949	3.97e-10	0	SLC22A15
SEMA6B	5.63e-14	0.447892	8.15e-10	0	SEMA6B
ADAP1	1.14e-11	0.44779	1.66e-07	0	ADAP1
ACTB	2.63e-08	0.447515	0.000381432	1	ACTB
CHID1	1.8e-16	0.446943	2.6e-12	0	CHID1
CDC42SE1	1.53e-17	0.446818	2.21e-13	0	CDC42SE1
RELT	1e-14	0.443971	1.45e-10	0	RELT
RSAD2	5.15e-15	0.443592	7.46e-11	0	RSAD2
P2RY8	9.51e-07	0.4431	0.013772	2	P2RY8
MKNK1	2.94e-20	0.442424	4.26e-16	0	MKNK1
N4BP2L2	2.43e-15	0.441876	3.52e-11	0	N4BP2L2
S100A6	2.41e-07	0.441072	0.00349044	3	S100A6
ZEB2	1.49e-16	0.440349	2.16e-12	0	ZEB2
ABCD1	2.22e-10	0.439099	3.21e-06	0	ABCD1
SCARF1	1.58e-13	0.438459	2.28e-09	0	SCARF1
AHNAK	5.68e-16	0.438444	8.23e-12	0	AHNAK
CEBPB1	7.54e-07	0.437799	0.0109225	3	CEBPB
FOLR2	1.14e-20	0.436716	1.66e-16	0	FOLR2
SYNE3	1.54e-12	0.436159	2.23e-08	0	SYNE3
ANXA5	5.12e-08	0.436131	0.00074122	3	ANXA5
CST3	1.36e-06	0.43594	0.0196577	2	CST3
OSCAR	1.68e-16	0.435488	2.43e-12	0	OSCAR
ITPRIPL2	4.14e-15	0.435145	5.99e-11	0	ITPRIPL2
TMEM86A	1.19e-14	0.433856	1.73e-10	0	TMEM86A
IFIH1	7.49e-16	0.4338	1.08e-11	0	IFIH1
SCO2	4.26e-12	0.433279	6.16e-08	0	SCO2
IRF7	2.74e-15	0.431639	3.96e-11	0	IRF7
RABGAP1L	3.65e-14	0.431047	5.29e-10	0	RABGAP1L
CD300LF	3.66e-14	0.430377	5.3e-10	0	CD300LF
GMIP	6.63e-19	0.430278	9.6e-15	0	GMIP
TNIK	2.43e-15	0.429184	3.52e-11	0	TNIK
RBM6	3e-15	0.428917	4.35e-11	0	RBM6
CDIP1	1.86e-07	0.428523	0.00270006	2	CDIP1
TRPM2	1.47e-16	0.428085	2.13e-12	0	TRPM2
CORO7	1.46e-15	0.42788	2.11e-11	0	CORO7
PARP9	6.53e-16	0.427782	9.46e-12	0	PARP9
NAGK	3.02e-21	0.427366	4.38e-17	0	NAGK
PIK3R6	9.47e-15	0.426063	1.37e-10	0	PIK3R6
PLEC	3.89e-13	0.421216	5.64e-09	0	PLEC
DOCK2	2.25e-15	0.421126	3.25e-11	0	DOCK2
IFI44	9.07e-20	0.420718	1.31e-15	0	IFI44
MDM4	3.92e-14	0.42035	5.68e-10	0	MDM4
NDUFV2	2.88e-15	0.419842	4.17e-11	0	NDUFV2
WASHC2A	4.37e-13	0.418402	6.32e-09	0	WASHC2A
CHST11	7.72e-14	0.416941	1.12e-09	0	CHST11
BLNK	6.48e-13	0.416559	9.39e-09	0	BLNK
LAPTM5	5e-13	0.416303	7.25e-09	1	LAPTM5
S100A9	7.93e-14	0.413738	1.15e-09	0	S100A9
DMTF1	3.64e-11	0.413592	5.27e-07	0	DMTF1
SLC38A6	1.4e-15	0.411774	2.03e-11	0	SLC38A6
CFLAR	2.07e-16	0.410967	3e-12	0	CFLAR
FUCA1	3.44e-20	0.408733	4.99e-16	0	FUCA1
FER	2.32e-15	0.40813	3.36e-11	0	FER
CREBZF	2.66e-10	0.40808	3.85e-06	0	CREBZF
PARVG	3.39e-18	0.407941	4.91e-14	0	PARVG
CYTH1	2.88e-16	0.407711	4.16e-12	0	CYTH1
PCSK5	5.31e-15	0.406061	7.68e-11	0	PCSK5
NKTR	4.13e-12	0.405214	5.98e-08	0	NKTR
FTL2	3.86e-08	0.404995	0.00055865	4	FTL
PHYKPL	1.51e-13	0.403967	2.19e-09	0	PHYKPL
QSOX1	1.14e-16	0.403105	1.65e-12	0	QSOX1
ACAP3	1.41e-11	0.402167	2.04e-07	0	ACAP3
FGFR1OP2	1.89e-15	0.400575	2.74e-11	0	FGFR1OP2
MX1	5.58e-20	0.399418	8.09e-16	0	MX1
PRDX1	3.09e-06	0.399319	0.044718	3	PRDX1
SIN3B	5.74e-11	0.398275	8.31e-07	0	SIN3B
IGFBP4	2.53e-16	0.392631	3.66e-12	0	IGFBP4
RBM33	8.28e-13	0.392181	1.2e-08	0	RBM33
IKBKB	4.58e-18	0.391449	6.64e-14	0	IKBKB
CCNL2	7.12e-13	0.390202	1.03e-08	0	CCNL2
SPG7	3.83e-11	0.389931	5.55e-07	0	SPG7
SH3BP2	2.34e-13	0.389118	3.39e-09	0	SH3BP2
LRCH4	6.88e-10	0.388565	9.96e-06	0	LRCH4
SLC26A11	6.32e-15	0.388069	9.16e-11	0	SLC26A11
NOTCH2NLC	3.59e-16	0.387415	5.2e-12	0	NOTCH2NLC
GPATCH2L	4.94e-15	0.386883	7.16e-11	0	GPATCH2L
LUC7L3	1.83e-18	0.385824	2.65e-14	0	LUC7L3
DTNA	2.54e-10	0.385179	3.68e-06	0	DTNA
PARP10	1.46e-12	0.384403	2.12e-08	0	PARP10
MYO18A	7.74e-19	0.383686	1.12e-14	0	MYO18A
ARHGAP9	3.43e-12	0.383401	4.97e-08	0	ARHGAP9
LGALS3BP	8.25e-13	0.383319	1.19e-08	0	LGALS3BP
FES	2.32e-15	0.383259	3.36e-11	0	FES
MRC1	5.87e-18	0.382246	8.5e-14	0	MRC1
SREBF1	2.33e-16	0.380839	3.38e-12	0	SREBF1
SRSF7	4.45e-14	0.380513	6.44e-10	0	SRSF7
CBLB	9.94e-09	0.380481	0.000143884	0	CBLB
STAT6	8.68e-13	0.380453	1.26e-08	0	STAT6
NEU3	1.73e-15	0.380211	2.51e-11	0	NEU3
IRAK1	4.5e-10	0.380106	6.52e-06	0	IRAK1
WNK1	3.22e-12	0.380085	4.67e-08	0	WNK1
HSD17B14	1.78e-12	0.379981	2.58e-08	0	HSD17B14
NUCB1	6.49e-16	0.379084	9.4e-12	0	NUCB1
FNDC3B	2.27e-15	0.378942	3.29e-11	0	FNDC3B
ABCD4	1.33e-14	0.378942	1.92e-10	0	ABCD4
TNFAIP2	2.7e-14	0.378757	3.91e-10	0	TNFAIP2
BOD1L1	9.69e-11	0.376658	1.4e-06	0	BOD1L1
MITD1	1.76e-10	0.375557	2.55e-06	0	MITD1
CD63	8.55e-14	0.374319	1.24e-09	0	CD63
SNX29	1.39e-14	0.37126	2.01e-10	0	SNX29
ITGAX	2.69e-12	0.370095	3.89e-08	0	ITGAX
PCED1A	1.18e-11	0.370071	1.71e-07	0	PCED1A
KCTD7	2.8e-15	0.369816	4.05e-11	0	KCTD7
LAMB2	2.61e-10	0.369782	3.78e-06	0	LAMB2
CLTA	3.89e-12	0.369718	5.63e-08	0	CLTA
PLD3	2.14e-09	0.368376	3.1e-05	3	PLD3
RASSF4	4.32e-16	0.368296	6.25e-12	0	RASSF4
CARD8	6.3e-13	0.368007	9.13e-09	0	CARD8
RNF135	2.11e-10	0.367925	3.05e-06	0	RNF135
UBTF	5.19e-11	0.367573	7.52e-07	0	UBTF
AXL	5.73e-11	0.366303	8.3e-07	0	AXL
GGA1	8.26e-11	0.366089	1.2e-06	0	GGA1
ABHD17A	5.39e-11	0.365059	7.81e-07	0	ABHD17A
GAS6	1.37e-12	0.363676	1.99e-08	0	GAS6
UPK3BL1	5.08e-10	0.36152	7.36e-06	0	UPK3BL1
USP32	2.94e-08	0.361179	0.000426189	0	USP32
POLR2H	3.03e-11	0.360612	4.39e-07	0	POLR2H
MLKL	6.36e-11	0.360365	9.21e-07	0	MLKL
RELCH	1.42e-10	0.359219	2.06e-06	0	RELCH
TEC	4.71e-10	0.358486	6.82e-06	0	TEC
KDM2B	3.57e-11	0.358173	5.17e-07	0	KDM2B
PKD2	1.15e-10	0.35817	1.67e-06	0	PKD2
ARRB1	1.38e-10	0.358024	1.99e-06	0	ARRB1
ANKRD13D	2.11e-14	0.356048	3.06e-10	0	ANKRD13D
IFIT1	2.22e-11	0.354688	3.22e-07	0	IFIT1
CTNS	1.84e-11	0.354199	2.66e-07	0	CTNS
CEPT1	2.07e-14	0.353043	3e-10	0	CEPT1
CCDC93	7.74e-11	0.352807	1.12e-06	0	CCDC93
MAPK13	1.8e-12	0.351715	2.61e-08	0	MAPK13
C1QA	2.88e-07	0.350922	0.00417486	2	C1QA
ANTXR2	7.37e-16	0.350293	1.07e-11	0	ANTXR2
WDR6	1.93e-08	0.350041	0.000280125	0	WDR6
PNN	2.12e-14	0.349771	3.07e-10	0	PNN
TMEM175	2.19e-11	0.348991	3.18e-07	0	TMEM175
CLK1	3.4e-06	0.348492	0.0492178	2	CLK1
SLC25A24	8.17e-12	0.348038	1.18e-07	0	SLC25A24
SCAF11	3.04e-12	0.347872	4.4e-08	0	SCAF11
RAB18	5.75e-10	0.346955	8.33e-06	0	RAB18
MAF	4.04e-15	0.346892	5.84e-11	0	MAF
TSPAN4	3.78e-13	0.346768	5.48e-09	0	TSPAN4
SLC5A3	4.64e-10	0.346325	6.71e-06	0	SLC5A3
RBMS1	4.59e-13	0.345966	6.65e-09	0	RBMS1
NPL	1.94e-14	0.345527	2.81e-10	0	NPL
VPS4B	2.48e-10	0.344759	3.59e-06	0	VPS4B
SF3B1	6.15e-10	0.342397	8.9e-06	0	SF3B1
TBC1D9B	1.57e-11	0.342269	2.28e-07	0	TBC1D9B
STX3	6.14e-10	0.341712	8.89e-06	0	STX3
AP5Z1	5e-08	0.341639	0.00072418	0	AP5Z1
SENP3	1.74e-10	0.341549	2.51e-06	0	SENP3
IKBKG	1.96e-11	0.341002	2.83e-07	0	IKBKG
CLCN7	2.45e-12	0.340519	3.55e-08	0	CLCN7
NABP1	9.14e-10	0.340461	1.32e-05	0	NABP1
SMPDL3A	3.5e-09	0.340308	5.07e-05	0	SMPDL3A
TNK2	1.98e-13	0.340293	2.86e-09	0	TNK2
CD74	7.04e-19	0.339587	1.02e-14	1	CD74
GGA3	1.23e-10	0.339452	1.78e-06	0	GGA3
SDCCAG8	8.91e-11	0.33934	1.29e-06	0	SDCCAG8
ELAC2	1.75e-11	0.339002	2.53e-07	0	ELAC2
CD741	4.27e-09	0.338151	6.18e-05	2	CD74
FCER1G	1.26e-09	0.335784	1.82e-05	0	FCER1G
MBD2	1.09e-13	0.335241	1.58e-09	0	MBD2
EHMT1	6.38e-08	0.334652	0.000923506	0	EHMT1
C2CD2L	2.09e-10	0.334488	3.03e-06	0	C2CD2L
PPP6R2	1.11e-14	0.33426	1.61e-10	0	PPP6R2
SP100	4.5e-09	0.33401	6.52e-05	0	SP100
GIT2	2.58e-10	0.333724	3.74e-06	0	GIT2
DPP4	1.94e-11	0.333586	2.8e-07	0	DPP4
PYGL	2.69e-13	0.333283	3.9e-09	0	PYGL
NCF4	4.68e-16	0.332837	6.78e-12	0	NCF4
NT5C2	2.52e-09	0.332627	3.65e-05	0	NT5C2
PDE4D	5.61e-12	0.332607	8.13e-08	0	PDE4D
LGMN	1.73e-08	0.33256	0.000250677	0	LGMN
DNMT1	1.1e-11	0.332552	1.6e-07	0	DNMT1
NPHP3	3.6e-11	0.332494	5.21e-07	0	NPHP3
SETDB2	1.35e-12	0.332167	1.96e-08	0	SETDB2
MCOLN1	2.08e-11	0.331717	3.01e-07	0	MCOLN1
UGP2	1.12e-12	0.331454	1.63e-08	0	UGP2
P2RY11	2.92e-10	0.330487	4.22e-06	0	P2RY11
P2RY6	2.25e-15	0.329994	3.26e-11	0	P2RY6
SGK3	1.03e-11	0.329821	1.49e-07	0	SGK3
HTT	2.16e-12	0.329668	3.13e-08	0	HTT
MYO9B	2.45e-13	0.328908	3.55e-09	0	MYO9B
ZFC3H1	1.62e-11	0.328047	2.34e-07	0	ZFC3H1
MYO15B	1.38e-12	0.327583	2e-08	0	MYO15B
ZFAND2B	8.57e-11	0.327302	1.24e-06	0	ZFAND2B
DEF6	3.53e-09	0.326945	5.12e-05	0	DEF6
SCRIB	2.53e-10	0.326897	3.67e-06	0	SCRIB
MAPK1	3.18e-06	0.326252	0.0460459	1	MAPK1
TMC8	1.18e-10	0.326001	1.7e-06	0	TMC8
CELF1	9.01e-11	0.324094	1.3e-06	0	CELF1
IL17RA	1.82e-12	0.323564	2.64e-08	0	IL17RA
RAB3IL1	6.73e-10	0.322935	9.75e-06	0	RAB3IL1
VPS13B	1.8e-10	0.322021	2.61e-06	0	VPS13B
POLR2J3	8.68e-07	0.321711	0.012568	0	POLR2J3
MOV10	2.05e-08	0.320948	0.000297135	0	MOV10
BCL2L1	8.77e-15	0.320863	1.27e-10	0	BCL2L1
CD14	3.55e-11	0.318916	5.14e-07	0	CD14
PIK3R1	4.33e-10	0.318749	6.27e-06	0	PIK3R1
MINK1	2.84e-08	0.318368	0.000411236	0	MINK1
SGK11	2.8e-06	0.317979	0.0405961	3	SGK1
C1RL	5.9e-13	0.317541	8.54e-09	0	C1RL
ATP13A1	3.19e-11	0.317329	4.62e-07	0	ATP13A1
DAGLB	2.32e-08	0.31699	0.000335576	0	DAGLB
CERT1	8.02e-11	0.316293	1.16e-06	0	CERT1
LY96	3.95e-11	0.314928	5.71e-07	0	LY96
NISCH	1.86e-09	0.314462	2.69e-05	0	NISCH
RUNX1	4.78e-11	0.313519	6.92e-07	0	RUNX1
PLTP	2.57e-09	0.313296	3.72e-05	0	PLTP
ACAA1	6.64e-08	0.31314	0.000962078	0	ACAA1
DYNC1LI2	5.41e-09	0.311481	7.83e-05	0	DYNC1LI2
TMSB4X	4.5e-07	0.310667	0.00651428	1	TMSB4X
ARFGAP2	2.7e-09	0.310408	3.91e-05	0	ARFGAP2
WDR81	1.83e-12	0.309939	2.65e-08	0	WDR81
ARHGAP15	5.32e-11	0.309684	7.7e-07	0	ARHGAP15
AFDN	8.49e-09	0.309677	0.000122974	0	AFDN
NLK	6.42e-11	0.309534	9.29e-07	0	NLK
EPHX1	4.33e-13	0.309222	6.28e-09	0	EPHX1
RMDN3	3.2e-08	0.308767	0.000464016	0	RMDN3
CREB5	2.66e-07	0.308604	0.00385387	0	CREB5
NEMF	6.11e-11	0.30855	8.85e-07	0	NEMF
SYNRG	5.03e-07	0.307987	0.0072871	0	SYNRG
CD200R1	3.68e-13	0.307812	5.32e-09	0	CD200R1
HEBP1	4.61e-14	0.307628	6.67e-10	0	HEBP1
CORO1A	2.68e-09	0.307347	3.88e-05	0	CORO1A
ARHGAP30	1.17e-14	0.307263	1.69e-10	0	ARHGAP30
GALC	5.59e-09	0.30706	8.1e-05	0	GALC
TTC7A	5.51e-10	0.306274	7.98e-06	0	TTC7A
ZC3H4	9.11e-08	0.305716	0.00131845	0	ZC3H4
ABCA1	1.32e-10	0.30347	1.91e-06	0	ABCA1
STOM	6.58e-12	0.303053	9.53e-08	0	STOM
TMEM173	4.02e-14	0.302781	5.83e-10	0	TMEM173
ACTN4	1.78e-08	0.302031	0.000257245	0	ACTN4
AKNA	2.29e-07	0.301962	0.00331731	0	AKNA
DDX60L	6.16e-15	0.301024	8.92e-11	0	DDX60L
CGAS	5.37e-13	0.300441	7.77e-09	0	CGAS
RABGAP1	7.34e-11	0.300437	1.06e-06	0	RABGAP1
RBM39	7.3e-10	0.299413	1.06e-05	0	RBM39
SLC49A3	3.08e-08	0.299326	0.000445405	0	SLC49A3
FAR1	2.62e-10	0.299086	3.79e-06	0	FAR1
CNDP2	2.49e-14	0.298647	3.6e-10	0	CNDP2
EIF3A	4.06e-12	0.29858	5.88e-08	0	EIF3A
ARMH3	3.42e-10	0.298534	4.96e-06	0	ARMH3
TACC1	1.22e-12	0.298352	1.76e-08	0	TACC1
MERTK	4.75e-07	0.297592	0.00687973	0	MERTK
NFX1	1.07e-07	0.296767	0.00154504	0	NFX1
GAK	2.28e-12	0.296501	3.3e-08	0	GAK
SAFB2	1.84e-08	0.296075	0.000266508	0	SAFB2
TTYH3	1.31e-14	0.2954	1.9e-10	0	TTYH3
RIN2	7.81e-11	0.292861	1.13e-06	0	RIN2
ZBED1	1.74e-09	0.29261	2.51e-05	0	ZBED1
IFIT3	2.05e-08	0.292403	0.000297403	0	IFIT3
RBP1	1.93e-10	0.291896	2.79e-06	0	RBP1
EMILIN2	4.4e-11	0.290489	6.37e-07	0	EMILIN2
TRIM22	4.05e-09	0.290344	5.86e-05	0	TRIM22
MAFK	7.26e-09	0.289913	0.0001051	0	MAFK
NADK	2.41e-12	0.289248	3.49e-08	0	NADK
ZNF580	1.87e-10	0.288973	2.71e-06	0	ZNF580
ZNF516	4.43e-09	0.288819	6.41e-05	0	ZNF516
C1S	4.19e-10	0.288506	6.07e-06	0	C1S
FOSB1	3.88e-09	0.288248	5.62e-05	4	FOSB
PMP22	3.12e-11	0.287879	4.52e-07	0	PMP22
PLA2G15	4.53e-10	0.286991	6.56e-06	0	PLA2G15
ANKRD12	1.44e-14	0.286479	2.08e-10	0	ANKRD12
PSAP	1.2e-08	0.28634	0.000173617	3	PSAP
LYZ	7.52e-11	0.286144	1.09e-06	1	LYZ
NOTCH2	1.59e-10	0.285978	2.31e-06	0	NOTCH2
ID3	1.99e-06	0.285344	0.0287781	2	ID3
DMXL2	1.02e-10	0.285343	1.47e-06	0	DMXL2
COG4	4.76e-08	0.284796	0.000689668	0	COG4
PNPLA6	6.57e-11	0.284618	9.51e-07	0	PNPLA6
DOCK5	4.86e-13	0.284328	7.04e-09	0	DOCK5
DNAJC5	3.81e-12	0.284262	5.51e-08	0	DNAJC5
CLCN5	2.98e-11	0.28416	4.31e-07	0	CLCN5
IRF8	2.38e-11	0.28317	3.44e-07	0	IRF8
ZNF589	9.25e-09	0.282992	0.000133909	0	ZNF589
CRLF3	8.61e-10	0.2829	1.25e-05	0	CRLF3
NUDC	1.6e-07	0.282746	0.00230969	0	NUDC
TRPM7	1.07e-08	0.282725	0.000155403	0	TRPM7
EXOC3	2.97e-10	0.282072	4.31e-06	0	EXOC3
YTHDC2	3.1e-07	0.281219	0.0044941	0	YTHDC2
SAFB	1.04e-09	0.280812	1.51e-05	0	SAFB
TMUB2	3.08e-11	0.280346	4.45e-07	0	TMUB2
TMEM150B	1.03e-12	0.28018	1.49e-08	0	TMEM150B
HOMER3	1.44e-10	0.279463	2.08e-06	0	HOMER3
RREB1	1.18e-08	0.27921	0.000170204	0	RREB1
WASHC1	7.5e-09	0.277667	0.000108573	0	WASHC1
NAA10	1.95e-10	0.277024	2.82e-06	0	NAA10
DGLUCY	2.61e-07	0.277011	0.00377814	0	DGLUCY
ARHGAP25	3.14e-08	0.27688	0.000454073	0	ARHGAP25
PTPRE	3.71e-11	0.276652	5.38e-07	0	PTPRE
PARP12	1.31e-13	0.276426	1.9e-09	0	PARP12
TBC1D14	2.68e-12	0.276359	3.87e-08	0	TBC1D14
PIM1	3.87e-07	0.276292	0.00560933	0	PIM1
VMP1	1.85e-07	0.276157	0.00267607	0	VMP1
KDM5D	2.13e-11	0.275924	3.09e-07	0	KDM5D
DEPRECATED-ENSG00000026297	5.21e-09	0.275474	7.54e-05	0	DEPRECATED-ENSG00000026297
BCAT2	1.94e-08	0.274617	0.000281284	0	BCAT2
PTMS	1.49e-08	0.274596	0.000215497	0	PTMS
DDX46	1.22e-08	0.274237	0.000177139	0	DDX46
QPRT	2.62e-15	0.273771	3.8e-11	0	QPRT
DEPRECATED-ENSG00000134250	5.93e-10	0.273655	8.59e-06	0	DEPRECATED-ENSG00000134250
OAZ2	4.7e-10	0.273531	6.8e-06	0	OAZ2
HDGFL2	2.88e-08	0.273477	0.000417506	0	HDGFL2
SCN9A	1.61e-09	0.272321	2.33e-05	0	SCN9A
CD46	1.27e-10	0.27206	1.84e-06	0	CD46
WDFY4	8.16e-11	0.271949	1.18e-06	0	WDFY4
NPC1	1.03e-07	0.271629	0.00149172	0	NPC1
PILRB	9.74e-09	0.270019	0.000141103	0	PILRB
SP140L	1.47e-11	0.269727	2.13e-07	0	SP140L
CHKA	2.25e-08	0.269455	0.000326155	0	CHKA
PPP1R12C	1.8e-09	0.268927	2.6e-05	0	PPP1R12C
TMED4	3.28e-08	0.268804	0.000475249	0	TMED4
SVIL	2.82e-09	0.268313	4.08e-05	0	SVIL
CLEC2D	1.17e-10	0.267445	1.69e-06	0	CLEC2D
KSR1	4.05e-10	0.267074	5.87e-06	0	KSR1
RAP2B	3.87e-11	0.26702	5.6e-07	0	RAP2B
TRIP6	3.71e-08	0.266689	0.000536591	0	TRIP6
PLCB3	5.44e-07	0.266199	0.00788414	0	PLCB3
SKAP2	3e-09	0.265906	4.35e-05	0	SKAP2
ZSWIM8	2.48e-11	0.265617	3.59e-07	0	ZSWIM8
SLC6A6	3.3e-10	0.264789	4.78e-06	0	SLC6A6
TENT2	3.77e-12	0.263931	5.46e-08	0	TENT2
TRAPPC9	1.49e-10	0.263725	2.16e-06	0	TRAPPC9
PLSCR1	3.81e-07	0.262933	0.00552393	1	PLSCR1
DCTN1	3.26e-09	0.262632	4.71e-05	0	DCTN1
DEPRECATED-ENSG00000179010	2.09e-08	0.262501	0.000302181	0	DEPRECATED-ENSG00000179010
PLOD3	4.75e-09	0.262092	6.87e-05	0	PLOD3
VPS35L	2.95e-09	0.261863	4.27e-05	0	VPS35L
ELMSAN1	4.33e-09	0.261552	6.27e-05	0	ELMSAN1
GAA	1.62e-11	0.260811	2.34e-07	0	GAA
PARP14	1.08e-10	0.260356	1.57e-06	0	PARP14
GRIPAP1	4.69e-09	0.259932	6.79e-05	0	GRIPAP1
INPP5B	3.26e-11	0.259634	4.73e-07	0	INPP5B
TNFRSF14	1.45e-12	0.259207	2.09e-08	0	TNFRSF14
EPC2	7.3e-10	0.259001	1.06e-05	0	EPC2
ILF3	4.01e-08	0.258504	0.000580594	0	ILF3
PLBD2	1.42e-11	0.258089	2.06e-07	0	PLBD2
STX7	1.29e-10	0.257895	1.87e-06	0	STX7
NRP2	4.64e-11	0.257892	6.71e-07	0	NRP2
UBR4	5.61e-09	0.257764	8.13e-05	0	UBR4
MGAT4A	1.85e-14	0.257715	2.68e-10	0	MGAT4A
SNX5	6.88e-07	0.25759	0.0099647	0	SNX5
MLLT1	5.62e-07	0.257367	0.00814288	0	MLLT1
APAF1	7.89e-10	0.256776	1.14e-05	0	APAF1
DCAF5	1.66e-10	0.256407	2.4e-06	0	DCAF5
POLDIP3	3.07e-09	0.256322	4.45e-05	0	POLDIP3
KDM5C	1.27e-06	0.256264	0.0183589	0	KDM5C
PIK3CD	1.26e-07	0.256232	0.0018231	0	PIK3CD
LUC7L	2.65e-09	0.255902	3.83e-05	0	LUC7L
OAS2	1.89e-13	0.255785	2.74e-09	0	OAS2
RBM5	1.4e-11	0.255718	2.03e-07	0	RBM5
GTF3C3	5.97e-10	0.255522	8.65e-06	0	GTF3C3
AP1B1	4.96e-12	0.255418	7.18e-08	0	AP1B1
ATF6B	1.34e-07	0.255363	0.00193739	0	ATF6B
LGALS8	7.15e-07	0.254967	0.0103562	1	LGALS8
AMBRA1	7.71e-08	0.254695	0.00111572	0	AMBRA1
ABCC1	2.34e-11	0.254654	3.39e-07	0	ABCC1
EPS15	1.47e-10	0.254416	2.13e-06	0	EPS15
NAGPA	2.85e-08	0.254012	0.000412476	0	NAGPA
TRPS1	5.88e-11	0.253877	8.51e-07	0	TRPS1
SART3	2.54e-09	0.253819	3.68e-05	0	SART3
AKAP10	3.59e-08	0.253116	0.000519739	0	AKAP10
DUSP22	4.05e-09	0.252806	5.87e-05	0	DUSP22
WIPF1	2e-09	0.252571	2.9e-05	0	WIPF1
FGL2	3.75e-11	0.25257	5.42e-07	0	FGL2
CCDC88B	1.8e-08	0.2522	0.000260404	0	CCDC88B
AGTPBP1	3.24e-09	0.251822	4.69e-05	0	AGTPBP1
CFD	1.25e-10	0.250779	1.81e-06	0	CFD
MAP7D1	1.42e-08	0.250243	0.000205738	0	MAP7D1
SPIN1	3.67e-08	0.250107	0.000530771	0	SPIN1
DTX3L	6.61e-10	0.250055	9.57e-06	0	DTX3L
LRPAP1	4.72e-11	0.250036	6.84e-07	0	LRPAP1

## Sheet: 3D_DEGs per cluster
	p_val	avg_log2FC	p_val_adj	cluster	gene
LYZ	6.0732e-86	1.48394	8.6361e-82	0	LYZ
FBP1	2.28758e-55	1.25866	3.25294e-51	0	FBP1
IFI30	5.50461e-51	1.1334	7.82756e-47	0	IFI30
APOE	3.26298e-47	1.51935	4.63995e-43	0	APOE
OAZ1	7.86079e-33	0.642756	1.1178e-28	0	OAZ1
CD52	9.33939e-32	1.6769	1.32806e-27	0	CD52
CAMP	2.67278e-30	1.25423	3.8007e-26	0	CAMP
LTA4H	6.3344e-30	0.860732	9.00751e-26	0	LTA4H
FTH1	1.49917e-29	0.450657	2.13183e-25	0	FTH1
LIPA	1.16856e-28	1.08696	1.66169e-24	0	LIPA
TMSB4X	2.26901e-27	0.737491	3.22653e-23	0	TMSB4X
S100A6	1.80353e-26	0.6902	2.56462e-22	0	S100A6
CD68	1.35267e-24	0.562439	1.9235e-20	0	CD68
CTSD	6.14457e-24	0.859679	8.73758e-20	0	CTSD
CD9	8.18238e-22	0.87017	1.16354e-17	0	CD9
LY6E	3.61296e-21	0.977416	5.13763e-17	0	LY6E
CXCL5	8.78242e-21	1.06142	1.24886e-16	0	CXCL5
CAPG	1.18989e-19	0.472277	1.69202e-15	0	CAPG
GLIPR2	1.55742e-19	1.13208	2.21465e-15	0	GLIPR2
CDA	2.90731e-19	0.90661	4.1342e-15	0	CDA
DEPRECATED-ENSG00000147872	1.52552e-18	1.25343	2.1693e-14	0	DEPRECATED-ENSG00000147872
KIAA0930	3.01584e-18	1.12403	4.28852e-14	0	KIAA0930
CYP27A1	4.96633e-18	1.07195	7.06211e-14	0	CYP27A1
S100A11	5.64258e-18	0.542703	8.02375e-14	0	S100A11
TREM1	1.95932e-17	0.704324	2.78615e-13	0	TREM1
MMP2	3.30235e-16	0.845827	4.69594e-12	0	MMP2
GLRX	4.10633e-16	0.847174	5.8392e-12	0	GLRX
FTL	9.91538e-16	0.428651	1.40997e-11	0	FTL
FN1	1.32198e-15	0.695773	1.87986e-11	0	FN1
TYROBP	1.33597e-15	0.548223	1.89975e-11	0	TYROBP
FGR	1.45128e-15	0.800553	2.06372e-11	0	FGR
AQP9	2.09859e-15	0.726957	2.98419e-11	0	AQP9
GCHFR	2.14133e-15	0.963916	3.04497e-11	0	GCHFR
NUPR1	2.93348e-15	1.08781	4.17141e-11	0	NUPR1
CSTB	3.86493e-15	0.660566	5.49593e-11	0	CSTB
LAPTM5	5.54127e-15	0.424227	7.87969e-11	0	LAPTM5
RHBDD2	1.68847e-14	0.850548	2.401e-10	0	RHBDD2
SH3BGRL3	2.262e-14	0.76814	3.21656e-10	0	SH3BGRL3
CXCL16	1.53096e-13	0.659693	2.17702e-09	0	CXCL16
GLUL	1.66877e-13	0.551143	2.37299e-09	0	GLUL
SEL1L3	2.17375e-13	0.813426	3.09107e-09	0	SEL1L3
ACP5	5.97283e-13	0.865675	8.49336e-09	0	ACP5
TFRC	6.31557e-13	0.344194	8.98074e-09	0	TFRC
SPI1	9.56809e-13	0.367462	1.36058e-08	0	SPI1
CLEC5A	1.2972e-12	0.907985	1.84462e-08	0	CLEC5A
GPX3	1.66114e-12	0.81392	2.36214e-08	0	GPX3
CTSB	7.14855e-12	0.44421	1.01652e-07	0	CTSB
DHCR24	8.29871e-12	0.705008	1.18008e-07	0	DHCR24
CYBB	1.41614e-11	0.458055	2.01375e-07	0	CYBB
SPARC	2.20101e-11	0.740309	3.12984e-07	0	SPARC
SERPINA1	3.6068e-11	0.843242	5.12886e-07	0	SERPINA1
C1QB	5.60673e-11	0.881794	7.97277e-07	0	C1QB
TXNIP	8.02044e-11	0.698378	1.14051e-06	0	TXNIP
ANXA2	1.36837e-10	0.400228	1.94583e-06	0	ANXA2
CXCL3	2.33713e-10	0.882621	3.32339e-06	0	CXCL3
TDRD3	2.61165e-10	0.608459	3.71377e-06	0	TDRD3
S100A9	2.74466e-10	1.05013	3.9029e-06	0	S100A9
TMSB10	3.57818e-10	0.36728	5.08817e-06	0	TMSB10
QPCT	3.69882e-10	0.576387	5.25972e-06	0	QPCT
IL3RA	3.94e-10	0.630898	5.60268e-06	0	IL3RA
SLC11A1	4.26198e-10	0.548484	6.06053e-06	0	SLC11A1
CD48	9.16144e-10	0.680721	1.30276e-05	0	CD48
LITAF	1.71449e-09	0.400954	2.438e-05	0	LITAF
NOP10	2.28908e-09	0.628702	3.25507e-05	0	NOP10
CCDC69	3.12872e-09	0.497866	4.44904e-05	0	CCDC69
DEPRECATED-ENSG00000196743	4.20753e-09	0.519118	5.98311e-05	0	DEPRECATED-ENSG00000196743
ARRDC4	7.45748e-09	0.640841	0.000106045	0	ARRDC4
NLRC4	7.58637e-09	0.510253	0.000107878	0	NLRC4
EIF4EBP2	7.83404e-09	0.517286	0.0001114	0	EIF4EBP2
TSPO	1.55969e-08	0.440957	0.000221788	0	TSPO
GM2A	2.25058e-08	0.490902	0.000320032	0	GM2A
DEPRECATED-ENSG00000150337	3.06265e-08	0.58224	0.000435509	0	DEPRECATED-ENSG00000150337
ALDH2	4.15042e-08	0.637708	0.00059019	0	ALDH2
CCR5	4.31963e-08	0.564168	0.000614252	0	CCR5
PLD3	6.58296e-08	0.277372	0.000936096	0	PLD3
CXCL2	7.14164e-08	0.748162	0.00101554	0	CXCL2
RAB13	1.056e-07	0.568351	0.00150164	0	RAB13
LAMTOR1	1.13774e-07	0.534996	0.00161786	0	LAMTOR1
NME2	1.43665e-07	0.51248	0.00204291	0	NME2
SPN	1.61583e-07	0.44291	0.00229771	0	SPN
GNG10	2.21245e-07	0.45181	0.0031461	0	GNG10
TNNT1	2.54906e-07	0.471606	0.00362477	0	TNNT1
VAT1	2.63964e-07	0.43951	0.00375357	0	VAT1
PDPN	2.83245e-07	0.524343	0.00402774	0	PDPN
ABHD2	3.37641e-07	0.550947	0.00480125	0	ABHD2
DEPRECATED-ENSG00000163191	3.53888e-07	0.460997	0.00503229	0	DEPRECATED-ENSG00000163191
VAMP8	3.66058e-07	0.396962	0.00520534	0	VAMP8
CLEC12A	5.69309e-07	0.443146	0.00809557	0	CLEC12A
LGALS3	8.57011e-07	0.57515	0.0121867	0	LGALS3
SRGN	9.61242e-07	0.366666	0.0136689	0	SRGN
MSR1	9.87874e-07	0.504385	0.0140476	0	MSR1
CD81	1.15249e-06	0.607368	0.0163884	0	CD81
CTSS	1.60075e-06	0.380044	0.0227627	0	CTSS
RTN3	1.68366e-06	0.409333	0.0239417	0	RTN3
ANPEP	2.06689e-06	0.766607	0.0293911	0	ANPEP
MYDGF	2.2366e-06	0.475514	0.0318045	0	MYDGF
TRIB3	2.25551e-06	0.51221	0.0320733	0	TRIB3
USF2	2.67928e-06	0.479227	0.0380993	0	USF2
UGCG	2.75187e-06	0.623815	0.0391316	0	UGCG
GRINA	3.38261e-06	0.355078	0.0481008	0	GRINA
BCL2A1	3.73752e-119	2.45186	5.31476e-115	1	BCL2A1
ENTHD1	2.39424e-109	1.77234	3.40461e-105	1	ENTHD1
SPP1	1.38936e-101	2.84079	1.97567e-97	1	SPP1
CLLU1OS	6.47496e-99	2.26444	9.20739e-95	1	CLLU1OS
CSF1	6.93093e-94	2.64456	9.85578e-90	1	CSF1
SOD2	1.0166e-92	2.14128	1.44561e-88	1	SOD2
CD44	7.73768e-92	1.4791	1.1003e-87	1	CD44
MREG	6.77304e-91	1.72669	9.63127e-87	1	MREG
COL6A1	4.24571e-88	2.0753	6.0374e-84	1	COL6A1
RGCC	2.26889e-80	2.03224	3.22637e-76	1	RGCC
CHI3L1	5.16496e-80	2.8423	7.34457e-76	1	CHI3L1
TFRC1	1.71845e-79	1.70317	2.44363e-75	1	TFRC
BHLHE41	8.36174e-77	1.56937	1.18904e-72	1	BHLHE41
HK2	3.34642e-75	1.53473	4.75861e-71	1	HK2
INHBA	1.14929e-74	2.27177	1.63429e-70	1	INHBA
PAQR5	2.48803e-72	1.29877	3.53798e-68	1	PAQR5
VIM	1.72222e-68	1.12141	2.449e-64	1	VIM
LMO4	6.07872e-66	1.69714	8.64393e-62	1	LMO4
SLC5A3	4.13766e-65	1.66173	5.88375e-61	1	SLC5A3
AK4	1.31761e-64	1.31743	1.87364e-60	1	AK4
COL6A2	3.9746e-64	1.86257	5.65188e-60	1	COL6A2
NR1H3	7.93221e-64	1.7625	1.12796e-59	1	NR1H3
NDRG1	6.01533e-63	1.49054	8.55381e-59	1	NDRG1
GPC4	1.3343e-62	1.4144	1.89737e-58	1	GPC4
CLEC4E	1.85873e-60	1.26559	2.64312e-56	1	CLEC4E
USP12	1.33565e-59	1.371	1.89929e-55	1	USP12
TMEM38B	1.51681e-59	1.27613	2.1569e-55	1	TMEM38B
NPC1	3.62888e-59	1.4532	5.16026e-55	1	NPC1
CEBPB	2.20948e-56	1.23076	3.14187e-52	1	CEBPB
TSC22D1	1.42887e-55	1.17905	2.03185e-51	1	TSC22D1
ENO2	1.00645e-53	1.20802	1.43117e-49	1	ENO2
SNX10	4.41812e-52	1.23538	6.28256e-48	1	SNX10
CXCL8	1.14765e-51	2.14507	1.63195e-47	1	CXCL8
SDC2	1.37585e-51	1.49555	1.95646e-47	1	SDC2
DNAJC3	3.02579e-51	1.37534	4.30267e-47	1	DNAJC3
BCL6	3.48003e-51	1.66244	4.9486e-47	1	BCL6
CXCR4	1.09506e-50	1.499	1.55718e-46	1	CXCR4
ACO1	2.48077e-50	1.13667	3.52765e-46	1	ACO1
PTPN12	3.42668e-50	1.03401	4.87273e-46	1	PTPN12
SGK1	7.80005e-50	1.19476	1.10917e-45	1	SGK1
SLC12A8	1.00198e-48	1.29998	1.42482e-44	1	SLC12A8
CA2	5.11867e-47	1.30522	7.27875e-43	1	CA2
MMP12	6.11416e-47	1.74653	8.69433e-43	1	MMP12
PLAUR	6.57486e-46	1.19773	9.34946e-42	1	PLAUR
MARCO1	8.39823e-46	1.58108	1.19423e-41	1	MARCO
SLC28A3	3.7444e-45	1.18808	5.32453e-41	1	SLC28A3
SLC2A1	3.7193e-44	1.06585	5.28884e-40	1	SLC2A1
BCAT1	1.21643e-43	0.962771	1.72977e-39	1	BCAT1
ZCCHC2	1.80544e-42	1.13904	2.56733e-38	1	ZCCHC2
SLC9A7	2.28764e-42	0.887588	3.25302e-38	1	SLC9A7
FGR1	6.58871e-42	0.917759	9.36914e-38	1	FGR
MYOF	1.68024e-41	1.0868	2.3893e-37	1	MYOF
LTA4H1	3.06165e-41	0.998184	4.35367e-37	1	LTA4H
CCL5	4.2988e-41	1.48092	6.11289e-37	1	CCL5
PFKP	1.38091e-40	0.859552	1.96366e-36	1	PFKP
SLC1A3	1.33759e-39	0.893548	1.90205e-35	1	SLC1A3
PIM1	1.35197e-39	1.25211	1.92251e-35	1	PIM1
C12orf57	2.10714e-39	1.03518	2.99635e-35	1	C12orf57
FOSL2	2.27438e-39	1.15377	3.23417e-35	1	FOSL2
ATP6V1A	4.12491e-39	0.981859	5.86562e-35	1	ATP6V1A
MSANTD3	9.09499e-39	0.987152	1.29331e-34	1	MSANTD3
EGR21	1.47127e-38	0.952113	2.09215e-34	1	EGR2
SLC9A1	1.04035e-37	0.974309	1.47937e-33	1	SLC9A1
PALM2-AKAP2	1.26454e-37	0.864126	1.79817e-33	1	PALM2-AKAP2
ACTN1	2.80893e-37	0.957467	3.99429e-33	1	ACTN1
TSPAN3	3.16889e-37	0.894064	4.50617e-33	1	TSPAN3
ATP6AP1	3.4672e-37	0.812896	4.93036e-33	1	ATP6AP1
OSBPL8	4.38937e-37	0.949546	6.24168e-33	1	OSBPL8
OPTN	7.2667e-37	0.873587	1.03332e-32	1	OPTN
SPSB1	1.03385e-36	1.04402	1.47014e-32	1	SPSB1
BHLHE40	1.64832e-36	1.00251	2.34391e-32	1	BHLHE40
SERPINA11	3.05144e-36	0.84457	4.33914e-32	1	SERPINA1
TIMP1	5.88328e-36	1.06668	8.36603e-32	1	TIMP1
RILPL2	1.11264e-35	0.854725	1.58218e-31	1	RILPL2
LRCH1	1.818e-35	0.876749	2.58519e-31	1	LRCH1
TEX2	2.32018e-35	0.943337	3.29929e-31	1	TEX2
CSTB1	2.77228e-35	0.928713	3.94219e-31	1	CSTB
FTH11	3.55589e-35	1.17102	5.05648e-31	1	FTH1
APLP2	4.90623e-35	0.792983	6.97666e-31	1	APLP2
FBP11	5.4672e-35	0.972286	7.77435e-31	1	FBP1
CORO1C	8.05159e-35	0.839053	1.14494e-30	1	CORO1C
STEAP3	9.65076e-35	0.898022	1.37234e-30	1	STEAP3
ATF3	1.27309e-34	1.10972	1.81034e-30	1	ATF3
SH3BP5	3.5876e-34	0.963148	5.10157e-30	1	SH3BP5
SOCS3	7.59818e-34	1.05066	1.08046e-29	1	SOCS3
ALOX15B	9.81182e-34	1.05322	1.39524e-29	1	ALOX15B
RIPK2	1.84348e-33	0.971411	2.62142e-29	1	RIPK2
SPARC1	3.98571e-33	1.13245	5.66767e-29	1	SPARC
SCD	4.94416e-33	1.01782	7.0306e-29	1	SCD
SLC20A1	9.54761e-33	0.961004	1.35767e-28	1	SLC20A1
PLPP31	1.37776e-32	0.90325	1.95917e-28	1	PLPP3
TOB1	1.57995e-32	1.19987	2.24668e-28	1	TOB1
MTHFS	1.96702e-32	0.767712	2.79711e-28	1	MTHFS
NOTCH3	3.11489e-32	0.934082	4.42937e-28	1	NOTCH3
KLHL6	3.63385e-32	0.955934	5.16734e-28	1	KLHL6
BACH1	3.69984e-32	0.928527	5.26117e-28	1	BACH1
KYNU	6.03189e-32	1.053	8.57734e-28	1	KYNU
GPX4	6.12493e-32	0.879092	8.70966e-28	1	GPX4
MT2A	1.92593e-31	1.09775	2.73868e-27	1	MT2A
ANXA1	2.28064e-31	0.912557	3.24307e-27	1	ANXA1
AQP91	4.28141e-31	0.876873	6.08817e-27	1	AQP9
ITGB3	6.30799e-31	0.802127	8.96996e-27	1	ITGB3
RALA	8.80677e-31	0.904016	1.25232e-26	1	RALA
FLT1	9.94191e-31	1.00217	1.41374e-26	1	FLT1
C15orf481	1.0696e-30	1.0151	1.52097e-26	1	C15orf48
FOXK2	1.09177e-30	0.836037	1.5525e-26	1	FOXK2
CTSK	1.25729e-30	2.14818	1.78786e-26	1	CTSK
FNIP2	1.70647e-30	1.01425	2.4266e-26	1	FNIP2
ACAT2	3.12831e-30	0.910112	4.44845e-26	1	ACAT2
ZBTB7C	3.3236e-30	0.850455	4.72615e-26	1	ZBTB7C
CNBP	4.25215e-30	0.868523	6.04655e-26	1	CNBP
SPN1	4.60267e-30	0.92543	6.545e-26	1	SPN
ALAS1	6.4653e-30	0.901826	9.19366e-26	1	ALAS1
WARS	7.70289e-30	0.874972	1.09535e-25	1	WARS
EAF1	1.60239e-29	0.907354	2.2786e-25	1	EAF1
CIR1	1.95216e-29	1.47566	2.77597e-25	1	CIR1
ATP13A3	3.41717e-29	0.857925	4.85922e-25	1	ATP13A3
CD82	1.15699e-28	0.977563	1.64524e-24	1	CD82
LGALS31	1.70939e-28	0.766998	2.43075e-24	1	LGALS3
ZNF385A	2.02111e-28	0.826445	2.87402e-24	1	ZNF385A
ATP6V1H	2.90611e-28	0.797748	4.13249e-24	1	ATP6V1H
DEPRECATED-ENSG00000059804	3.08825e-28	1.32794	4.39149e-24	1	DEPRECATED-ENSG00000059804
CHST11	8.11401e-28	0.712999	1.15381e-23	1	CHST11
NDUFB9	8.14816e-28	0.788668	1.15867e-23	1	NDUFB9
NCS1	9.23776e-28	0.773402	1.31361e-23	1	NCS1
SRC	1.51442e-27	0.961538	2.15351e-23	1	SRC
SERTAD2	1.75703e-27	0.893845	2.4985e-23	1	SERTAD2
PHLDA3	1.88529e-27	0.667278	2.68088e-23	1	PHLDA3
STX11	2.79237e-27	0.8237	3.97075e-23	1	STX11
CYTIP	2.82849e-27	0.945038	4.02211e-23	1	CYTIP
HPGD	3.15597e-27	0.764814	4.48778e-23	1	HPGD
CD83	4.6482e-27	0.925182	6.60975e-23	1	CD83
FABP51	5.21616e-27	0.744236	7.41738e-23	1	FABP5
ZNF697	9.65057e-27	0.766079	1.37231e-22	1	ZNF697
ADAM8	1.04518e-26	0.969497	1.48624e-22	1	ADAM8
FDX1	1.18056e-26	0.835831	1.67876e-22	1	FDX1
SEMA3C	1.32372e-26	0.628348	1.88233e-22	1	SEMA3C
TNKS1BP1	1.94716e-26	0.755733	2.76886e-22	1	TNKS1BP1
UBE2J11	1.99209e-26	0.67737	2.83275e-22	1	UBE2J1
ITPR1	5.04681e-26	1.0635	7.17657e-22	1	ITPR1
CAPG1	5.71499e-26	0.659524	8.12672e-22	1	CAPG
HMG20B	8.69523e-26	0.718685	1.23646e-21	1	HMG20B
H1FX	1.37091e-25	0.806306	1.94944e-21	1	H1FX
QPCT1	1.57684e-25	0.837954	2.24226e-21	1	QPCT
FLNA1	3.73955e-25	0.757263	5.31765e-21	1	FLNA
SLC3A2	4.96978e-25	1.01066	7.06702e-21	1	SLC3A2
CD274	7.21251e-25	0.80524	1.02562e-20	1	CD274
IRS2	1.41324e-24	1.03452	2.00963e-20	1	IRS2
GM2A1	1.5327e-24	0.924464	2.17949e-20	1	GM2A
FMNL2	1.93844e-24	0.837702	2.75647e-20	1	FMNL2
BCAP311	2.01228e-24	0.636174	2.86147e-20	1	BCAP31
PIK3CB	2.02246e-24	0.641088	2.87594e-20	1	PIK3CB
FEM1B	2.04541e-24	0.919679	2.90858e-20	1	FEM1B
MIF	2.44457e-24	0.936498	3.47617e-20	1	MIF
VDAC2	3.29658e-24	0.7401	4.68774e-20	1	VDAC2
AGAP3	3.84212e-24	0.745904	5.4635e-20	1	AGAP3
CXCL51	4.54197e-24	0.95698	6.45868e-20	1	CXCL5
PHF1	5.84567e-24	0.770136	8.31254e-20	1	PHF1
PSMA7	9.40495e-24	0.761111	1.33738e-19	1	PSMA7
TNS3	1.04384e-23	0.747587	1.48434e-19	1	TNS3
ATP6V0D2	1.19322e-23	0.691276	1.69676e-19	1	ATP6V0D2
SLC29A11	1.32919e-23	0.731677	1.8901e-19	1	SLC29A1
ASAP1	2.18173e-23	0.766374	3.10242e-19	1	ASAP1
PNRC1	2.47132e-23	0.714097	3.51422e-19	1	PNRC1
SLC29A31	3.18805e-23	0.672787	4.53341e-19	1	SLC29A3
IL1RN	4.96826e-23	1.13411	7.06487e-19	1	IL1RN
ERO1A	8.19054e-23	0.803416	1.16469e-18	1	ERO1A
CPNE1	1.17718e-22	0.620116	1.67395e-18	1	CPNE1
CDKN1A	1.21639e-22	0.834984	1.72971e-18	1	CDKN1A
NRP2	1.48664e-22	0.760162	2.114e-18	1	NRP2
ITGA5	1.51524e-22	0.906025	2.15468e-18	1	ITGA5
GNS	1.67275e-22	0.553965	2.37866e-18	1	GNS
BTG3	1.70286e-22	0.68541	2.42146e-18	1	BTG3
RCC1	1.88694e-22	0.622111	2.68322e-18	1	RCC1
ATP1A1	3.21852e-22	0.725539	4.57673e-18	1	ATP1A1
DEPRECATED-ENSG000001967431	4.44512e-22	0.814943	6.32097e-18	1	DEPRECATED-ENSG00000196743
TP53BP2	5.21747e-22	0.807026	7.41924e-18	1	TP53BP2
MDM2	7.39813e-22	0.818363	1.05201e-17	1	MDM2
TMEM33	9.19143e-22	0.663659	1.30702e-17	1	TMEM33
DEPRECATED-ENSG000001478721	1.04262e-21	0.628983	1.48261e-17	1	DEPRECATED-ENSG00000147872
GBP2	1.74707e-21	0.723268	2.48433e-17	1	GBP2
AHCYL1	2.51565e-21	0.696167	3.57725e-17	1	AHCYL1
TAF1D	2.57471e-21	0.729007	3.66124e-17	1	TAF1D
CHIT1	5.29378e-21	1.8085	7.52776e-17	1	CHIT1
RAC2	5.51923e-21	0.643577	7.84835e-17	1	RAC2
PLK3	5.76174e-21	0.632057	8.1932e-17	1	PLK3
ADSS	5.94899e-21	0.718784	8.45946e-17	1	ADSS
PDLIM4	5.96639e-21	0.658252	8.4842e-17	1	PDLIM4
SQOR	7.32907e-21	0.679051	1.04219e-16	1	SQOR
AVPI1	1.12927e-20	0.602025	1.60583e-16	1	AVPI1
SLC7A11	1.20066e-20	0.772809	1.70734e-16	1	SLC7A11
CYB5A	2.2837e-20	0.597242	3.24742e-16	1	CYB5A
STK24	2.54229e-20	0.780898	3.61514e-16	1	STK24
KLHL21	2.89332e-20	1.06558	4.11431e-16	1	KLHL21
MATK	4.44933e-20	0.678316	6.32695e-16	1	MATK
SLC2A3	4.64484e-20	1.23108	6.60496e-16	1	SLC2A3
CDC42EP3	5.76272e-20	0.575145	8.19459e-16	1	CDC42EP3
DEPRECATED-ENSG00000163931	8.4974e-20	0.629038	1.20833e-15	1	DEPRECATED-ENSG00000163931
ZNF316	1.00717e-19	0.805571	1.43219e-15	1	ZNF316
BAG1	1.0168e-19	0.684956	1.44589e-15	1	BAG1
CYC1	1.33023e-19	0.594181	1.89159e-15	1	CYC1
RHOQ	3.72272e-19	0.601588	5.2937e-15	1	RHOQ
UBE2Z	4.79263e-19	0.583774	6.81512e-15	1	UBE2Z
SLC31A2	5.92953e-19	0.615092	8.4318e-15	1	SLC31A2
RASAL2	5.98278e-19	0.565765	8.50751e-15	1	RASAL2
KCNN4	7.8344e-19	0.626149	1.11405e-14	1	KCNN4
GNA13	7.9555e-19	0.697504	1.13127e-14	1	GNA13
IL2RG1	8.02041e-19	0.540603	1.1405e-14	1	IL2RG
CSGALNACT2	1.0376e-18	0.616024	1.47547e-14	1	CSGALNACT2
EEF2	1.16195e-18	0.605964	1.6523e-14	1	EEF2
RDX	1.29381e-18	0.664798	1.83979e-14	1	RDX
ABHD5	1.303e-18	0.638148	1.85287e-14	1	ABHD5
SLC31A1	1.51064e-18	0.608425	2.14813e-14	1	SLC31A1
EIF4A11	1.80716e-18	0.604776	2.56979e-14	1	EIF4A1
TCIRG1	2.17937e-18	0.631681	3.09907e-14	1	TCIRG1
TSC22D3	2.41326e-18	0.763175	3.43166e-14	1	TSC22D3
C3	2.41962e-18	0.709594	3.4407e-14	1	C3
MITF	2.44724e-18	0.573254	3.47997e-14	1	MITF
DEPRECATED-ENSG00000049860	2.56925e-18	0.583452	3.65348e-14	1	DEPRECATED-ENSG00000049860
PLEKHO1	2.84645e-18	0.636773	4.04765e-14	1	PLEKHO1
CTSL	3.12488e-18	0.716357	4.44358e-14	1	CTSL
NFIL3	3.66753e-18	0.591798	5.21523e-14	1	NFIL3
GSTO11	3.73201e-18	0.581048	5.30692e-14	1	GSTO1
ILRUN	4.00481e-18	0.534149	5.69484e-14	1	ILRUN
PPDPF	5.83443e-18	0.686538	8.29657e-14	1	PPDPF
ENO1	6.77284e-18	0.611384	9.63097e-14	1	ENO1
ITGB1BP1	7.27795e-18	0.653997	1.03492e-13	1	ITGB1BP1
ALKBH7	8.90391e-18	0.630899	1.26614e-13	1	ALKBH7
HSPD1	1.25763e-17	0.562961	1.78835e-13	1	HSPD1
TNIP1	1.59077e-17	0.584721	2.26208e-13	1	TNIP1
DNAJB2	1.83952e-17	0.623863	2.61579e-13	1	DNAJB2
TNNT11	2.13265e-17	0.823321	3.03263e-13	1	TNNT1
ATOX1	2.17657e-17	0.543887	3.09509e-13	1	ATOX1
CELSR1	2.59292e-17	0.521216	3.68714e-13	1	CELSR1
UBXN6	2.66898e-17	0.606098	3.79528e-13	1	UBXN6
VAPA	2.93079e-17	0.511907	4.16759e-13	1	VAPA
NBN	4.38751e-17	0.669615	6.23904e-13	1	NBN
MTHFD2	5.8871e-17	0.392287	8.37146e-13	1	MTHFD2
SRGN1	7.2039e-17	0.744622	1.0244e-12	1	SRGN
GPR108	7.97988e-17	0.644992	1.13474e-12	1	GPR108
CIAO2B	1.01603e-16	0.500854	1.4448e-12	1	CIAO2B
SLC39A11	1.02725e-16	0.576158	1.46074e-12	1	SLC39A11
METTL9	1.0661e-16	0.654594	1.516e-12	1	METTL9
EMC7	1.28992e-16	0.559006	1.83427e-12	1	EMC7
TSPAN33	1.34466e-16	0.679341	1.9121e-12	1	TSPAN33
HEXB	1.37016e-16	0.563824	1.94837e-12	1	HEXB
COX4I1	1.55675e-16	0.59231	2.2137e-12	1	COX4I1
LRP12	1.68225e-16	0.56265	2.39216e-12	1	LRP12
KDM1B	1.95394e-16	0.532159	2.7785e-12	1	KDM1B
RFTN1	2.03518e-16	0.590475	2.89403e-12	1	RFTN1
NDUFB10	2.2837e-16	0.604833	3.24742e-12	1	NDUFB10
AMFR	3.04654e-16	0.524376	4.33218e-12	1	AMFR
RALBP1	3.23394e-16	0.595401	4.59866e-12	1	RALBP1
APOE1	3.33702e-16	0.449625	4.74524e-12	1	APOE
YBX3	5.25172e-16	0.59657	7.46794e-12	1	YBX3
MAFK	6.05185e-16	0.634617	8.60573e-12	1	MAFK
HSPH1	8.48673e-16	0.618477	1.20681e-11	1	HSPH1
KLHL24	8.75181e-16	0.653558	1.24451e-11	1	KLHL24
ST141	1.02594e-15	0.466703	1.45889e-11	1	ST14
GRAMD1A	1.02725e-15	0.768209	1.46075e-11	1	GRAMD1A
EMC3	1.8615e-15	0.653406	2.64705e-11	1	EMC3
ATP6V1E1	2.4923e-15	0.516404	3.54405e-11	1	ATP6V1E1
MFSD12	2.87354e-15	0.438149	4.08617e-11	1	MFSD12
PRKAG2	2.93563e-15	0.539538	4.17446e-11	1	PRKAG2
GPD2	3.1648e-15	0.465347	4.50034e-11	1	GPD2
FAM162A	3.49769e-15	0.547423	4.97372e-11	1	FAM162A
HSF1	3.61195e-15	0.504228	5.13619e-11	1	HSF1
P2RX71	4.3688e-15	0.502204	6.21244e-11	1	P2RX7
SLC11A11	4.58594e-15	0.653144	6.52121e-11	1	SLC11A1
CD91	4.61852e-15	0.468443	6.56753e-11	1	CD9
CLEC12A1	4.6415e-15	0.744198	6.60021e-11	1	CLEC12A
LITAF1	5.00424e-15	0.462825	7.11604e-11	1	LITAF
NUP98	5.8873e-15	0.633238	8.37174e-11	1	NUP98
PKM	6.7374e-15	0.487347	9.58058e-11	1	PKM
CPM	6.88876e-15	0.58206	9.79582e-11	1	CPM
MTMR3	6.93231e-15	0.633147	9.85775e-11	1	MTMR3
TUT7	6.97469e-15	0.607752	9.91801e-11	1	TUT7
CDKN2B	6.98502e-15	0.530579	9.93269e-11	1	CDKN2B
UQCRC1	7.02613e-15	0.496089	9.99116e-11	1	UQCRC1
CAST	7.42265e-15	0.519686	1.0555e-10	1	CAST
SEC62	8.06781e-15	0.495177	1.14724e-10	1	SEC62
S100A101	8.42563e-15	0.552531	1.19812e-10	1	S100A10
GDI1	8.79825e-15	0.526174	1.25111e-10	1	GDI1
DYRK2	9.37925e-15	0.623476	1.33373e-10	1	DYRK2
RAF1	9.79402e-15	0.543944	1.39271e-10	1	RAF1
VDAC1	1.05924e-14	0.515745	1.50624e-10	1	VDAC1
UBAP1	1.19809e-14	0.501894	1.70369e-10	1	UBAP1
IRAK3	1.43848e-14	0.575072	2.04551e-10	1	IRAK3
EIF1B	1.57222e-14	0.612862	2.2357e-10	1	EIF1B
PTPN1	1.6189e-14	0.576191	2.30208e-10	1	PTPN1
TDRD31	2.04044e-14	0.491229	2.90151e-10	1	TDRD3
APP	2.24002e-14	0.468122	3.18532e-10	1	APP
EGLN1	3.38686e-14	0.591372	4.81611e-10	1	EGLN1
PFDN2	3.40442e-14	0.548767	4.84109e-10	1	PFDN2
EZR	3.83992e-14	0.614222	5.46037e-10	1	EZR
CNIH4	4.37988e-14	0.44581	6.22818e-10	1	CNIH4
TTLL4	4.49225e-14	0.677724	6.38798e-10	1	TTLL4
CXCL161	4.65436e-14	0.479549	6.61851e-10	1	CXCL16
CSDE1	4.74919e-14	0.450157	6.75334e-10	1	CSDE1
SNHG32	4.87636e-14	0.542154	6.93419e-10	1	SNHG32
PARP6	5.008e-14	0.493253	7.12138e-10	1	PARP6
TRIP10	5.08283e-14	0.52241	7.22778e-10	1	TRIP10
NDUFS8	6.32039e-14	0.493338	8.98759e-10	1	NDUFS8
TCP1	7.07843e-14	0.514881	1.00655e-09	1	TCP1
CHCHD10	7.6061e-14	0.547522	1.08159e-09	1	CHCHD10
PPP1R15B	7.93865e-14	0.617063	1.12888e-09	1	PPP1R15B
CDYL	8.22427e-14	0.539629	1.16949e-09	1	CDYL
LIMK11	8.86108e-14	0.504686	1.26005e-09	1	LIMK1
GATAD2A	9.99188e-14	0.507657	1.42085e-09	1	GATAD2A
KDM5B	1.15076e-13	0.715999	1.63638e-09	1	KDM5B
EEF1G	1.20076e-13	0.622125	1.70749e-09	1	EEF1G
TNS1	1.26066e-13	0.519796	1.79266e-09	1	TNS1
YWHAZ	1.27567e-13	0.471247	1.814e-09	1	YWHAZ
HDGF	1.36262e-13	0.372679	1.93765e-09	1	HDGF
SHB	1.49863e-13	0.641582	2.13105e-09	1	SHB
SSRP1	1.59213e-13	0.449683	2.26401e-09	1	SSRP1
RTN4	1.68069e-13	0.488959	2.38994e-09	1	RTN4
CYP27A11	2.248e-13	0.392737	3.19666e-09	1	CYP27A1
TMEM189	2.26087e-13	0.401252	3.21496e-09	1	TMEM189
AMPD3	3.48674e-13	0.625023	4.95814e-09	1	AMPD3
WDFY1	3.64105e-13	0.514471	5.17757e-09	1	WDFY1
FAM20C	3.92542e-13	0.419613	5.58195e-09	1	FAM20C
ISCU	4.6888e-13	0.544435	6.66748e-09	1	ISCU
NCF2	4.7683e-13	0.44231	6.78053e-09	1	NCF2
UBA52	4.8695e-13	0.563123	6.92442e-09	1	UBA52
CYSTM11	6.3738e-13	0.495628	9.06355e-09	1	CYSTM1
MAP3K2	6.7717e-13	0.486478	9.62935e-09	1	MAP3K2
FXYD51	6.9012e-13	0.458506	9.8135e-09	1	FXYD5
GID8	7.72419e-13	0.467613	1.09838e-08	1	GID8
SLC38A2	8.18994e-13	0.569621	1.16461e-08	1	SLC38A2
CSNK2A2	8.68472e-13	0.477022	1.23497e-08	1	CSNK2A2
C1orf122	8.93671e-13	0.523858	1.2708e-08	1	C1orf122
DNAJB9	9.68356e-13	0.631428	1.377e-08	1	DNAJB9
GHITM	1.18027e-12	0.492867	1.67834e-08	1	GHITM
CRIP1	1.18278e-12	0.375954	1.68191e-08	1	CRIP1
MXI1	1.27322e-12	0.506844	1.81052e-08	1	MXI1
PPP3CC	1.42831e-12	0.415664	2.03106e-08	1	PPP3CC
SPAG9	1.44655e-12	0.585428	2.057e-08	1	SPAG9
TMEM30A	1.87044e-12	0.413227	2.65977e-08	1	TMEM30A
UBA2	1.87635e-12	0.459365	2.66817e-08	1	UBA2
HSPB11	1.90847e-12	0.440795	2.71384e-08	1	HSPB1
UBE2D2	2.08676e-12	0.398963	2.96737e-08	1	UBE2D2
DUSP10	2.15282e-12	0.558317	3.06131e-08	1	DUSP10
ATP5F1B	2.20834e-12	0.489833	3.14026e-08	1	ATP5F1B
ATP6V1C1	2.32096e-12	0.426227	3.30041e-08	1	ATP6V1C1
IL27RA	2.42904e-12	0.442459	3.4541e-08	1	IL27RA
PJA2	2.52864e-12	0.410532	3.59573e-08	1	PJA2
TOMM20	2.6173e-12	0.401178	3.7218e-08	1	TOMM20
PRXL2B	2.63592e-12	0.455866	3.74828e-08	1	PRXL2B
CKS1B	3.33303e-12	0.422602	4.73957e-08	1	CKS1B
NAA50	3.65146e-12	0.392191	5.19238e-08	1	NAA50
HNRNPC	3.92905e-12	0.415398	5.5871e-08	1	HNRNPC
TANK	4.30001e-12	0.434326	6.11461e-08	1	TANK
TMOD3	4.69683e-12	0.475341	6.6789e-08	1	TMOD3
DARS	4.72816e-12	0.440545	6.72345e-08	1	DARS
YY1	4.79717e-12	0.448601	6.82157e-08	1	YY1
CASC3	4.99791e-12	0.474155	7.10702e-08	1	CASC3
TMEM183A	5.43926e-12	0.502167	7.73463e-08	1	TMEM183A
THAP4	5.46225e-12	0.423334	7.76733e-08	1	THAP4
NEDD4L	5.78805e-12	0.622403	8.23061e-08	1	NEDD4L
STARD10	6.19859e-12	0.534309	8.8144e-08	1	STARD10
PRKRA	6.41589e-12	0.50188	9.12339e-08	1	PRKRA
DYNLT3	6.45505e-12	0.410386	9.17908e-08	1	DYNLT3
CCNG1	7.64169e-12	0.416124	1.08665e-07	1	CCNG1
ZDHHC20	7.64409e-12	0.504571	1.08699e-07	1	ZDHHC20
PRDX2	7.84411e-12	0.436243	1.11543e-07	1	PRDX2
RAB131	8.26936e-12	0.369577	1.1759e-07	1	RAB13
KLF4	8.34221e-12	0.62377	1.18626e-07	1	KLF4
RELB	9.9604e-12	0.464811	1.41637e-07	1	RELB
VAT11	1.08092e-11	0.408819	1.53706e-07	1	VAT1
UBTD2	1.11357e-11	0.510386	1.5835e-07	1	UBTD2
RABGEF1	1.30353e-11	0.394869	1.85362e-07	1	RABGEF1
UBE2D3	1.45593e-11	0.430475	2.07033e-07	1	UBE2D3
ZMIZ1	1.48569e-11	0.426788	2.11265e-07	1	ZMIZ1
ADGRE5	1.50078e-11	0.612666	2.13411e-07	1	ADGRE5
UBE2I	1.52033e-11	0.392493	2.16191e-07	1	UBE2I
PATL1	1.53436e-11	0.40971	2.18187e-07	1	PATL1
SLC39A6	1.57448e-11	0.421006	2.2389e-07	1	SLC39A6
PFKFB3	1.6034e-11	0.825048	2.28003e-07	1	PFKFB3
TLK1	1.72309e-11	0.383661	2.45023e-07	1	TLK1
COX6A1	1.74949e-11	0.397794	2.48778e-07	1	COX6A1
HPS3	1.94689e-11	0.486545	2.76848e-07	1	HPS3
PDE4DIP	1.9659e-11	0.410949	2.79551e-07	1	PDE4DIP
PRKCD	2.00899e-11	0.452526	2.85678e-07	1	PRKCD
SPTAN1	2.17975e-11	0.570753	3.09961e-07	1	SPTAN1
ZFP91	2.22855e-11	0.389712	3.169e-07	1	ZFP91
NFKB2	2.25796e-11	0.571456	3.21082e-07	1	NFKB2
ADRM1	2.37355e-11	0.37396	3.37519e-07	1	ADRM1
ALKBH5	2.62929e-11	0.390855	3.73885e-07	1	ALKBH5
DIAPH1	2.6943e-11	0.490367	3.8313e-07	1	DIAPH1
S100A61	2.90139e-11	0.414236	4.12578e-07	1	S100A6
PLBD1	3.03928e-11	0.445323	4.32185e-07	1	PLBD1
BRMS1	3.07379e-11	0.453689	4.37093e-07	1	BRMS1
PPP2R2A	3.20505e-11	0.410855	4.55759e-07	1	PPP2R2A
EXOSC7	4.18386e-11	0.38262	5.94945e-07	1	EXOSC7
TMEM140	4.19803e-11	0.427292	5.9696e-07	1	TMEM140
TTLL12	4.22787e-11	0.361213	6.01204e-07	1	TTLL12
CAMSAP1	4.40497e-11	0.435161	6.26387e-07	1	CAMSAP1
G3BP2	4.4619e-11	0.502114	6.34482e-07	1	G3BP2
FN11	4.5921e-11	0.952394	6.52997e-07	1	FN1
ARAP1	4.59561e-11	0.518098	6.53495e-07	1	ARAP1
MFHAS1	4.62391e-11	0.485843	6.57519e-07	1	MFHAS1
TMSB101	4.70314e-11	0.389747	6.68786e-07	1	TMSB10
DNAJB1	4.79278e-11	0.455716	6.81533e-07	1	DNAJB1
PDLIM7	4.97521e-11	0.405255	7.07475e-07	1	PDLIM7
PPT11	5.39051e-11	0.410484	7.66531e-07	1	PPT1
ST13	7.6046e-11	0.416577	1.08137e-06	1	ST13
CCDC115	7.60508e-11	0.370911	1.08144e-06	1	CCDC115
PBDC1	8.27165e-11	0.418338	1.17623e-06	1	PBDC1
SUSD6	9.08679e-11	0.480657	1.29214e-06	1	SUSD6
CRKL	1.01769e-10	0.39734	1.44715e-06	1	CRKL
C16orf72	1.0465e-10	0.477538	1.48812e-06	1	C16orf72
EMC4	1.05012e-10	0.394592	1.49328e-06	1	EMC4
DEXI	1.06011e-10	0.469529	1.50747e-06	1	DEXI
DEPRECATED-ENSG00000034713	1.07611e-10	0.404692	1.53023e-06	1	DEPRECATED-ENSG00000034713
SET	1.11522e-10	0.425664	1.58584e-06	1	SET
ARFGAP3	1.16318e-10	0.4141	1.65404e-06	1	ARFGAP3
COPS2	1.24514e-10	0.488697	1.77058e-06	1	COPS2
UQCRB	1.38848e-10	0.446359	1.97441e-06	1	UQCRB
TAPBP	1.4457e-10	0.362465	2.05579e-06	1	TAPBP
SIAH2	1.49145e-10	0.427878	2.12085e-06	1	SIAH2
OSGIN2	1.70769e-10	0.480165	2.42834e-06	1	OSGIN2
ITGB21	1.81763e-10	0.472458	2.58468e-06	1	ITGB2
CLIP4	1.83537e-10	0.547941	2.6099e-06	1	CLIP4
ZFYVE16	1.84584e-10	0.564518	2.62479e-06	1	ZFYVE16
CD58	1.89644e-10	0.431588	2.69673e-06	1	CD58
NR3C1	2.07227e-10	0.445045	2.94677e-06	1	NR3C1
SPR	2.63653e-10	0.400666	3.74915e-06	1	SPR
CCT4	2.74857e-10	0.430637	3.90847e-06	1	CCT4
AKAP1	2.76698e-10	0.363912	3.93465e-06	1	AKAP1
GSK3A	3.0647e-10	0.434795	4.358e-06	1	GSK3A
OTUD4	3.11132e-10	0.442985	4.4243e-06	1	OTUD4
TBC1D2	3.14949e-10	0.34632	4.47858e-06	1	TBC1D2
DEPRECATED-ENSG000001631911	3.42547e-10	0.423742	4.87102e-06	1	DEPRECATED-ENSG00000163191
HCST1	3.54023e-10	0.350605	5.03421e-06	1	HCST
DRAP1	3.70547e-10	0.44547	5.26918e-06	1	DRAP1
TMEM159	3.81593e-10	0.405082	5.42625e-06	1	TMEM159
SUN2	4.00989e-10	0.410355	5.70207e-06	1	SUN2
COX8A	4.16461e-10	0.365449	5.92207e-06	1	COX8A
EMP11	4.317e-10	0.522814	6.13877e-06	1	EMP1
ATP6V0A2	4.35476e-10	0.40125	6.19246e-06	1	ATP6V0A2
UBE2R2	4.51408e-10	0.378886	6.41902e-06	1	UBE2R2
NDUFB5	4.54182e-10	0.371774	6.45847e-06	1	NDUFB5
POLR2I	4.66837e-10	0.391949	6.63842e-06	1	POLR2I
SNTB1	4.98152e-10	0.567229	7.08372e-06	1	SNTB1
LAGE3	5.41634e-10	0.428559	7.70204e-06	1	LAGE3
NUDC	5.45998e-10	0.492761	7.76409e-06	1	NUDC
CARD19	5.68139e-10	0.3514	8.07894e-06	1	CARD19
MAP2K3	5.73141e-10	0.507624	8.15007e-06	1	MAP2K3
DEDD2	6.02822e-10	0.444573	8.57213e-06	1	DEDD2
SPIRE1	6.1621e-10	0.485451	8.76251e-06	1	SPIRE1
ACP2	6.16888e-10	0.481992	8.77215e-06	1	ACP2
PHPT1	6.19433e-10	0.334465	8.80834e-06	1	PHPT1
DTNBP1	6.51347e-10	0.662437	9.26216e-06	1	DTNBP1
LSS	6.64161e-10	0.538978	9.44437e-06	1	LSS
SH3BGRL31	7.34483e-10	0.36448	1.04444e-05	1	SH3BGRL3
AFF4	8.36542e-10	0.463981	1.18956e-05	1	AFF4
MICAL2	8.78734e-10	0.434567	1.24956e-05	1	MICAL2
STUB1	8.91819e-10	0.408028	1.26817e-05	1	STUB1
SELENOW	9.25105e-10	0.332322	1.3155e-05	1	SELENOW
AP3S1	9.54783e-10	0.380979	1.3577e-05	1	AP3S1
HNRNPLL	9.89674e-10	0.379357	1.40732e-05	1	HNRNPLL
SRSF4	1.03986e-09	0.317586	1.47869e-05	1	SRSF4
CLPP	1.0621e-09	0.278505	1.5103e-05	1	CLPP
BRI3	1.07267e-09	0.416386	1.52534e-05	1	BRI3
NFKBIA	1.20585e-09	0.517863	1.71472e-05	1	NFKBIA
ARHGAP31	1.22198e-09	0.397521	1.73765e-05	1	ARHGAP31
ATP6V1B2	1.26515e-09	0.3925	1.79905e-05	1	ATP6V1B2
SQSTM1	1.29454e-09	0.40215	1.84083e-05	1	SQSTM1
DHCR241	1.31655e-09	0.347105	1.87213e-05	1	DHCR24
LACTB	1.35512e-09	0.439029	1.92698e-05	1	LACTB
BBC3	1.36333e-09	0.436792	1.93865e-05	1	BBC3
DENND4C	1.48872e-09	0.398603	2.11696e-05	1	DENND4C
ATP11B	1.59194e-09	0.35029	2.26374e-05	1	ATP11B
DEPRECATED-ENSG00000196821	1.5973e-09	0.381854	2.27136e-05	1	DEPRECATED-ENSG00000196821
CXXC5	1.61807e-09	0.292259	2.3009e-05	1	CXXC5
CDC34	1.63289e-09	0.389571	2.32197e-05	1	CDC34
SDHA	1.64266e-09	0.314025	2.33587e-05	1	SDHA
ITPRID2	1.67699e-09	0.444493	2.38468e-05	1	ITPRID2
CRIPT	1.68673e-09	0.32206	2.39852e-05	1	CRIPT
ADK	1.94895e-09	0.521436	2.77141e-05	1	ADK
HSPA9	2.21961e-09	0.409733	3.15628e-05	1	HSPA9
GINM1	2.23269e-09	0.262278	3.17489e-05	1	GINM1
MMP14	2.28202e-09	0.468691	3.24503e-05	1	MMP14
KCMF1	2.46131e-09	0.415153	3.49998e-05	1	KCMF1
USP10	2.49627e-09	0.319136	3.54969e-05	1	USP10
AFTPH	2.52603e-09	0.421127	3.59201e-05	1	AFTPH
NUMB	2.55734e-09	0.46275	3.63653e-05	1	NUMB
DCAF10	2.72614e-09	0.429513	3.87657e-05	1	DCAF10
CRIM1	2.9019e-09	0.477002	4.1265e-05	1	CRIM1
STOML2	2.91065e-09	0.375775	4.13894e-05	1	STOML2
PPTC7	3.34679e-09	0.415192	4.75914e-05	1	PPTC7
NDUFS3	3.3832e-09	0.348779	4.81092e-05	1	NDUFS3
STT3B	3.64303e-09	0.344245	5.18039e-05	1	STT3B
CHMP4B	3.84373e-09	0.398644	5.46578e-05	1	CHMP4B
HACD3	3.94289e-09	0.399318	5.6068e-05	1	HACD3
SGTB	3.98124e-09	0.457208	5.66133e-05	1	SGTB
DDX21	4.1001e-09	0.326313	5.83034e-05	1	DDX21
OXR1	4.47339e-09	0.409496	6.36116e-05	1	OXR1
XPC	4.56292e-09	0.400551	6.48848e-05	1	XPC
GPI	5.14264e-09	0.425851	7.31283e-05	1	GPI
ZRANB1	5.22965e-09	0.45725	7.43656e-05	1	ZRANB1
WDR43	5.41111e-09	0.416976	7.6946e-05	1	WDR43
COPRS	5.63343e-09	0.2904	8.01074e-05	1	COPRS
VARS	5.64151e-09	0.335247	8.02223e-05	1	VARS
WDR26	5.71453e-09	0.29304	8.12606e-05	1	WDR26
IGBP1	6.21525e-09	0.389213	8.83809e-05	1	IGBP1
SLC35E1	6.70181e-09	0.390525	9.52997e-05	1	SLC35E1
MTF1	6.78168e-09	0.357251	9.64354e-05	1	MTF1
ATRAID	7.00835e-09	0.340773	9.96588e-05	1	ATRAID
DYM	7.38008e-09	0.324449	0.000104945	1	DYM
SERINC1	7.52023e-09	0.376075	0.000106938	1	SERINC1
SLC16A3	7.99575e-09	0.461924	0.0001137	1	SLC16A3
FBXL3	8.06393e-09	0.385787	0.000114669	1	FBXL3
VAC14	8.06921e-09	0.351123	0.000114744	1	VAC14
TRIM24	8.43938e-09	0.299753	0.000120008	1	TRIM24
MAN2A2	8.5531e-09	0.46166	0.000121625	1	MAN2A2
LNPK	8.65862e-09	0.396231	0.000123126	1	LNPK
SELENOK	8.70497e-09	0.368653	0.000123785	1	SELENOK
SAV1	8.9622e-09	0.413278	0.000127443	1	SAV1
YBX11	9.41505e-09	0.446717	0.000133882	1	YBX1
C19orf53	9.737e-09	0.269541	0.00013846	1	C19orf53
COX7C	9.82878e-09	0.320195	0.000139765	1	COX7C
ITGAL1	1.00327e-08	0.356375	0.000142666	1	ITGAL
NDUFS7	1.0039e-08	0.349557	0.000142755	1	NDUFS7
NFE2L2	1.0057e-08	0.330825	0.00014301	1	NFE2L2
MBP	1.02106e-08	0.437117	0.000145194	1	MBP
GTF3A	1.06474e-08	0.315653	0.000151406	1	GTF3A
TMEM205	1.10247e-08	0.359055	0.000156771	1	TMEM205
MYADM	1.11942e-08	0.346872	0.000159182	1	MYADM
HM13	1.18786e-08	0.358443	0.000168914	1	HM13
HSP90AA1	1.18817e-08	0.292043	0.000168958	1	HSP90AA1
CD63	1.19502e-08	0.288143	0.000169931	1	CD63
ESYT2	1.1992e-08	0.294155	0.000170527	1	ESYT2
EFL1	1.21144e-08	0.368273	0.000172266	1	EFL1
P4HA2	1.24698e-08	0.331206	0.00017732	1	P4HA2
JUNB	1.25708e-08	0.614289	0.000178757	1	JUNB
RASGEF1B	1.27215e-08	0.543472	0.0001809	1	RASGEF1B
NCEH1	1.28267e-08	0.29059	0.000182396	1	NCEH1
ZNF581	1.43233e-08	0.418151	0.000203678	1	ZNF581
HECTD1	1.44712e-08	0.487859	0.000205781	1	HECTD1
SLU7	1.50541e-08	0.344642	0.000214069	1	SLU7
PRXL2A	1.77447e-08	0.326602	0.000252329	1	PRXL2A
SMIM20	1.85379e-08	0.346687	0.000263609	1	SMIM20
CFDP1	1.91684e-08	0.425668	0.000272574	1	CFDP1
MGST31	1.94237e-08	0.266221	0.000276206	1	MGST3
UXT	2.11948e-08	0.381267	0.00030139	1	UXT
RAB6A	2.16001e-08	0.370283	0.000307154	1	RAB6A
COA8	2.19534e-08	0.311639	0.000312178	1	COA8
SLC44A1	2.21582e-08	0.398062	0.000315089	1	SLC44A1
RAB27A	2.24256e-08	0.328713	0.000318892	1	RAB27A
NDUFV1	2.31413e-08	0.308804	0.00032907	1	NDUFV1
CLINT1	2.406e-08	0.400975	0.000342133	1	CLINT1
INF2	2.43366e-08	0.365256	0.000346067	1	INF2
SETD3	2.66405e-08	0.307482	0.000378828	1	SETD3
RFNG	2.7139e-08	0.374163	0.000385916	1	RFNG
MMP9	2.85374e-08	0.679612	0.000405802	1	MMP9
N4BP2L2	2.97512e-08	0.30107	0.000423062	1	N4BP2L2
ADIPOR1	3.01409e-08	0.310555	0.000428604	1	ADIPOR1
PAFAH1B2	3.10949e-08	0.348779	0.000442169	1	PAFAH1B2
TUFM	3.12019e-08	0.323834	0.000443692	1	TUFM
TRAP1	3.12582e-08	0.303052	0.000444492	1	TRAP1
ZBTB7A	3.30459e-08	0.41152	0.000469912	1	ZBTB7A
VEGFA	3.30783e-08	0.478559	0.000470373	1	VEGFA
THAP12	3.40335e-08	0.306977	0.000483956	1	THAP12
RRAS	3.55524e-08	0.294201	0.000505555	1	RRAS
SLAIN2	3.65157e-08	0.36213	0.000519254	1	SLAIN2
DAXX	3.79952e-08	0.27904	0.000540292	1	DAXX
RASSF5	3.86146e-08	0.298218	0.000549099	1	RASSF5
UBC	4.00529e-08	0.349068	0.000569553	1	UBC
C9orf78	4.09523e-08	0.306987	0.000582342	1	C9orf78
SLC27A3	4.0971e-08	0.403416	0.000582608	1	SLC27A3
CDIPT	4.11522e-08	0.361783	0.000585185	1	CDIPT
DENND5A	4.27305e-08	0.377245	0.000607628	1	DENND5A
CMAS	4.30039e-08	0.358649	0.000611516	1	CMAS
AKIRIN1	4.62514e-08	0.304435	0.000657695	1	AKIRIN1
SDC4	4.81218e-08	0.418846	0.000684292	1	SDC4
ARL8A	4.81612e-08	0.353841	0.000684853	1	ARL8A
ACSL5	4.86875e-08	0.385909	0.000692337	1	ACSL5
CKAP4	5.08739e-08	0.282767	0.000723427	1	CKAP4
TMEM109	5.31153e-08	0.349126	0.0007553	1	TMEM109
HTATIP2	5.72727e-08	0.337369	0.000814417	1	HTATIP2
METAP2	5.7275e-08	0.275127	0.000814451	1	METAP2
SBNO2	5.82348e-08	0.304408	0.000828099	1	SBNO2
UBQLN1	5.85298e-08	0.301939	0.000832294	1	UBQLN1
SYF2	6.13124e-08	0.30748	0.000871862	1	SYF2
UQCRC2	6.41351e-08	0.323952	0.000912002	1	UQCRC2
JAK1	6.46253e-08	0.30857	0.000918971	1	JAK1
NARF	6.6348e-08	0.329462	0.000943469	1	NARF
POLR2A	6.63548e-08	0.586778	0.000943566	1	POLR2A
EIF4H	6.90136e-08	0.324887	0.000981374	1	EIF4H
THAP11	6.93193e-08	0.340632	0.000985721	1	THAP11
FBXW5	6.97729e-08	0.350583	0.000992171	1	FBXW5
PCNX1	6.98134e-08	0.388667	0.000992746	1	PCNX1
KDSR	7.71576e-08	0.281387	0.00109718	1	KDSR
NDUFA2	7.76136e-08	0.291366	0.00110366	1	NDUFA2
SDF4	8.58563e-08	0.310423	0.00122088	1	SDF4
KPNA4	8.64715e-08	0.339618	0.00122962	1	KPNA4
LSP1	8.78267e-08	0.26924	0.0012489	1	LSP1
CLN3	8.87565e-08	0.332976	0.00126212	1	CLN3
PSMD7	1.01277e-07	0.346473	0.00144016	1	PSMD7
HSP90AB1	1.07161e-07	0.379099	0.00152383	1	HSP90AB1
ECH1	1.20763e-07	0.340849	0.00171724	1	ECH1
RABGGTB	1.25453e-07	0.390537	0.00178394	1	RABGGTB
PGP	1.27564e-07	0.399536	0.00181396	1	PGP
TNIP2	1.27833e-07	0.296949	0.00181779	1	TNIP2
GNL3	1.31756e-07	0.443294	0.00187357	1	GNL3
NRBF2	1.33151e-07	0.342332	0.0018934	1	NRBF2
SRP68	1.35278e-07	0.394895	0.00192365	1	SRP68
RAB5IF	1.5095e-07	0.313517	0.00214651	1	RAB5IF
HIPK3	1.68624e-07	0.297569	0.00239783	1	HIPK3
PPP1R15A	1.70744e-07	0.475779	0.00242799	1	PPP1R15A
TMBIM1	1.75641e-07	0.322379	0.00249761	1	TMBIM1
GAB2	1.94881e-07	0.435523	0.00277121	1	GAB2
MZT1	2.03357e-07	0.288091	0.00289174	1	MZT1
CEBPZ	2.09607e-07	0.310524	0.00298062	1	CEBPZ
EIF3L	2.35346e-07	0.270056	0.00334662	1	EIF3L
ELK4	2.36449e-07	0.318115	0.00336231	1	ELK4
RHOC	2.37457e-07	0.414578	0.00337664	1	RHOC
TNFAIP3	2.39914e-07	0.536305	0.00341158	1	TNFAIP3
KARS	2.44831e-07	0.327808	0.00348149	1	KARS
PPID	2.48e-07	0.25713	0.00352656	1	PPID
TMEM59	2.53478e-07	0.332734	0.00360446	1	TMEM59
SDHB1	2.7646e-07	0.297479	0.00393126	1	SDHB
STRN3	2.89828e-07	0.291831	0.00412136	1	STRN3
H2AFZ	2.98097e-07	0.281458	0.00423895	1	H2AFZ
CLIP2	3.08527e-07	0.325582	0.00438725	1	CLIP2
HAGHL	3.16936e-07	0.321493	0.00450684	1	HAGHL
SMNDC1	3.22917e-07	0.353685	0.00459187	1	SMNDC1
USP25	3.28426e-07	0.338502	0.00467022	1	USP25
BASP1	3.30521e-07	0.501155	0.00470001	1	BASP1
SRXN1	3.40783e-07	0.30782	0.00484594	1	SRXN1
TIPRL	3.42219e-07	0.29892	0.00486635	1	TIPRL
COQ10B	3.53563e-07	0.301813	0.00502766	1	COQ10B
RIOK3	3.59039e-07	0.340791	0.00510553	1	RIOK3
MADD	3.73535e-07	0.430896	0.00531167	1	MADD
VDR1	3.99861e-07	0.274935	0.00568603	1	VDR
ATP6V1G1	4.03265e-07	0.356292	0.00573442	1	ATP6V1G1
GFPT1	4.1135e-07	0.292999	0.0058494	1	GFPT1
PGD	4.12489e-07	0.328438	0.0058656	1	PGD
METRN	4.31802e-07	0.285949	0.00614022	1	METRN
FBXO7	4.36016e-07	0.300961	0.00620015	1	FBXO7
PDPN1	4.37665e-07	0.413265	0.0062236	1	PDPN
RHEB	4.7322e-07	0.318852	0.00672919	1	RHEB
BCCIP	4.82601e-07	0.254902	0.00686258	1	BCCIP
MLF2	4.88342e-07	0.35166	0.00694423	1	MLF2
ANXA111	5.29318e-07	0.282544	0.0075269	1	ANXA11
MECP2	5.48098e-07	0.34392	0.00779396	1	MECP2
KLF6	5.66514e-07	0.465139	0.00805583	1	KLF6
UXS1	5.67706e-07	0.254885	0.00807278	1	UXS1
YTHDC1	5.68659e-07	0.356797	0.00808633	1	YTHDC1
SNX27	5.96824e-07	0.369832	0.00848683	1	SNX27
GSPT1	6.16722e-07	0.26816	0.00876979	1	GSPT1
NUP188	6.28181e-07	0.351809	0.00893273	1	NUP188
MORC3	6.4148e-07	0.30151	0.00912184	1	MORC3
UBXN1	6.70484e-07	0.337382	0.00953428	1	UBXN1
NAB2	6.73515e-07	0.303323	0.00957739	1	NAB2
C1orf174	6.92392e-07	0.275217	0.00984581	1	C1orf174
RACK11	6.93882e-07	0.363563	0.00986701	1	RACK1
ABHD10	7.00385e-07	0.261965	0.00995948	1	ABHD10
SLC39A9	7.0587e-07	0.353953	0.0100375	1	SLC39A9
PDHA1	7.13572e-07	0.279369	0.010147	1	PDHA1
LRRFIP2	7.1544e-07	0.297715	0.0101736	1	LRRFIP2
DNTTIP2	7.31274e-07	0.308951	0.0103987	1	DNTTIP2
PLP2	7.80431e-07	0.317122	0.0110977	1	PLP2
JUN	7.83854e-07	0.48909	0.0111464	1	JUN
SNU13	7.86737e-07	0.324663	0.0111874	1	SNU13
KPNA1	8.15455e-07	0.314037	0.0115958	1	KPNA1
GSDME	8.25059e-07	0.355317	0.0117323	1	GSDME
MAPRE3	8.29429e-07	0.286512	0.0117945	1	MAPRE3
UGDH	8.41236e-07	0.419082	0.0119624	1	UGDH
CACUL1	8.60494e-07	0.319161	0.0122362	1	CACUL1
TUSC2	8.6536e-07	0.268246	0.0123054	1	TUSC2
SLC15A4	8.83136e-07	0.324143	0.0125582	1	SLC15A4
OPA1	9.12946e-07	0.325479	0.0129821	1	OPA1
MED10	9.43931e-07	0.322208	0.0134227	1	MED10
BRD4	9.67591e-07	0.324558	0.0137591	1	BRD4
LASP1	9.67621e-07	0.29449	0.0137596	1	LASP1
UQCRH	9.70855e-07	0.31631	0.0138056	1	UQCRH
ZMAT3	1.03698e-06	0.277121	0.0147458	1	ZMAT3
SF3B2	1.03977e-06	0.337086	0.0147855	1	SF3B2
RAPGEF1	1.08523e-06	0.313875	0.015432	1	RAPGEF1
TNFRSF10B	1.08745e-06	0.326516	0.0154635	1	TNFRSF10B
GPCPD1	1.09603e-06	0.380485	0.0155855	1	GPCPD1
NIBAN2	1.1142e-06	0.374524	0.0158439	1	NIBAN2
RAD23A	1.14757e-06	0.325155	0.0163184	1	RAD23A
TMEM147	1.17765e-06	0.433358	0.0167462	1	TMEM147
EVI2B	1.22988e-06	0.44939	0.0174889	1	EVI2B
AKAP8L	1.26678e-06	0.288832	0.0180136	1	AKAP8L
SH3GLB1	1.27689e-06	0.304806	0.0181573	1	SH3GLB1
VPS26A	1.2801e-06	0.277887	0.018203	1	VPS26A
DDX3Y	1.29912e-06	0.355316	0.0184735	1	DDX3Y
SETD5	1.44314e-06	0.337061	0.0205215	1	SETD5
ATP5MC2	1.54431e-06	0.277538	0.0219601	1	ATP5MC2
VPS4A	1.56683e-06	0.333552	0.0222804	1	VPS4A
S100A111	1.56792e-06	0.312454	0.0222958	1	S100A11
SAFB	1.58719e-06	0.411728	0.0225698	1	SAFB
GATAD2B	1.63527e-06	0.260835	0.0232535	1	GATAD2B
LSM4	1.65699e-06	0.267641	0.0235624	1	LSM4
ABCG1	1.77759e-06	0.297018	0.0252773	1	ABCG1
REEP3	1.82956e-06	0.281411	0.0260163	1	REEP3
CHCHD2	1.89668e-06	0.332772	0.0269708	1	CHCHD2
AGFG1	1.95268e-06	0.367816	0.0277671	1	AGFG1
PABPC4	1.99072e-06	0.267252	0.0283081	1	PABPC4
TOMM70	2.15831e-06	0.270239	0.0306912	1	TOMM70
NELFB	2.17237e-06	0.284054	0.0308911	1	NELFB
UBE2B	2.18077e-06	0.270809	0.0310105	1	UBE2B
SAP18	2.22861e-06	0.260234	0.0316908	1	SAP18
LETMD1	2.31469e-06	0.287577	0.0329149	1	LETMD1
CCSER2	2.36812e-06	0.278775	0.0336746	1	CCSER2
NDUFS4	2.38686e-06	0.286739	0.0339411	1	NDUFS4
ASNSD1	2.54693e-06	0.261942	0.0362174	1	ASNSD1
TAX1BP1	2.63426e-06	0.33438	0.0374592	1	TAX1BP1
TMEM259	2.81971e-06	0.313303	0.0400963	1	TMEM259
ANXA5	3.03997e-06	0.25809	0.0432284	1	ANXA5
GTF2I	3.27249e-06	0.329789	0.0465348	1	GTF2I
TNFRSF1B	3.3128e-06	0.336946	0.047108	1	TNFRSF1B
ATG101	3.35849e-06	0.272965	0.0477577	1	ATG101
CCDC124	3.37126e-06	0.350154	0.0479393	1	CCDC124
CD109	3.4563e-06	0.44252	0.0491486	1	CD109
STAB1	8.46598e-131	3.07864	1.20386e-126	2	STAB1
SIGLEC1	1.26972e-124	2.34207	1.80554e-120	2	SIGLEC1
CD163	6.80033e-122	2.6029	9.67007e-118	2	CD163
LILRB5	3.74822e-116	2.26156	5.32997e-112	2	LILRB5
CD163L1	2.82524e-115	2.61467	4.0175e-111	2	CD163L1
CIITA	1.39793e-103	2.08022	1.98785e-99	2	CIITA
F13A1	3.23239e-103	2.3705	4.59645e-99	2	F13A1
TMEM106A	1.20886e-98	2.00137	1.719e-94	2	TMEM106A
MAF	1.36539e-96	1.84582	1.94159e-92	2	MAF
MRC1	2.44136e-90	1.67139	3.47162e-86	2	MRC1
FOLR2	9.51709e-89	1.76969	1.35333e-84	2	FOLR2
RCN3	3.97865e-85	1.66788	5.65764e-81	2	RCN3
SLCO2B1	1.46506e-84	1.76458	2.08332e-80	2	SLCO2B1
SCN9A	1.43248e-83	1.81706	2.03698e-79	2	SCN9A
CR1	9.65033e-82	1.90932	1.37228e-77	2	CR1
CD209	2.65798e-79	1.91606	3.77965e-75	2	CD209
RNF213	2.66673e-77	1.57034	3.79209e-73	2	RNF213
ITPR2	1.07074e-75	1.65387	1.52259e-71	2	ITPR2
HSPA6	1.43159e-75	1.4792	2.03573e-71	2	HSPA6
CTSC	1.85678e-74	1.61187	2.64034e-70	2	CTSC
TNFAIP2	1.59613e-72	1.46297	2.2697e-68	2	TNFAIP2
FUCA1	3.27909e-72	1.66924	4.66287e-68	2	FUCA1
RSRP1	3.72427e-70	1.43981	5.29591e-66	2	RSRP1
ABCC5	1.87545e-69	1.56662	2.66689e-65	2	ABCC5
DOCK2	6.40697e-69	1.50598	9.11071e-65	2	DOCK2
ZEB2	2.14879e-66	1.36124	3.05557e-62	2	ZEB2
LGMN	3.10345e-66	2.1187	4.41311e-62	2	LGMN
RGL1	2.66691e-64	1.62817	3.79235e-60	2	RGL1
MPEG1	8.0918e-64	1.48235	1.15065e-59	2	MPEG1
AP1B1	9.37986e-64	1.40546	1.33382e-59	2	AP1B1
RNASE1	5.40594e-62	2.25867	7.68725e-58	2	RNASE1
DHRS9	7.28689e-62	1.79347	1.0362e-57	2	DHRS9
MS4A6A	1.77021e-61	1.35138	2.51724e-57	2	MS4A6A
IQGAP2	5.99688e-61	1.52909	8.52756e-57	2	IQGAP2
CSF1R	4.55046e-60	1.24973	6.47075e-56	2	CSF1R
PDGFC	1.48442e-58	1.44148	2.11084e-54	2	PDGFC
FCGRT	1.21515e-56	1.17887	1.72794e-52	2	FCGRT
GFRA2	8.17085e-56	1.43662	1.1619e-51	2	GFRA2
ARHGAP4	1.28152e-55	1.42603	1.82232e-51	2	ARHGAP4
AP2A2	4.70393e-55	1.29085	6.68898e-51	2	AP2A2
SVIL	6.80238e-54	1.46352	9.67298e-50	2	SVIL
LPAR6	5.16832e-53	1.47294	7.34935e-49	2	LPAR6
DNMT1	1.153e-52	1.6169	1.63957e-48	2	DNMT1
KDM5D	1.91966e-52	1.2409	2.72975e-48	2	KDM5D
ENPP2	3.40032e-52	1.35659	4.83526e-48	2	ENPP2
CCL13	1.13503e-51	1.30887	1.61401e-47	2	CCL13
NAIP	4.2048e-50	1.30627	5.97923e-46	2	NAIP
PLCB2	2.20946e-49	1.16748	3.14185e-45	2	PLCB2
EMILIN2	9.88004e-48	1.07648	1.40494e-43	2	EMILIN2
ARGLU1	1.5264e-47	1.2074	2.17054e-43	2	ARGLU1
GPR34	3.15286e-47	1.1325	4.48337e-43	2	GPR34
MAFB	3.31891e-47	1.27864	4.71949e-43	2	MAFB
RCBTB2	6.77279e-47	1.37792	9.63091e-43	2	RCBTB2
FCGR2B	7.38429e-47	1.29835	1.05005e-42	2	FCGR2B
LRP1	8.03275e-47	0.980406	1.14226e-42	2	LRP1
ATP8B4	1.00432e-46	1.20279	1.42814e-42	2	ATP8B4
FPR3	1.87294e-46	1.21899	2.66332e-42	2	FPR3
WSB1	2.2827e-46	1.14851	3.246e-42	2	WSB1
CMKLR1	2.28839e-46	1.20113	3.25409e-42	2	CMKLR1
NABP1	5.85971e-46	1.18694	8.33251e-42	2	NABP1
DNM1	5.21633e-45	1.28038	7.41762e-41	2	DNM1
WDFY2	7.48121e-45	1.20338	1.06383e-40	2	WDFY2
ZFP36L1	7.63357e-45	1.18133	1.08549e-40	2	ZFP36L1
ARHGAP18	1.24846e-44	1.1185	1.77531e-40	2	ARHGAP18
MYO5A	1.34147e-44	1.23977	1.90757e-40	2	MYO5A
ARHGEF10L	5.45245e-44	1.13674	7.75339e-40	2	ARHGEF10L
COLEC12	5.77807e-44	1.13594	8.21642e-40	2	COLEC12
VPS13C	9.23697e-44	1.10195	1.3135e-39	2	VPS13C
AHNAK	5.25346e-43	0.945203	7.47042e-39	2	AHNAK
LENG8	7.48843e-43	1.15715	1.06486e-38	2	LENG8
GAS6	9.7597e-43	1.18218	1.38783e-38	2	GAS6
STON2	1.98416e-42	1.13514	2.82148e-38	2	STON2
ADCY7	4.63847e-42	1.07657	6.5959e-38	2	ADCY7
ABCA1	6.37877e-42	1.04333	9.07061e-38	2	ABCA1
DMXL1	8.0062e-42	1.17779	1.13848e-37	2	DMXL1
C9orf72	2.73526e-41	1.2425	3.88954e-37	2	C9orf72
APPL2	3.28796e-41	1.16879	4.67548e-37	2	APPL2
WWP1	4.18603e-41	1.29983	5.95253e-37	2	WWP1
NPL	4.27654e-41	1.21529	6.08124e-37	2	NPL
MS4A7	5.11379e-41	1.02913	7.2718e-37	2	MS4A7
CLEC2D	1.01091e-40	1.22281	1.43751e-36	2	CLEC2D
MS4A4E	2.40731e-40	0.956874	3.42319e-36	2	MS4A4E
ZNF117	3.15196e-39	0.943139	4.48208e-35	2	ZNF117
MACF1	5.33449e-39	1.14501	7.58564e-35	2	MACF1
DENND11	5.42243e-39	1.25186	7.71069e-35	2	DENND11
IFFO1	6.59841e-39	1.06112	9.38293e-35	2	IFFO1
IKBKB	1.14157e-38	1.13246	1.62332e-34	2	IKBKB
TGFBI	1.64041e-38	1.00792	2.33266e-34	2	TGFBI
MGAT4A	7.04397e-38	1.17441	1.00165e-33	2	MGAT4A
FMN1	7.10683e-38	1.12795	1.01059e-33	2	FMN1
SAMD9L	9.55435e-38	1.11838	1.35863e-33	2	SAMD9L
TRPS1	1.09659e-37	1.15892	1.55935e-33	2	TRPS1
A2M	3.91817e-37	1.34255	5.57163e-33	2	A2M
DENND4B	7.65412e-37	1.0542	1.08842e-32	2	DENND4B
OLFML2B	9.07981e-37	1.0466	1.29115e-32	2	OLFML2B
DIP2B	1.14414e-36	1.17716	1.62696e-32	2	DIP2B
FGD2	1.22018e-36	1.11308	1.73509e-32	2	FGD2
THBD	1.55778e-36	1.25176	2.21517e-32	2	THBD
MARCKS	1.65172e-36	0.952044	2.34875e-32	2	MARCKS
DEPRECATED-ENSG00000072694	1.92525e-36	1.02826	2.73771e-32	2	DEPRECATED-ENSG00000072694
DPYD	2.207e-36	1.12989	3.13835e-32	2	DPYD
TLR2	2.43926e-36	1.00616	3.46862e-32	2	TLR2
NISCH	2.68804e-36	1.15458	3.82239e-32	2	NISCH
ATG16L2	4.54159e-36	1.08391	6.45814e-32	2	ATG16L2
PCDH12	6.31016e-36	0.912349	8.97304e-32	2	PCDH12
IGFBP4	1.04081e-35	1.04766	1.48003e-31	2	IGFBP4
CH25H	1.91012e-35	1.15075	2.71619e-31	2	CH25H
EHBP1L1	2.55508e-35	0.964991	3.63333e-31	2	EHBP1L1
GRN	2.56427e-35	0.655707	3.64639e-31	2	GRN
PLEC	2.98681e-35	1.01923	4.24725e-31	2	PLEC
DAPK1	7.9641e-35	1.08336	1.1325e-30	2	DAPK1
GPR141	2.1597e-34	1.13342	3.07109e-30	2	GPR141
NRP1	2.58394e-34	0.992571	3.67437e-30	2	NRP1
CDK5RAP3	2.73861e-34	1.02795	3.89431e-30	2	CDK5RAP3
DOCK4	4.30712e-34	1.03218	6.12472e-30	2	DOCK4
CD4	4.6764e-34	0.843418	6.64985e-30	2	CD4
ANKRD12	7.63775e-34	1.10159	1.08609e-29	2	ANKRD12
NCF4	7.78361e-34	1.03546	1.10683e-29	2	NCF4
TRPM2	9.74679e-34	1.16798	1.38599e-29	2	TRPM2
CD200R1	3.58086e-33	0.979149	5.09199e-29	2	CD200R1
TTYH3	2.02094e-32	0.828866	2.87377e-28	2	TTYH3
KIAA0100	2.35777e-32	0.862943	3.35275e-28	2	KIAA0100
GPR155	2.42038e-32	0.946013	3.44178e-28	2	GPR155
DEPRECATED-ENSG00000204389	3.5259e-32	1.04659	5.01383e-28	2	DEPRECATED-ENSG00000204389
LUC7L3	3.81063e-32	0.930561	5.41872e-28	2	LUC7L3
CEMIP2	4.35651e-32	1.03167	6.19496e-28	2	CEMIP2
PARP8	4.62952e-32	1.08993	6.58317e-28	2	PARP8
TNRC18	5.02326e-32	1.05132	7.14307e-28	2	TNRC18
SRRM2	5.84262e-32	1.0238	8.30821e-28	2	SRRM2
TBC1D14	7.36976e-32	0.963377	1.04798e-27	2	TBC1D14
OGT	8.03179e-32	0.966682	1.14212e-27	2	OGT
ANKRD10	9.46248e-32	0.891483	1.34556e-27	2	ANKRD10
WDFY3	1.35867e-31	0.980417	1.93203e-27	2	WDFY3
ANTXR2	1.52709e-31	1.08133	2.17152e-27	2	ANTXR2
VPS8	5.87848e-31	0.960984	8.3592e-27	2	VPS8
SLC7A8	9.58777e-31	1.08869	1.36338e-26	2	SLC7A8
SDC3	1.35716e-30	0.818825	1.92989e-26	2	SDC3
PDGFB	1.55911e-30	1.01732	2.21705e-26	2	PDGFB
PECAM1	2.80212e-30	0.839763	3.98462e-26	2	PECAM1
APAF1	3.5043e-30	1.00812	4.98311e-26	2	APAF1
SLC46A3	5.25445e-30	1.04873	7.47183e-26	2	SLC46A3
SIPA1L1	5.90587e-30	0.989788	8.39814e-26	2	SIPA1L1
IQGAP1	9.72346e-30	0.843563	1.38268e-25	2	IQGAP1
CCNL2	2.29705e-29	0.875754	3.26641e-25	2	CCNL2
P2RY6	2.70378e-29	1.01989	3.84477e-25	2	P2RY6
NLK	3.59469e-29	0.93829	5.11165e-25	2	NLK
ITM2B	4.57843e-29	0.802891	6.51053e-25	2	ITM2B
ARL4C	6.39966e-29	1.06009	9.10031e-25	2	ARL4C
CHD2	6.54942e-29	0.956753	9.31328e-25	2	CHD2
PCSK5	6.66406e-29	0.866203	9.47629e-25	2	PCSK5
SLC46A1	9.39254e-29	0.946901	1.33562e-24	2	SLC46A1
SLC38A7	1.75702e-28	0.955672	2.49848e-24	2	SLC38A7
CPVL	1.99655e-28	0.78228	2.83909e-24	2	CPVL
NAGK	2.56423e-28	0.83199	3.64634e-24	2	NAGK
SLC11A2	2.92326e-28	0.914992	4.15688e-24	2	SLC11A2
SLC45A4	3.0704e-28	0.965569	4.36611e-24	2	SLC45A4
MYO15B	3.47325e-28	0.805004	4.93896e-24	2	MYO15B
BAZ2B	4.17482e-28	0.892243	5.93659e-24	2	BAZ2B
CLTC	5.22461e-28	0.871281	7.42939e-24	2	CLTC
SGSH	5.69249e-28	0.895855	8.09472e-24	2	SGSH
SUGP2	5.97008e-28	0.939663	8.48945e-24	2	SUGP2
TTC14	7.35383e-28	0.817964	1.04571e-23	2	TTC14
KDM7A	8.57379e-28	0.974139	1.21919e-23	2	KDM7A
PHYKPL	8.72275e-28	0.909837	1.24038e-23	2	PHYKPL
DEPRECATED-ENSG00000110079	1.09735e-27	0.897892	1.56043e-23	2	DEPRECATED-ENSG00000110079
SF3B1	1.22607e-27	0.871996	1.74347e-23	2	SF3B1
LILRB2	1.47984e-27	0.809967	2.10434e-23	2	LILRB2
SLC36A1	1.84299e-27	0.975601	2.62073e-23	2	SLC36A1
C2	1.88613e-27	1.1932	2.68207e-23	2	C2
MS4A4A	3.30403e-27	0.923396	4.69833e-23	2	MS4A4A
PSAP	3.81144e-27	0.543983	5.41987e-23	2	PSAP
ARHGEF40	3.88907e-27	0.893598	5.53026e-23	2	ARHGEF40
CSF2RA	5.88892e-27	0.82745	8.37404e-23	2	CSF2RA
PPP1R21	1.32912e-26	0.943631	1.89001e-22	2	PPP1R21
RENBP	1.41479e-26	0.868015	2.01184e-22	2	RENBP
DCUN1D3	1.65635e-26	0.99398	2.35533e-22	2	DCUN1D3
GAB3	2.26554e-26	0.879737	3.2216e-22	2	GAB3
IVNS1ABP	4.49009e-26	0.758424	6.3849e-22	2	IVNS1ABP
SLC2A9	6.92733e-26	0.952108	9.85067e-22	2	SLC2A9
OLFML3	7.86754e-26	0.984146	1.11876e-21	2	OLFML3
ANKS1A	1.10725e-25	0.821971	1.57451e-21	2	ANKS1A
MGAT5	1.48338e-25	0.903715	2.10937e-21	2	MGAT5
NEU3	2.148e-25	0.911327	3.05446e-21	2	NEU3
ADAR	2.64143e-25	0.801708	3.75611e-21	2	ADAR
CD36	3.73694e-25	0.837664	5.31393e-21	2	CD36
PMP22	4.37825e-25	0.808889	6.22587e-21	2	PMP22
DPP4	4.63847e-25	0.773665	6.59591e-21	2	DPP4
NOTCH2NLC	4.97237e-25	0.775728	7.07071e-21	2	NOTCH2NLC
TNFSF13	5.10162e-25	0.609471	7.2545e-21	2	TNFSF13
SH3PXD2A	5.53286e-25	0.940133	7.86773e-21	2	SH3PXD2A
DAB2	6.6205e-25	0.718437	9.41434e-21	2	DAB2
STARD13	8.57126e-25	1.01443	1.21883e-20	2	STARD13
PNISR	8.87014e-25	0.883573	1.26133e-20	2	PNISR
KDM3A	1.22706e-24	0.863029	1.74487e-20	2	KDM3A
UAP1L1	1.39555e-24	0.845951	1.98447e-20	2	UAP1L1
ENGASE	1.70821e-24	0.845231	2.42908e-20	2	ENGASE
MEF2C	1.84095e-24	0.789283	2.61783e-20	2	MEF2C
ARHGAP9	1.84625e-24	0.803382	2.62537e-20	2	ARHGAP9
ARHGAP26	3.72147e-24	0.827172	5.29193e-20	2	ARHGAP26
SIN3B	3.87937e-24	0.805074	5.51646e-20	2	SIN3B
IRF3	6.52274e-24	0.941001	9.27533e-20	2	IRF3
DEPRECATED-ENSG00000175899	6.60374e-24	1.01071	9.39052e-20	2	DEPRECATED-ENSG00000175899
ANKFY1	7.52627e-24	0.862398	1.07024e-19	2	ANKFY1
CFLAR1	9.47798e-24	0.648289	1.34777e-19	2	CFLAR
KCTD12	9.93436e-24	0.775456	1.41267e-19	2	KCTD12
SAMSN1	1.482e-23	0.638358	2.10741e-19	2	SAMSN1
SPRED1	1.65521e-23	0.74831	2.35371e-19	2	SPRED1
TMEM144	1.99064e-23	0.918169	2.83069e-19	2	TMEM144
MAT2A	2.50737e-23	0.795825	3.56547e-19	2	MAT2A
EPC1	2.58487e-23	0.773603	3.67569e-19	2	EPC1
TENT2	2.86227e-23	0.774416	4.07015e-19	2	TENT2
ZNF589	3.35155e-23	0.865465	4.76591e-19	2	ZNF589
WDR91	3.62343e-23	0.764351	5.15251e-19	2	WDR91
NCKAP1L	4.01511e-23	0.733675	5.70949e-19	2	NCKAP1L
ANKRD36C	4.06648e-23	0.747144	5.78254e-19	2	ANKRD36C
CD141	4.14338e-23	0.635292	5.89188e-19	2	CD14
VPS53	4.40992e-23	0.863366	6.27091e-19	2	VPS53
FES	5.28462e-23	0.802716	7.51473e-19	2	FES
FGL2	5.31996e-23	0.884581	7.56498e-19	2	FGL2
ENTPD1	5.49396e-23	0.91589	7.81241e-19	2	ENTPD1
SNX29	6.64595e-23	0.842722	9.45054e-19	2	SNX29
MDM4	7.63145e-23	0.867272	1.08519e-18	2	MDM4
ATRN	9.60653e-23	0.779425	1.36605e-18	2	ATRN
IER3	1.05782e-22	0.89855	1.50422e-18	2	IER3
EEPD1	1.60362e-22	0.78796	2.28035e-18	2	EEPD1
KCTD7	1.73936e-22	0.896059	2.47337e-18	2	KCTD7
THADA	1.73989e-22	0.835308	2.47412e-18	2	THADA
MAP3K1	2.62997e-22	0.748633	3.73981e-18	2	MAP3K1
C5AR2	3.80984e-22	0.978878	5.41759e-18	2	C5AR2
DOCK10	4.2578e-22	0.864716	6.05459e-18	2	DOCK10
PTGS1	4.67309e-22	0.793748	6.64514e-18	2	PTGS1
NLRP1	4.79061e-22	0.877877	6.81225e-18	2	NLRP1
ZNF516	5.47365e-22	0.79672	7.78354e-18	2	ZNF516
NOTCH2NLB	5.49962e-22	0.86632	7.82046e-18	2	NOTCH2NLB
APMAP	5.85827e-22	0.76932	8.33046e-18	2	APMAP
TIA1	6.27991e-22	0.738072	8.93003e-18	2	TIA1
GGA2	6.56421e-22	0.809021	9.33431e-18	2	GGA2
PARP14	8.1557e-22	0.930122	1.15974e-17	2	PARP14
CBLB	9.18185e-22	0.921739	1.30566e-17	2	CBLB
TPP1	9.34326e-22	0.624175	1.32861e-17	2	TPP1
ZSWIM8	9.38807e-22	0.809589	1.33498e-17	2	ZSWIM8
CMIP	1.07929e-21	0.859255	1.53475e-17	2	CMIP
TRIP12	1.78468e-21	0.754539	2.53782e-17	2	TRIP12
WLS	1.81356e-21	0.769644	2.57888e-17	2	WLS
CREB5	1.99586e-21	0.834191	2.83811e-17	2	CREB5
IFI16	2.91261e-21	0.726079	4.14173e-17	2	IFI16
PILRB	3.62809e-21	0.828927	5.15914e-17	2	PILRB
MILR1	3.70557e-21	0.741477	5.26932e-17	2	MILR1
ADAMTSL4	4.81264e-21	0.733109	6.84357e-17	2	ADAMTSL4
TBC1D9B	5.08021e-21	0.812753	7.22406e-17	2	TBC1D9B
CORO7	8.3233e-21	0.786171	1.18357e-16	2	CORO7
SNX8	1.34031e-20	0.713425	1.90592e-16	2	SNX8
KMT2D	1.42368e-20	0.767963	2.02447e-16	2	KMT2D
SLC38A6	1.54298e-20	0.88352	2.19412e-16	2	SLC38A6
RBM5	2.55916e-20	0.776279	3.63913e-16	2	RBM5
KDM2B	2.87274e-20	0.708809	4.08504e-16	2	KDM2B
ARHGEF1	3.40382e-20	0.796977	4.84023e-16	2	ARHGEF1
UBR5	3.76569e-20	0.856466	5.35481e-16	2	UBR5
ANKRD44	3.85435e-20	0.800159	5.48088e-16	2	ANKRD44
RAPH1	3.96413e-20	0.80803	5.63699e-16	2	RAPH1
SRSF7	4.55028e-20	0.766318	6.4705e-16	2	SRSF7
PLXND1	5.28718e-20	0.64516	7.51837e-16	2	PLXND1
HERC2	5.78295e-20	0.712388	8.22335e-16	2	HERC2
IDH1	6.99124e-20	0.706434	9.94154e-16	2	IDH1
NDUFV2	8.54438e-20	0.72579	1.21501e-15	2	NDUFV2
C20orf194	8.55489e-20	0.804179	1.21651e-15	2	C20orf194
PARVG	9.3719e-20	0.735468	1.33268e-15	2	PARVG
GASK1B	9.47103e-20	0.718032	1.34678e-15	2	GASK1B
ME1	1.08609e-19	0.605479	1.54442e-15	2	ME1
YTHDC2	1.18597e-19	0.7925	1.68646e-15	2	YTHDC2
DST	1.3975e-19	0.734511	1.98725e-15	2	DST
RELCH	1.40942e-19	0.770859	2.0042e-15	2	RELCH
TLR4	2.12922e-19	0.710359	3.02775e-15	2	TLR4
DOCK7	2.15398e-19	0.791746	3.06295e-15	2	DOCK7
CASP10	2.18208e-19	0.709642	3.10292e-15	2	CASP10
ODF3B	2.41244e-19	0.745569	3.43048e-15	2	ODF3B
GLIPR1	2.80611e-19	0.675335	3.99029e-15	2	GLIPR1
ECM1	2.85093e-19	0.761685	4.05403e-15	2	ECM1
ABL1	3.25919e-19	0.730876	4.63457e-15	2	ABL1
FER	3.28636e-19	0.757906	4.6732e-15	2	FER
DMTF1	3.63771e-19	0.752211	5.17283e-15	2	DMTF1
SGMS1	5.74836e-19	0.734632	8.17416e-15	2	SGMS1
MAP3K5	5.8344e-19	0.748818	8.29652e-15	2	MAP3K5
TARBP1	7.44374e-19	0.701463	1.0585e-14	2	TARBP1
HSPA1A	7.99069e-19	0.658918	1.13628e-14	2	HSPA1A
HFE	9.01615e-19	0.660731	1.2821e-14	2	HFE
VPS13B	9.38866e-19	0.838423	1.33507e-14	2	VPS13B
RREB1	9.5745e-19	0.769464	1.36149e-14	2	RREB1
NPHP3	9.95986e-19	0.697434	1.41629e-14	2	NPHP3
DEF6	1.00484e-18	0.744343	1.42888e-14	2	DEF6
PREX1	1.18874e-18	0.796245	1.69039e-14	2	PREX1
DTNA	1.40132e-18	0.717017	1.99267e-14	2	DTNA
TLR7	1.43596e-18	0.791282	2.04194e-14	2	TLR7
CD84	1.46567e-18	0.759524	2.08419e-14	2	CD84
BDP1	1.51019e-18	0.816867	2.14749e-14	2	BDP1
ABHD3	1.5145e-18	0.776439	2.15362e-14	2	ABHD3
SLC38A10	1.62203e-18	0.767713	2.30653e-14	2	SLC38A10
IQSEC1	1.72672e-18	0.671256	2.4554e-14	2	IQSEC1
C1QC	2.00165e-18	0.487337	2.84635e-14	2	C1QC
ZFHX3	2.11688e-18	0.795834	3.0102e-14	2	ZFHX3
RNASE6	2.21725e-18	0.754542	3.15293e-14	2	RNASE6
TBC1D15	2.21807e-18	0.794499	3.1541e-14	2	TBC1D15
BEST1	2.36218e-18	0.694723	3.35901e-14	2	BEST1
ALG13	2.65414e-18	0.748438	3.77418e-14	2	ALG13
ZFC3H1	2.94966e-18	0.741677	4.19442e-14	2	ZFC3H1
WDR81	3.5773e-18	0.719338	5.08692e-14	2	WDR81
HEXA	3.61072e-18	0.694989	5.13445e-14	2	HEXA
ZNRF2	4.26927e-18	0.690504	6.07091e-14	2	ZNRF2
ATP13A1	4.49864e-18	0.693071	6.39707e-14	2	ATP13A1
WWC3	4.62663e-18	0.718934	6.57907e-14	2	WWC3
PLA2G71	5.08885e-18	0.549303	7.23635e-14	2	PLA2G7
TMUB2	5.38974e-18	0.763625	7.66422e-14	2	TMUB2
LPP	5.44377e-18	0.801144	7.74105e-14	2	LPP
MKNK1	5.56594e-18	0.665869	7.91477e-14	2	MKNK1
ZNF638	6.89736e-18	0.637244	9.80804e-14	2	ZNF638
ACE1	7.67412e-18	0.778027	1.09126e-13	2	ACE
SELPLG	8.1618e-18	0.743439	1.16061e-13	2	SELPLG
DIP2A	8.3854e-18	0.779019	1.1924e-13	2	DIP2A
MAN1C1	8.68719e-18	0.640677	1.23532e-13	2	MAN1C1
IL10RA	8.73666e-18	0.662562	1.24235e-13	2	IL10RA
RBM25	8.9482e-18	0.76753	1.27243e-13	2	RBM25
ADA2	9.26699e-18	0.522966	1.31777e-13	2	ADA2
CNTRL	9.78782e-18	0.797313	1.39183e-13	2	CNTRL
ALDH16A1	1.08013e-17	0.678384	1.53595e-13	2	ALDH16A1
KIDINS220	1.11476e-17	0.755804	1.58519e-13	2	KIDINS220
ADRB2	1.15138e-17	0.712865	1.63726e-13	2	ADRB2
ATG7	1.35348e-17	0.689299	1.92465e-13	2	ATG7
TLNRD1	1.439e-17	0.722983	2.04625e-13	2	TLNRD1
SLC49A4	1.61486e-17	0.787993	2.29634e-13	2	SLC49A4
HMOX1	1.63069e-17	0.807465	2.31884e-13	2	HMOX1
EHMT1	1.66315e-17	0.750839	2.365e-13	2	EHMT1
CHID1	1.77021e-17	0.630502	2.51724e-13	2	CHID1
PCMTD2	1.96406e-17	0.703182	2.79289e-13	2	PCMTD2
TFEC	2.04883e-17	0.657358	2.91344e-13	2	TFEC
HNMT	2.47413e-17	0.699935	3.51822e-13	2	HNMT
ALDH1A11	2.72438e-17	0.665949	3.87407e-13	2	ALDH1A1
TBC1D2B	2.79391e-17	0.704332	3.97293e-13	2	TBC1D2B
ID3	2.85049e-17	0.760422	4.0534e-13	2	ID3
DPYSL2	2.91259e-17	0.551185	4.1417e-13	2	DPYSL2
AMDHD2	3.00751e-17	0.744716	4.27668e-13	2	AMDHD2
CCDC170	3.83432e-17	0.630044	5.45241e-13	2	CCDC170
RIC1	3.97222e-17	0.800375	5.64849e-13	2	RIC1
ATP10D	4.04468e-17	0.595123	5.75153e-13	2	ATP10D
ZFP36L2	4.43814e-17	0.572939	6.31104e-13	2	ZFP36L2
PARP4	4.49139e-17	0.61848	6.38675e-13	2	PARP4
FRMD4A	4.52851e-17	0.77582	6.43954e-13	2	FRMD4A
SKI	4.59111e-17	0.632101	6.52856e-13	2	SKI
ATM	5.24853e-17	0.72249	7.46341e-13	2	ATM
BLNK	5.86237e-17	0.686522	8.33629e-13	2	BLNK
ZSWIM6	5.9701e-17	0.66584	8.48948e-13	2	ZSWIM6
NAGA	6.23703e-17	0.736397	8.86905e-13	2	NAGA
TUBGCP6	6.65322e-17	0.682409	9.46088e-13	2	TUBGCP6
CD22	7.50873e-17	0.794678	1.06774e-12	2	CD22
ANXA6	8.27577e-17	0.629727	1.17681e-12	2	ANXA6
WDR6	8.66169e-17	0.755009	1.23169e-12	2	WDR6
STX16	8.6669e-17	0.77886	1.23243e-12	2	STX16
ZFYVE26	8.70354e-17	0.795416	1.23764e-12	2	ZFYVE26
NUMA1	8.74935e-17	0.720348	1.24416e-12	2	NUMA1
NRP21	9.65623e-17	0.496615	1.37312e-12	2	NRP2
ITGAV	1.13554e-16	0.723935	1.61474e-12	2	ITGAV
C3AR1	1.199e-16	0.595222	1.70498e-12	2	C3AR1
PLCG2	1.27909e-16	0.713708	1.81887e-12	2	PLCG2
WWOX	1.28608e-16	0.733629	1.8288e-12	2	WWOX
MTSS1	1.30034e-16	0.719199	1.84909e-12	2	MTSS1
ZSCAN26	1.31539e-16	0.592976	1.87049e-12	2	ZSCAN26
VPS35L	1.3179e-16	0.718968	1.87406e-12	2	VPS35L
PSD4	1.4019e-16	0.588627	1.9935e-12	2	PSD4
AFF1	1.50096e-16	0.555407	2.13437e-12	2	AFF1
CLCN5	1.69642e-16	0.754551	2.41231e-12	2	CLCN5
RUNX1	2.23756e-16	0.639418	3.18181e-12	2	RUNX1
STAT2	2.3288e-16	0.661858	3.31156e-12	2	STAT2
RBM14	2.49756e-16	0.584543	3.55153e-12	2	RBM14
PLXNB2	3.04773e-16	0.585858	4.33388e-12	2	PLXNB2
OTULINL	3.08255e-16	0.646027	4.38339e-12	2	OTULINL
PPM1F	3.15732e-16	0.772971	4.48971e-12	2	PPM1F
ALOX5	3.20853e-16	0.596774	4.56252e-12	2	ALOX5
FGD4	3.38119e-16	0.691316	4.80805e-12	2	FGD4
NKTR	3.67283e-16	0.640758	5.22276e-12	2	NKTR
FAM111A	4.20541e-16	0.633259	5.98009e-12	2	FAM111A
ZNF217	4.43674e-16	0.749021	6.30905e-12	2	ZNF217
MYO18A	4.49613e-16	0.721702	6.3935e-12	2	MYO18A
TMEM273	5.27585e-16	0.768818	7.50226e-12	2	TMEM273
SUSD1	5.47172e-16	0.683337	7.78079e-12	2	SUSD1
CPED1	5.53413e-16	0.670399	7.86954e-12	2	CPED1
PHKB	5.78665e-16	0.547953	8.22861e-12	2	PHKB
GNAQ	6.79999e-16	0.690408	9.66959e-12	2	GNAQ
CCDC88B	7.21901e-16	0.795822	1.02654e-11	2	CCDC88B
TNK2	7.57327e-16	0.730134	1.07692e-11	2	TNK2
SETX	8.20442e-16	0.69151	1.16667e-11	2	SETX
KMT2C	9.30091e-16	0.703918	1.32259e-11	2	KMT2C
RBM6	1.09712e-15	0.753983	1.56011e-11	2	RBM6
RFX5	1.24976e-15	0.679903	1.77715e-11	2	RFX5
QPRT	1.30697e-15	0.637295	1.85852e-11	2	QPRT
GPATCH2L	1.35094e-15	0.679037	1.92103e-11	2	GPATCH2L
CYFIP1	1.56688e-15	0.606059	2.2281e-11	2	CYFIP1
BCL2L2	1.62465e-15	0.624926	2.31025e-11	2	BCL2L2
PLA2G4C	1.72841e-15	0.702665	2.45781e-11	2	PLA2G4C
SAT1	1.76621e-15	0.657071	2.51155e-11	2	SAT1
SPG7	2.0685e-15	0.738661	2.9414e-11	2	SPG7
SCARF1	2.18542e-15	0.675837	3.10767e-11	2	SCARF1
ZMYM2	2.21669e-15	0.746023	3.15213e-11	2	ZMYM2
GCLC	2.23225e-15	0.754215	3.17426e-11	2	GCLC
ENTR1	2.23751e-15	0.619866	3.18174e-11	2	ENTR1
PIKFYVE	2.36962e-15	0.667488	3.36959e-11	2	PIKFYVE
SMARCA2	2.41958e-15	0.679444	3.44064e-11	2	SMARCA2
FCGR2A	2.79366e-15	0.647862	3.97258e-11	2	FCGR2A
DMXL2	2.80649e-15	0.586996	3.99084e-11	2	DMXL2
TACC1	3.07733e-15	0.666115	4.37596e-11	2	TACC1
CHKA	3.10799e-15	0.647716	4.41956e-11	2	CHKA
UTY	3.66708e-15	0.638132	5.21459e-11	2	UTY
RNF135	3.95651e-15	0.618854	5.62616e-11	2	RNF135
TPCN1	4.1064e-15	0.633224	5.83931e-11	2	TPCN1
ZFP36	4.28235e-15	0.762844	6.08951e-11	2	ZFP36
TMEM150B	4.45106e-15	0.585882	6.3294e-11	2	TMEM150B
LUC7L	4.54226e-15	0.711068	6.45909e-11	2	LUC7L
ADAP2	4.57034e-15	0.71025	6.49902e-11	2	ADAP2
TATDN2	5.4801e-15	0.72695	7.7927e-11	2	TATDN2
PRDM1	5.55039e-15	0.694109	7.89265e-11	2	PRDM1
UBA7	5.9315e-15	0.692991	8.43459e-11	2	UBA7
DOCK11	6.00123e-15	0.668571	8.53374e-11	2	DOCK11
STAT6	6.13568e-15	0.598395	8.72494e-11	2	STAT6
LACC1	7.26524e-15	0.60948	1.03312e-10	2	LACC1
NOTCH2	8.13731e-15	0.61324	1.15713e-10	2	NOTCH2
EP300	8.20465e-15	0.608657	1.1667e-10	2	EP300
DUSP22	8.25899e-15	0.623526	1.17443e-10	2	DUSP22
TRIO	8.32542e-15	0.582658	1.18387e-10	2	TRIO
JMJD1C	8.60415e-15	0.748036	1.22351e-10	2	JMJD1C
VPS52	9.83805e-15	0.716794	1.39897e-10	2	VPS52
TBC1D12	1.22467e-14	0.622479	1.74149e-10	2	TBC1D12
ACSS1	1.35708e-14	0.621838	1.92976e-10	2	ACSS1
OGDH	1.42041e-14	0.64853	2.01982e-10	2	OGDH
AKAP13	1.45256e-14	0.649089	2.06554e-10	2	AKAP13
CLEC7A	1.4976e-14	0.691117	2.12959e-10	2	CLEC7A
INPPL1	1.75299e-14	0.636702	2.49276e-10	2	INPPL1
CEBPD	1.76176e-14	0.645931	2.50522e-10	2	CEBPD
GATM	2.07773e-14	0.686982	2.95453e-10	2	GATM
KCNMA1	2.43003e-14	0.683317	3.4555e-10	2	KCNMA1
ZNF224	2.70172e-14	0.558449	3.84185e-10	2	ZNF224
GNPTAB	3.11661e-14	0.639268	4.43182e-10	2	GNPTAB
ARHGEF11	3.13818e-14	0.527268	4.46249e-10	2	ARHGEF11
PRPF8	3.25053e-14	0.529614	4.62226e-10	2	PRPF8
WDR37	3.35662e-14	0.678611	4.77312e-10	2	WDR37
PNPLA6	3.36698e-14	0.605748	4.78785e-10	2	PNPLA6
HTT	3.43176e-14	0.544753	4.87996e-10	2	HTT
CARD6	3.65019e-14	0.529665	5.19057e-10	2	CARD6
ARHGAP45	3.72385e-14	0.632944	5.29531e-10	2	ARHGAP45
OS9	3.74776e-14	0.558752	5.32931e-10	2	OS9
GMIP	3.77646e-14	0.64385	5.37013e-10	2	GMIP
PPP1R9B	4.19135e-14	0.571199	5.9601e-10	2	PPP1R9B
AGRN	4.99078e-14	0.742639	7.0969e-10	2	AGRN
FNBP1	5.16683e-14	0.557642	7.34723e-10	2	FNBP1
TRAPPC9	5.58794e-14	0.675208	7.94605e-10	2	TRAPPC9
LAMB2	6.44552e-14	0.662781	9.16553e-10	2	LAMB2
MON2	6.89225e-14	0.603721	9.80078e-10	2	MON2
SNX1	7.98389e-14	0.524225	1.13531e-09	2	SNX1
ARSA	8.18243e-14	0.623914	1.16354e-09	2	ARSA
PLAU	9.00574e-14	0.61071	1.28062e-09	2	PLAU
BOD1L1	1.01693e-13	0.613086	1.44607e-09	2	BOD1L1
USP34	1.03836e-13	0.647215	1.47654e-09	2	USP34
FGD3	1.1034e-13	0.643977	1.56903e-09	2	FGD3
SYMPK	1.13213e-13	0.626083	1.60989e-09	2	SYMPK
MAN2B1	1.20143e-13	0.452879	1.70844e-09	2	MAN2B1
PEAK1	1.30082e-13	0.684513	1.84977e-09	2	PEAK1
CIRBP	1.59445e-13	0.582293	2.26731e-09	2	CIRBP
PCGF3	1.60442e-13	0.629889	2.28149e-09	2	PCGF3
TCF4	1.61127e-13	0.668561	2.29122e-09	2	TCF4
PPP6R2	1.61308e-13	0.614441	2.2938e-09	2	PPP6R2
TNFRSF14	1.76524e-13	0.620955	2.51017e-09	2	TNFRSF14
VPS13D	1.77324e-13	0.639383	2.52154e-09	2	VPS13D
RC3H1	1.85321e-13	0.575291	2.63527e-09	2	RC3H1
IL6R	1.98652e-13	0.637929	2.82483e-09	2	IL6R
GSAP	2.01406e-13	0.668517	2.86399e-09	2	GSAP
ST8SIA4	2.28345e-13	0.609687	3.24707e-09	2	ST8SIA4
DENND3	2.52257e-13	0.645675	3.58709e-09	2	DENND3
KDM4C	2.5324e-13	0.719462	3.60108e-09	2	KDM4C
MTHFR	2.76701e-13	0.68571	3.93469e-09	2	MTHFR
RERE	2.89097e-13	0.650183	4.11095e-09	2	RERE
EPHX1	2.99156e-13	0.602856	4.254e-09	2	EPHX1
CBX6	3.63349e-13	0.568776	5.16683e-09	2	CBX6
WDR33	3.66175e-13	0.539989	5.20701e-09	2	WDR33
KDM5A	3.96924e-13	0.710552	5.64425e-09	2	KDM5A
ZNF106	3.97967e-13	0.567369	5.65909e-09	2	ZNF106
BRPF3	4.10475e-13	0.71466	5.83695e-09	2	BRPF3
FUBP1	4.35414e-13	0.533803	6.19159e-09	2	FUBP1
TRRAP	4.35646e-13	0.619254	6.19489e-09	2	TRRAP
ARMH3	4.41561e-13	0.64075	6.27899e-09	2	ARMH3
WDR11	4.44005e-13	0.531975	6.31375e-09	2	WDR11
KCNK6	4.82537e-13	0.593897	6.86168e-09	2	KCNK6
CREM	5.43953e-13	0.683974	7.73502e-09	2	CREM
AP5Z1	5.97897e-13	0.602442	8.5021e-09	2	AP5Z1
IL16	6.16831e-13	0.609296	8.77134e-09	2	IL16
DDX5	6.60293e-13	0.580911	9.38936e-09	2	DDX5
HERC4	6.66074e-13	0.63647	9.47157e-09	2	HERC4
ARSB	7.21337e-13	0.572459	1.02574e-08	2	ARSB
SNRNP70	7.80051e-13	0.676624	1.10923e-08	2	SNRNP70
CYTH4	8.00957e-13	0.537649	1.13896e-08	2	CYTH4
ZBED1	8.47337e-13	0.522426	1.20491e-08	2	ZBED1
SIRPB2	9.64157e-13	0.621164	1.37103e-08	2	SIRPB2
CTNND1	1.03984e-12	0.654552	1.47865e-08	2	CTNND1
FAM91A1	1.15377e-12	0.590876	1.64066e-08	2	FAM91A1
SLC18B1	1.31202e-12	0.577391	1.86569e-08	2	SLC18B1
SLC37A2	1.32024e-12	0.47419	1.87739e-08	2	SLC37A2
ZNF580	1.32243e-12	0.580777	1.8805e-08	2	ZNF580
NCOR2	1.37156e-12	0.52809	1.95035e-08	2	NCOR2
MFHAS11	1.45777e-12	0.533984	2.07296e-08	2	MFHAS1
TGFBR2	1.54655e-12	0.518979	2.19919e-08	2	TGFBR2
MAP3K8	1.64292e-12	0.722273	2.33624e-08	2	MAP3K8
HELZ	1.65465e-12	0.609788	2.35291e-08	2	HELZ
VAV3	1.67832e-12	0.535784	2.38657e-08	2	VAV3
FGFR1	1.75773e-12	0.644989	2.49949e-08	2	FGFR1
AOAH	1.75985e-12	0.584418	2.50251e-08	2	AOAH
RAB3IL1	1.83163e-12	0.535227	2.60458e-08	2	RAB3IL1
ASH1L	1.91759e-12	0.575522	2.72681e-08	2	ASH1L
ATRX	2.04575e-12	0.600205	2.90905e-08	2	ATRX
SLFN11	2.13675e-12	0.582885	3.03846e-08	2	SLFN11
RGL2	2.15744e-12	0.591789	3.06787e-08	2	RGL2
ASPH	2.30862e-12	0.595759	3.28286e-08	2	ASPH
DENND1A	2.57128e-12	0.634636	3.65636e-08	2	DENND1A
GRAMD4	2.67384e-12	0.612407	3.80221e-08	2	GRAMD4
UGP2	2.79234e-12	0.569629	3.97071e-08	2	UGP2
PRPF3	2.93082e-12	0.519638	4.16763e-08	2	PRPF3
HERC1	3.18141e-12	0.625202	4.52397e-08	2	HERC1
ZNF655	3.19666e-12	0.626457	4.54565e-08	2	ZNF655
TNKS	3.2624e-12	0.592007	4.63913e-08	2	TNKS
SLC23A2	3.30119e-12	0.593148	4.69429e-08	2	SLC23A2
PHTF2	3.68318e-12	0.511271	5.23748e-08	2	PHTF2
PARP12	5.34183e-12	0.560402	7.59608e-08	2	PARP12
DDX39B	6.19546e-12	0.549622	8.80994e-08	2	DDX39B
ARID1A	6.49675e-12	0.563103	9.23838e-08	2	ARID1A
SPECC1L	6.84705e-12	0.596976	9.7365e-08	2	SPECC1L
ARHGAP15	7.12551e-12	0.559622	1.01325e-07	2	ARHGAP15
ANKHD1	7.52425e-12	0.514593	1.06995e-07	2	ANKHD1
TCP11L1	7.54935e-12	0.607617	1.07352e-07	2	TCP11L1
PIK3CG	7.6063e-12	0.604228	1.08162e-07	2	PIK3CG
PLEKHM2	7.85923e-12	0.440068	1.11758e-07	2	PLEKHM2
TLN1	7.97889e-12	0.511893	1.1346e-07	2	TLN1
CLCN7	8.16875e-12	0.454804	1.1616e-07	2	CLCN7
LRRK1	8.2088e-12	0.564697	1.16729e-07	2	LRRK1
ATP6V0A1	9.30541e-12	0.499884	1.32323e-07	2	ATP6V0A1
FRMD4B	9.40482e-12	0.584802	1.33737e-07	2	FRMD4B
QKI	9.45098e-12	0.501952	1.34393e-07	2	QKI
DNAJC5	1.00094e-11	0.484816	1.42333e-07	2	DNAJC5
CORO1A	1.04129e-11	0.548408	1.48072e-07	2	CORO1A
SPG11	1.23518e-11	0.612331	1.75642e-07	2	SPG11
RASA4	1.29408e-11	0.641376	1.84018e-07	2	RASA4
MCM3AP	1.29768e-11	0.647561	1.8453e-07	2	MCM3AP
WDFY4	1.64618e-11	0.565623	2.34087e-07	2	WDFY4
TMEM86A	1.67743e-11	0.569509	2.3853e-07	2	TMEM86A
SON	1.80084e-11	0.555977	2.56079e-07	2	SON
ARAP11	1.80637e-11	0.321821	2.56866e-07	2	ARAP1
POGZ	1.81422e-11	0.548057	2.57981e-07	2	POGZ
MINK1	1.97119e-11	0.536366	2.80303e-07	2	MINK1
AGTPBP1	2.06619e-11	0.534176	2.93812e-07	2	AGTPBP1
NUP160	2.20082e-11	0.546934	3.12957e-07	2	NUP160
UBR4	2.21699e-11	0.513186	3.15255e-07	2	UBR4
DNAJC13	2.45936e-11	0.582248	3.4972e-07	2	DNAJC13
PTPRC	2.46504e-11	0.600485	3.50529e-07	2	PTPRC
TLR6	2.68367e-11	0.610125	3.81617e-07	2	TLR6
USP4	2.89902e-11	0.591781	4.1224e-07	2	USP4
EPS15	2.97819e-11	0.593655	4.23499e-07	2	EPS15
VPS54	3.05885e-11	0.545184	4.34968e-07	2	VPS54
PLBD2	3.08144e-11	0.594834	4.3818e-07	2	PLBD2
GRIPAP1	3.09597e-11	0.493298	4.40247e-07	2	GRIPAP1
MYO9B	3.19473e-11	0.496942	4.54291e-07	2	MYO9B
ZZEF1	3.25752e-11	0.676084	4.6322e-07	2	ZZEF1
LGALS3BP	3.2905e-11	0.614886	4.67908e-07	2	LGALS3BP
IGFLR1	3.30222e-11	0.569867	4.69576e-07	2	IGFLR1
RASSF4	3.41857e-11	0.450856	4.8612e-07	2	RASSF4
FMNL1	3.70983e-11	0.456931	5.27538e-07	2	FMNL1
ARHGAP25	3.75356e-11	0.553902	5.33756e-07	2	ARHGAP25
PHF20L1	4.03579e-11	0.568398	5.73889e-07	2	PHF20L1
VPS45	4.06918e-11	0.488437	5.78637e-07	2	VPS45
ZADH2	4.26542e-11	0.577646	6.06543e-07	2	ZADH2
DOCK5	4.26982e-11	0.540026	6.07169e-07	2	DOCK5
PIK3CD	4.41923e-11	0.543013	6.28414e-07	2	PIK3CD
ZMYM3	4.57645e-11	0.434362	6.50771e-07	2	ZMYM3
IL21R	4.64493e-11	0.569619	6.6051e-07	2	IL21R
GAS2L3	4.69311e-11	0.603949	6.6736e-07	2	GAS2L3
KANSL1L	4.74959e-11	0.563299	6.75391e-07	2	KANSL1L
TRIM14	5.06259e-11	0.557932	7.199e-07	2	TRIM14
HECTD4	5.92161e-11	0.57228	8.42052e-07	2	HECTD4
XPO6	6.07895e-11	0.511037	8.64426e-07	2	XPO6
MNDA	6.08864e-11	0.537932	8.65804e-07	2	MNDA
RAP2B	6.59577e-11	0.53487	9.37919e-07	2	RAP2B
WASHC4	7.49602e-11	0.528366	1.06593e-06	2	WASHC4
NIN	8.24334e-11	0.517155	1.1722e-06	2	NIN
TFCP2	8.46943e-11	0.521051	1.20435e-06	2	TFCP2
DEPRECATED-ENSG00000161547	8.52453e-11	0.494439	1.21219e-06	2	DEPRECATED-ENSG00000161547
NXF1	8.56194e-11	0.587536	1.21751e-06	2	NXF1
FAM214A	8.78218e-11	0.538867	1.24883e-06	2	FAM214A
SLC15A3	9.11517e-11	0.414577	1.29618e-06	2	SLC15A3
ZNF641	9.21642e-11	0.552674	1.31058e-06	2	ZNF641
ITGAM	9.54391e-11	0.466053	1.35714e-06	2	ITGAM
LRCH4	9.90394e-11	0.518785	1.40834e-06	2	LRCH4
AMBRA1	1.05385e-10	0.468894	1.49857e-06	2	AMBRA1
TMEM236	1.06771e-10	0.563371	1.51829e-06	2	TMEM236
ST3GAL1	1.08516e-10	0.524836	1.5431e-06	2	ST3GAL1
STK38L	1.16266e-10	0.548565	1.6533e-06	2	STK38L
CARD8	1.28848e-10	0.483847	1.83222e-06	2	CARD8
DPP9	1.29055e-10	0.447602	1.83516e-06	2	DPP9
SLA	1.29538e-10	0.530084	1.84203e-06	2	SLA
NCKAP5L	1.31087e-10	0.634743	1.86406e-06	2	NCKAP5L
UPF1	1.44017e-10	0.568064	2.04793e-06	2	UPF1
HEATR3	1.46434e-10	0.53566	2.08229e-06	2	HEATR3
GAA	1.48433e-10	0.412569	2.11072e-06	2	GAA
ETNK1	1.61404e-10	0.508061	2.29516e-06	2	ETNK1
PRKDC	1.62528e-10	0.567041	2.31115e-06	2	PRKDC
RC3H2	1.72104e-10	0.510744	2.44731e-06	2	RC3H2
INPP5D	1.75202e-10	0.478904	2.49137e-06	2	INPP5D
ESYT1	2.11329e-10	0.441561	3.0051e-06	2	ESYT1
BMF	2.19348e-10	0.600238	3.11913e-06	2	BMF
LMO2	2.57335e-10	0.433728	3.6593e-06	2	LMO2
PCF11	2.63611e-10	0.534287	3.74854e-06	2	PCF11
MROH1	2.72807e-10	0.539432	3.87932e-06	2	MROH1
STXBP5	2.84729e-10	0.58703	4.04885e-06	2	STXBP5
MOB3B	2.85701e-10	0.514305	4.06267e-06	2	MOB3B
TNFRSF1A	2.9238e-10	0.445182	4.15765e-06	2	TNFRSF1A
HMBOX1	3.11959e-10	0.526573	4.43606e-06	2	HMBOX1
ST6GAL1	3.60242e-10	0.491396	5.12265e-06	2	ST6GAL1
ANKRD13D	3.66865e-10	0.674205	5.21682e-06	2	ANKRD13D
AKAP9	3.95936e-10	0.523966	5.6302e-06	2	AKAP9
OGA	4.3628e-10	0.505465	6.2039e-06	2	OGA
MYO1F	4.40617e-10	0.497048	6.26557e-06	2	MYO1F
RBL2	4.50868e-10	0.405713	6.41134e-06	2	RBL2
HERC3	4.56332e-10	0.508091	6.48904e-06	2	HERC3
SOGA1	4.97118e-10	0.593541	7.06901e-06	2	SOGA1
CHD8	5.01445e-10	0.515865	7.13055e-06	2	CHD8
EXOC3	5.20891e-10	0.498953	7.40707e-06	2	EXOC3
BLVRB	5.32601e-10	0.499806	7.57358e-06	2	BLVRB
CRYBG1	5.5702e-10	0.48204	7.92082e-06	2	CRYBG1
USP24	5.78252e-10	0.431691	8.22274e-06	2	USP24
HPS4	5.82514e-10	0.479999	8.28334e-06	2	HPS4
INPP4A	5.94514e-10	0.476512	8.45398e-06	2	INPP4A
BIRC6	6.06906e-10	0.587727	8.6302e-06	2	BIRC6
AAK1	6.12887e-10	0.529803	8.71525e-06	2	AAK1
EPG5	6.565e-10	0.514436	9.33543e-06	2	EPG5
MYCBP2	6.58681e-10	0.500759	9.36644e-06	2	MYCBP2
RASSF2	6.75061e-10	0.446491	9.59937e-06	2	RASSF2
MED12	7.27138e-10	0.488093	1.03399e-05	2	MED12
ARHGAP10	7.3827e-10	0.468972	1.04982e-05	2	ARHGAP10
PHC1	7.57626e-10	0.533551	1.07734e-05	2	PHC1
REV1	7.78301e-10	0.564194	1.10674e-05	2	REV1
CXorf21	7.79811e-10	0.517693	1.10889e-05	2	CXorf21
PTAR1	8.09947e-10	0.468967	1.15175e-05	2	PTAR1
CLN8	8.24194e-10	0.553222	1.172e-05	2	CLN8
ZMIZ2	8.87957e-10	0.532668	1.26268e-05	2	ZMIZ2
KRIT1	9.28488e-10	0.480103	1.32031e-05	2	KRIT1
LPIN2	9.62413e-10	0.477081	1.36855e-05	2	LPIN2
SCAF11	9.74448e-10	0.462931	1.38567e-05	2	SCAF11
ZGPAT	1.05375e-09	0.488521	1.49843e-05	2	ZGPAT
AP3D1	1.13419e-09	0.402629	1.61282e-05	2	AP3D1
GLMP	1.19166e-09	0.458608	1.69455e-05	2	GLMP
AGO4	1.19657e-09	0.40589	1.70152e-05	2	AGO4
DCTN1	1.24988e-09	0.537871	1.77733e-05	2	DCTN1
AKAP10	1.2739e-09	0.516766	1.81148e-05	2	AKAP10
GON4L	1.33909e-09	0.55161	1.90419e-05	2	GON4L
PLA2G15	1.5476e-09	0.512424	2.20068e-05	2	PLA2G15
MAP3K3	1.61396e-09	0.56365	2.29506e-05	2	MAP3K3
TRIM47	1.70438e-09	0.556918	2.42363e-05	2	TRIM47
TMEM173	1.73797e-09	0.452347	2.4714e-05	2	TMEM173
NBPF26	1.74134e-09	0.547933	2.47619e-05	2	NBPF26
GGA1	1.82369e-09	0.492692	2.59328e-05	2	GGA1
SH2B3	1.90726e-09	0.5099	2.71212e-05	2	SH2B3
ATF5	1.95987e-09	0.602805	2.78694e-05	2	ATF5
BCLAF1	2.07664e-09	0.442253	2.95299e-05	2	BCLAF1
DEPRECATED-ENSG00000134250	2.11351e-09	0.411683	3.00542e-05	2	DEPRECATED-ENSG00000134250
RELT	2.18213e-09	0.515541	3.103e-05	2	RELT
SLC8A1	2.33923e-09	0.504337	3.32639e-05	2	SLC8A1
MAML1	2.37081e-09	0.518605	3.37129e-05	2	MAML1
SYNRG	2.38925e-09	0.559069	3.39751e-05	2	SYNRG
DENND4A	2.45984e-09	0.445053	3.4979e-05	2	DENND4A
EVI5	2.47523e-09	0.549528	3.51977e-05	2	EVI5
ITSN2	2.54356e-09	0.515929	3.61694e-05	2	ITSN2
SMARCC2	2.61695e-09	0.501702	3.7213e-05	2	SMARCC2
HPS1	2.69274e-09	0.428933	3.82907e-05	2	HPS1
KIAA1109	2.8696e-09	0.532375	4.08057e-05	2	KIAA1109
AKAP11	2.92063e-09	0.523823	4.15314e-05	2	AKAP11
ABCC1	2.92143e-09	0.499117	4.15427e-05	2	ABCC1
LGALS8	2.94098e-09	0.447987	4.18207e-05	2	LGALS8
EDEM2	3.16921e-09	0.453952	4.50661e-05	2	EDEM2
MAFG	3.2171e-09	0.543032	4.57472e-05	2	MAFG
SNX19	3.2472e-09	0.500845	4.61751e-05	2	SNX19
YEATS2	3.36817e-09	0.503464	4.78954e-05	2	YEATS2
SNX13	3.41031e-09	0.466993	4.84946e-05	2	SNX13
SRSF2	3.47014e-09	0.547131	4.93454e-05	2	SRSF2
OAZ2	3.70751e-09	0.478027	5.27207e-05	2	OAZ2
DBNL	3.83089e-09	0.380436	5.44753e-05	2	DBNL
DCAF8	4.41548e-09	0.498716	6.27882e-05	2	DCAF8
FCHSD2	4.88804e-09	0.565494	6.95079e-05	2	FCHSD2
KDM2A1	5.29354e-09	0.388755	7.52741e-05	2	KDM2A
CLCC1	5.37755e-09	0.580322	7.64688e-05	2	CLCC1
CD300LF	5.52733e-09	0.507619	7.85987e-05	2	CD300LF
IRF7	5.75902e-09	0.568043	8.18932e-05	2	IRF7
ACAP3	6.02305e-09	0.550297	8.56477e-05	2	ACAP3
DELE1	6.10127e-09	0.533211	8.67601e-05	2	DELE1
C5AR1	6.28883e-09	0.415517	8.94271e-05	2	C5AR1
MFSD1	6.44712e-09	0.368809	9.16781e-05	2	MFSD1
MAVS	6.53291e-09	0.426714	9.2898e-05	2	MAVS
MOGS	6.54567e-09	0.500754	9.30794e-05	2	MOGS
ADAM9	7.37602e-09	0.410077	0.000104887	2	ADAM9
RXRA	7.68473e-09	0.454528	0.000109277	2	RXRA
ECPAS	7.97543e-09	0.403649	0.000113411	2	ECPAS
PTGER4	8.11104e-09	0.472241	0.000115339	2	PTGER4
BMP2K	8.13145e-09	0.478235	0.000115629	2	BMP2K
ATP9B	8.21456e-09	0.444799	0.000116811	2	ATP9B
CSF2RB	9.17721e-09	0.448894	0.0001305	2	CSF2RB
TIAL1	9.18809e-09	0.454804	0.000130655	2	TIAL1
FNBP4	9.25471e-09	0.376105	0.000131602	2	FNBP4
DICER1	9.34563e-09	0.460641	0.000132895	2	DICER1
MYO1E1	9.39757e-09	0.495866	0.000133633	2	MYO1E
ATG4C	9.44482e-09	0.524238	0.000134305	2	ATG4C
CELF1	9.57037e-09	0.427814	0.000136091	2	CELF1
LATS1	9.83266e-09	0.451308	0.00013982	2	LATS1
MGST2	1.00984e-08	0.476285	0.000143599	2	MGST2
NAAA	1.0531e-08	0.488912	0.000149751	2	NAAA
RRBP1	1.07102e-08	0.545375	0.000152299	2	RRBP1
AKAP17A	1.07559e-08	0.472108	0.000152949	2	AKAP17A
CLDN7	1.07967e-08	0.550088	0.00015353	2	CLDN7
RAB3GAP1	1.11816e-08	0.421091	0.000159002	2	RAB3GAP1
HSPBAP1	1.14941e-08	0.475018	0.000163447	2	HSPBAP1
PAN3	1.21869e-08	0.495573	0.000173298	2	PAN3
APOL6	1.25142e-08	0.440665	0.000177952	2	APOL6
CREBZF	1.28429e-08	0.509796	0.000182626	2	CREBZF
TRA2A	1.3443e-08	0.524718	0.00019116	2	TRA2A
GPNMB1	1.35328e-08	0.429465	0.000192436	2	GPNMB
TTC7A	1.40642e-08	0.575385	0.000199993	2	TTC7A
CBFA2T2	1.47328e-08	0.44955	0.000209501	2	CBFA2T2
AFDN	1.48129e-08	0.551035	0.00021064	2	AFDN
ZRANB2	1.66323e-08	0.526359	0.000236511	2	ZRANB2
BTBD7	1.70813e-08	0.494925	0.000242896	2	BTBD7
PLOD1	1.7211e-08	0.381981	0.00024474	2	PLOD1
CSTF3	1.73392e-08	0.482242	0.000246563	2	CSTF3
PCM1	1.85304e-08	0.461776	0.000263502	2	PCM1
CTNNB1	1.94811e-08	0.43295	0.000277021	2	CTNNB1
TYK2	2.0583e-08	0.551905	0.00029269	2	TYK2
THRAP3	2.07212e-08	0.449425	0.000294655	2	THRAP3
UGGT1	2.09396e-08	0.445299	0.000297761	2	UGGT1
CHCHD7	2.10937e-08	0.487636	0.000299953	2	CHCHD7
CHTOP	2.24734e-08	0.427919	0.000319572	2	CHTOP
RASSF1	2.30849e-08	0.446323	0.000328267	2	RASSF1
TPP2	2.30921e-08	0.501428	0.000328369	2	TPP2
MYSM1	2.31499e-08	0.44186	0.000329192	2	MYSM1
EXOC1	2.34046e-08	0.504408	0.000332813	2	EXOC1
SIN3A	2.43333e-08	0.441697	0.000346019	2	SIN3A
FYB1	2.50966e-08	0.424965	0.000356873	2	FYB1
WDR36	2.55289e-08	0.517959	0.000363021	2	WDR36
MAN2A1	2.59054e-08	0.451601	0.000368374	2	MAN2A1
PSD3	2.62315e-08	0.456304	0.000373012	2	PSD3
CISH	2.74756e-08	0.390562	0.000390703	2	CISH
RBM33	2.84197e-08	0.448681	0.000404129	2	RBM33
SREBF1	2.8749e-08	0.532678	0.00040881	2	SREBF1
FNDC3B	2.92119e-08	0.413585	0.000415393	2	FNDC3B
HAVCR2	2.9276e-08	0.397763	0.000416305	2	HAVCR2
SETD51	2.94058e-08	0.412681	0.000418151	2	SETD5
CEPT1	2.94218e-08	0.451641	0.000418378	2	CEPT1
DOCK1	3.12835e-08	0.442713	0.000444851	2	DOCK1
JAK2	3.17592e-08	0.430207	0.000451616	2	JAK2
AQR	3.40904e-08	0.384011	0.000484765	2	AQR
NEMF	3.50167e-08	0.450129	0.000497938	2	NEMF
CAPN1	3.76946e-08	0.450772	0.000536017	2	CAPN1
DHX9	3.89039e-08	0.385818	0.000553213	2	DHX9
SRCAP	3.9866e-08	0.390986	0.000566895	2	SRCAP
NOTCH1	4.1773e-08	0.501358	0.000594012	2	NOTCH1
MLXIP	4.30722e-08	0.496165	0.000612486	2	MLXIP
GBA	4.64399e-08	0.408094	0.000660376	2	GBA
SLC2A8	4.85876e-08	0.395796	0.000690916	2	SLC2A8
TAOK2	4.8804e-08	0.511245	0.000693993	2	TAOK2
AHR	4.94829e-08	0.513379	0.000703647	2	AHR
CHSY1	5.11189e-08	0.47307	0.000726911	2	CHSY1
KIF1B	5.23111e-08	0.436689	0.000743864	2	KIF1B
HK3	5.6079e-08	0.479833	0.000797443	2	HK3
ARHGAP30	5.69857e-08	0.420472	0.000810336	2	ARHGAP30
TNRC6B	5.94523e-08	0.457091	0.000845412	2	TNRC6B
MAPK13	6.11236e-08	0.439072	0.000869178	2	MAPK13
PSME4	6.14297e-08	0.377381	0.00087353	2	PSME4
CCDC93	6.23205e-08	0.397576	0.000886198	2	CCDC93
TMEM37	6.39976e-08	0.37651	0.000910046	2	TMEM37
WNK11	6.63228e-08	0.405323	0.000943111	2	WNK1
LATS2	6.93361e-08	0.474847	0.00098596	2	LATS2
SNRNP2001	7.20688e-08	0.377869	0.00102482	2	SNRNP200
ARID1B	7.22446e-08	0.444329	0.00102732	2	ARID1B
ZBTB1	7.80503e-08	0.51125	0.00110988	2	ZBTB1
PIK3C2A	8.6112e-08	0.45288	0.00122451	2	PIK3C2A
USP9X	9.1386e-08	0.364506	0.00129951	2	USP9X
IFIH1	9.20518e-08	0.456013	0.00130898	2	IFIH1
ARHGAP35	9.8275e-08	0.397263	0.00139747	2	ARHGAP35
TET2	9.87523e-08	0.390809	0.00140426	2	TET2
PLXNC1	1.00935e-07	0.414512	0.00143529	2	PLXNC1
KLHL12	1.01952e-07	0.370426	0.00144975	2	KLHL12
CCNL1	1.05025e-07	0.47505	0.00149345	2	CCNL1
MXD1	1.0519e-07	0.476574	0.00149581	2	MXD1
PER3	1.09491e-07	0.451125	0.00155697	2	PER3
ZKSCAN1	1.14003e-07	0.420945	0.00162112	2	ZKSCAN1
CYBC1	1.16337e-07	0.495608	0.00165431	2	CYBC1
KLC1	1.20581e-07	0.441319	0.00171467	2	KLC1
SETDB2	1.21965e-07	0.528912	0.00173434	2	SETDB2
QSOX1	1.22058e-07	0.396374	0.00173567	2	QSOX1
MITD1	1.27811e-07	0.453756	0.00181748	2	MITD1
ANKRD17	1.31771e-07	0.430884	0.00187378	2	ANKRD17
GRK2	1.3641e-07	0.4084	0.00193975	2	GRK2
COMMD5	1.39625e-07	0.426327	0.00198546	2	COMMD5
CHD4	1.44819e-07	0.430868	0.00205933	2	CHD4
ABHD12	1.46154e-07	0.345558	0.00207831	2	ABHD12
SP140L	1.52248e-07	0.516171	0.00216497	2	SP140L
LRRFIP11	1.62182e-07	0.33753	0.00230623	2	LRRFIP1
RIN2	1.67631e-07	0.277867	0.00238371	2	RIN2
ELAC2	1.79581e-07	0.408482	0.00255364	2	ELAC2
PRR14L	1.85852e-07	0.41584	0.00264281	2	PRR14L
ABCD4	1.86805e-07	0.380734	0.00265637	2	ABCD4
KDM5C	2.01472e-07	0.363558	0.00286493	2	KDM5C
PKN2	2.11146e-07	0.347688	0.0030025	2	PKN2
PI4KA	2.12378e-07	0.47345	0.00302001	2	PI4KA
PIK3R1	2.13433e-07	0.307402	0.00303501	2	PIK3R1
PTPRJ1	2.15284e-07	0.383431	0.00306133	2	PTPRJ
HSD17B4	2.26922e-07	0.337113	0.00322683	2	HSD17B4
USP32	2.28322e-07	0.433112	0.00324674	2	USP32
ABL2	2.45218e-07	0.484961	0.003487	2	ABL2
FLCN	2.54702e-07	0.433663	0.00362186	2	FLCN
IRF2BPL	2.55322e-07	0.518846	0.00363068	2	IRF2BPL
CRLF3	2.5771e-07	0.379267	0.00366464	2	CRLF3
ADD1	2.63349e-07	0.397688	0.00374483	2	ADD1
SETD1B	2.67839e-07	0.365272	0.00380867	2	SETD1B
UBR2	2.71896e-07	0.450719	0.00386635	2	UBR2
HUWE1	2.72481e-07	0.417061	0.00387468	2	HUWE1
N4BP1	2.75754e-07	0.428883	0.00392122	2	N4BP1
EEF2K	2.80251e-07	0.43955	0.00398517	2	EEF2K
PHF2	2.8051e-07	0.368985	0.00398885	2	PHF2
PRRC2C	2.87641e-07	0.415959	0.00409026	2	PRRC2C
POLR2H	3.07709e-07	0.458237	0.00437562	2	POLR2H
PI4KB	3.27387e-07	0.422613	0.00465544	2	PI4KB
HCLS1	3.30937e-07	0.3437	0.00470592	2	HCLS1
TAP21	3.35271e-07	0.423647	0.00476755	2	TAP2
IGF2R	3.39276e-07	0.350874	0.0048245	2	IGF2R
CSF3R	3.39324e-07	0.382511	0.00482518	2	CSF3R
ST3GAL5	3.39738e-07	0.452898	0.00483108	2	ST3GAL5
RABGAP1L	3.64057e-07	0.423993	0.00517689	2	RABGAP1L
IPO8	3.81506e-07	0.440258	0.00542501	2	IPO8
DHX38	3.82505e-07	0.392364	0.00543922	2	DHX38
FKBP15	3.93295e-07	0.353269	0.00559266	2	FKBP15
BRD1	3.96421e-07	0.472951	0.0056371	2	BRD1
AP3B1	4.09484e-07	0.442825	0.00582286	2	AP3B1
VMP1	4.13199e-07	0.454788	0.0058757	2	VMP1
SPIN1	4.42532e-07	0.503717	0.0062928	2	SPIN1
KAT6A	4.45628e-07	0.39324	0.00633683	2	KAT6A
ADPGK	4.56928e-07	0.442122	0.00649751	2	ADPGK
BAG5	4.67707e-07	0.388665	0.00665079	2	BAG5
ENTPD6	4.79501e-07	0.398415	0.0068185	2	ENTPD6
TRIM38	4.91053e-07	0.373592	0.00698277	2	TRIM38
NAPRT	5.17534e-07	0.400887	0.00735933	2	NAPRT
JUP	5.26957e-07	0.352635	0.00749333	2	JUP
CALCOCO1	5.27385e-07	0.401123	0.00749941	2	CALCOCO1
PPIP5K2	5.43218e-07	0.457778	0.00772456	2	PPIP5K2
ZNF267	5.73278e-07	0.419273	0.00815201	2	ZNF267
INPP5B	6.06641e-07	0.462359	0.00862644	2	INPP5B
LMNA	6.7138e-07	0.310018	0.00954702	2	LMNA
KIAA0232	7.22318e-07	0.514045	0.0102714	2	KIAA0232
FNDC3A	7.76605e-07	0.34038	0.0110433	2	FNDC3A
GANAB	7.99931e-07	0.431256	0.011375	2	GANAB
ANAPC4	8.04124e-07	0.433264	0.0114346	2	ANAPC4
TBRG1	8.73468e-07	0.399842	0.0124207	2	TBRG1
TSPAN4	8.88689e-07	0.426785	0.0126372	2	TSPAN4
CDC42BPB	8.94728e-07	0.36217	0.012723	2	CDC42BPB
NT5C2	9.32384e-07	0.444047	0.0132585	2	NT5C2
GOLGB1	9.44964e-07	0.38898	0.0134374	2	GOLGB1
FRYL	9.50641e-07	0.456997	0.0135181	2	FRYL
OSCAR	9.9533e-07	0.411959	0.0141536	2	OSCAR
CYTH2	1.01148e-06	0.425762	0.0143833	2	CYTH2
PDCD1LG2	1.01324e-06	0.413498	0.0144083	2	PDCD1LG2
PLCB3	1.03607e-06	0.458084	0.0147329	2	PLCB3
ZMYND8	1.11783e-06	0.429924	0.0158955	2	ZMYND8
TNPO2	1.12025e-06	0.350675	0.01593	2	TNPO2
ATF6B	1.12408e-06	0.352498	0.0159844	2	ATF6B
VCP	1.13268e-06	0.364991	0.0161068	2	VCP
ILF3	1.16247e-06	0.386101	0.0165303	2	ILF3
DSE	1.21144e-06	0.427468	0.0172266	2	DSE
TANC2	1.23309e-06	0.355777	0.0175346	2	TANC2
DYNC1H1	1.35439e-06	0.35986	0.0192594	2	DYNC1H1
FAM168A	1.38339e-06	0.368344	0.0196718	2	FAM168A
LIMD1	1.41843e-06	0.440724	0.0201701	2	LIMD1
EEA1	1.43959e-06	0.326186	0.020471	2	EEA1
UNC45A	1.46118e-06	0.469655	0.020778	2	UNC45A
ENTPD4	1.46431e-06	0.330665	0.0208225	2	ENTPD4
2007-03-01	1.49144e-06	0.292281	0.0212082	2	2007-03-01
CREBBP1	1.52989e-06	0.365767	0.0217551	2	CREBBP
NPLOC4	1.55811e-06	0.346855	0.0221563	2	NPLOC4
TMEM45B	1.67377e-06	0.472541	0.023801	2	TMEM45B
TCEAL9	1.71783e-06	0.262397	0.0244275	2	TCEAL9
MPP1	1.80481e-06	0.364313	0.0256644	2	MPP1
LRCH3	1.87046e-06	0.417171	0.0265979	2	LRCH3
RTN1	1.87076e-06	0.296321	0.0266022	2	RTN1
PLD31	1.92059e-06	0.25578	0.0273108	2	PLD3
TGFBR1	1.99005e-06	0.374494	0.0282985	2	TGFBR1
UBP1	2.01177e-06	0.396167	0.0286074	2	UBP1
NCOR1	2.11352e-06	0.332175	0.0300542	2	NCOR1
LZTS2	2.15684e-06	0.41864	0.0306702	2	LZTS2
PDE4DIP1	2.24916e-06	0.329091	0.031983	2	PDE4DIP
KIAA0319L	2.43509e-06	0.421138	0.034627	2	KIAA0319L
ARHGEF2	2.56399e-06	0.368844	0.03646	2	ARHGEF2
ACAA1	2.57133e-06	0.433985	0.0365643	2	ACAA1
CDK13	2.62657e-06	0.41724	0.0373498	2	CDK13
SCARB1	2.63316e-06	0.398338	0.0374435	2	SCARB1
STK25	2.63482e-06	0.362234	0.0374671	2	STK25
TXLNA	2.6423e-06	0.378715	0.0375735	2	TXLNA
RHOU	2.70253e-06	0.338401	0.03843	2	RHOU
SEC16A	2.70634e-06	0.44443	0.0384841	2	SEC16A
SMARCA4	2.79168e-06	0.455191	0.0396977	2	SMARCA4
PRPF38B	2.99877e-06	0.389288	0.0426424	2	PRPF38B
RAPGEF2	3.02453e-06	0.342981	0.0430088	2	RAPGEF2
LONP2	3.19574e-06	0.387479	0.0454434	2	LONP2
SOS2	3.28819e-06	0.40887	0.046758	2	SOS2
GLG1	3.31346e-06	0.258536	0.0471174	2	GLG1
ARID5B1	3.35114e-06	0.384256	0.0476532	2	ARID5B
ZNF264	3.35319e-06	0.37228	0.0476823	2	ZNF264
USP48	3.42425e-06	0.417768	0.0486929	2	USP48
KDM4B	3.43106e-06	0.348952	0.0487897	2	KDM4B
TCERG1	3.43568e-06	0.375195	0.0488553	2	TCERG1
HIPK1	3.51505e-06	0.519612	0.049984	2	HIPK1
SELENOP	1.72333e-117	2.54669	2.45058e-113	3	SELENOP
FCGBP1	6.20451e-80	2.82396	8.82282e-76	3	FCGBP
CD74	4.63858e-79	1.3982	6.59607e-75	3	CD74
AIF1	1.01733e-73	1.47268	1.44664e-69	3	AIF1
MS4A6A1	5.89045e-71	1.5774	8.37622e-67	3	MS4A6A
ALOX5AP	3.58719e-69	1.83316	5.10099e-65	3	ALOX5AP
F13A11	1.73001e-65	1.39744	2.46008e-61	3	F13A1
CCL131	3.44371e-63	1.66502	4.89695e-59	3	CCL13
MPEG11	3.79966e-58	1.42413	5.40311e-54	3	MPEG1
FOLR21	1.16766e-56	1.49582	1.66041e-52	3	FOLR2
C1QC1	5.30177e-55	1.227	7.53911e-51	3	C1QC
GPR341	1.38809e-53	1.43605	1.97387e-49	3	GPR34
OLFML31	1.4614e-52	1.48354	2.07812e-48	3	OLFML3
CREG1	5.70074e-50	1.0483	8.10645e-46	3	CREG1
NPC2	9.02481e-49	0.995885	1.28333e-44	3	NPC2
CST3	1.44594e-48	1.37386	2.05613e-44	3	CST3
C1QA1	1.54212e-46	0.97789	2.19289e-42	3	C1QA
STAB11	1.192e-45	0.510987	1.69502e-41	3	STAB1
TGFBI1	1.58335e-41	1.01313	2.25153e-37	3	TGFBI
PMP221	9.60232e-39	1.24561	1.36545e-34	3	PMP22
EMB	1.98466e-38	1.02794	2.82218e-34	3	EMB
P2RY61	2.66963e-38	0.984616	3.79621e-34	3	P2RY6
MAF1	5.14511e-38	0.848767	7.31635e-34	3	MAF
ARHGDIB	1.11644e-36	0.919026	1.58758e-32	3	ARHGDIB
FCGRT1	1.97491e-36	1.00482	2.80832e-32	3	FCGRT
CD2091	3.31787e-35	0.890402	4.71801e-31	3	CD209
FUCA11	9.68989e-35	1.14428	1.3779e-30	3	FUCA1
NCF41	8.3235e-34	1.00487	1.1836e-29	3	NCF4
ITM2B1	4.09471e-32	0.919753	5.82268e-28	3	ITM2B
TLR41	2.70104e-30	0.93418	3.84088e-26	3	TLR4
CD361	7.40722e-30	1.00826	1.05331e-25	3	CD36
LACC11	1.49884e-29	0.998202	2.13135e-25	3	LACC1
CTSC1	2.88035e-29	0.947695	4.09586e-25	3	CTSC
TLR71	4.77972e-29	0.871447	6.79676e-25	3	TLR7
MFSD11	4.88714e-29	0.754938	6.94952e-25	3	MFSD1
GAS61	9.63126e-29	0.852381	1.36956e-24	3	GAS6
SNX6	1.24391e-28	1.01759	1.76885e-24	3	SNX6
TMSB4X1	9.13214e-28	0.488947	1.29859e-23	3	TMSB4X
IGFBP41	1.96434e-27	0.86311	2.79329e-23	3	IGFBP4
C1QB1	6.26374e-27	0.753781	8.90704e-23	3	C1QB
RNASE61	6.67741e-27	0.90617	9.49528e-23	3	RNASE6
HACD4	6.97933e-27	0.920055	9.92461e-23	3	HACD4
CPVL1	2.95179e-26	0.848311	4.19744e-22	3	CPVL
FTL1	3.25417e-26	0.536207	4.62742e-22	3	FTL
TNFSF131	4.7459e-26	0.77957	6.74867e-22	3	TNFSF13
AP2A21	8.77582e-26	0.804641	1.24792e-21	3	AP2A2
LMO21	1.01305e-25	0.901982	1.44056e-21	3	LMO2
S100A41	1.44222e-25	0.722492	2.05084e-21	3	S100A4
GLIPR11	5.1508e-25	0.992883	7.32444e-21	3	GLIPR1
PID1	2.11748e-24	0.842762	3.01105e-20	3	PID1
SCAMP2	2.82387e-24	0.859992	4.01554e-20	3	SCAMP2
LPAR61	3.12726e-24	0.711341	4.44696e-20	3	LPAR6
RASSF21	5.6028e-24	0.798126	7.96718e-20	3	RASSF2
CSF1R1	7.21438e-24	0.64131	1.02588e-19	3	CSF1R
S1PR1	9.55044e-24	0.670911	1.35807e-19	3	S1PR1
MAFB1	1.42573e-23	0.797414	2.02739e-19	3	MAFB
IL13RA1	2.05914e-23	0.890669	2.9281e-19	3	IL13RA1
CCL2	3.52294e-23	0.980839	5.00961e-19	3	CCL2
CYBRD1	4.02126e-23	0.792423	5.71823e-19	3	CYBRD1
CD302	4.4198e-23	0.810281	6.28496e-19	3	CD302
DEPRECATED-ENSG000000726941	1.11677e-22	0.909583	1.58804e-18	3	DEPRECATED-ENSG00000072694
TMEM176A	2.33122e-22	0.833413	3.315e-18	3	TMEM176A
TMEM176B	3.68135e-22	0.769367	5.23488e-18	3	TMEM176B
OTULINL1	6.96118e-22	0.818306	9.89879e-18	3	OTULINL
WWP11	1.04341e-21	0.781121	1.48372e-17	3	WWP1
MEF2C1	2.28046e-21	0.758808	3.24281e-17	3	MEF2C
TGFBR11	2.3814e-21	0.852007	3.38635e-17	3	TGFBR1
ZDHHC2	3.33663e-21	0.806277	4.74468e-17	3	ZDHHC2
LY86	4.69207e-21	0.815061	6.67213e-17	3	LY86
TNFSF12	6.70953e-21	0.783316	9.54095e-17	3	TNFSF12
RAB3IL11	7.60511e-21	0.733236	1.08145e-16	3	RAB3IL1
SLC9A9	9.29026e-21	0.647854	1.32107e-16	3	SLC9A9
CAMK1	1.35309e-20	0.800877	1.92409e-16	3	CAMK1
KCTD121	1.63067e-20	0.742476	2.31881e-16	3	KCTD12
RGL11	3.68615e-20	0.604803	5.24171e-16	3	RGL1
ZFP36L21	6.7575e-20	0.752535	9.60916e-16	3	ZFP36L2
DBNDD2	1.42667e-19	0.670954	2.02873e-15	3	DBNDD2
DEPRECATED-ENSG00000108691	1.55731e-19	1.01044	2.21449e-15	3	DEPRECATED-ENSG00000108691
RCSD1	1.92134e-19	0.717755	2.73215e-15	3	RCSD1
CMKLR11	2.06228e-19	0.768177	2.93256e-15	3	CMKLR1
MS4A4A1	2.15118e-19	0.798165	3.05898e-15	3	MS4A4A
SAMSN11	3.12141e-19	0.706872	4.43864e-15	3	SAMSN1
CORO1A1	4.83123e-19	0.744522	6.87001e-15	3	CORO1A
CMTM3	6.86012e-19	0.634674	9.75509e-15	3	CMTM3
B2M	8.21947e-19	0.384636	1.16881e-14	3	B2M
PDGFC1	1.03385e-18	0.605115	1.47014e-14	3	PDGFC
FGL21	1.1696e-18	0.770068	1.66317e-14	3	FGL2
FOS	3.23909e-18	1.16575	4.60598e-14	3	FOS
RAP2A	5.76214e-18	0.731129	8.19377e-14	3	RAP2A
CSF2RA1	6.0473e-18	0.674112	8.59926e-14	3	CSF2RA
WLS1	7.58623e-18	0.736826	1.07876e-13	3	WLS
TGFBR21	7.68193e-18	0.665673	1.09237e-13	3	TGFBR2
ACTB1	1.60908e-17	0.416341	2.28811e-13	3	ACTB
FAM49B	2.15354e-17	0.752962	3.06233e-13	3	FAM49B
RGS10	3.47883e-17	0.671778	4.9469e-13	3	RGS10
TMEM371	5.88332e-17	0.711874	8.36608e-13	3	TMEM37
FCGR2A1	7.25635e-17	0.741694	1.03185e-12	3	FCGR2A
CRTAP	9.1944e-17	0.617297	1.30744e-12	3	CRTAP
BLVRB1	1.26266e-16	0.741613	1.7955e-12	3	BLVRB
IGFLR11	1.61146e-16	0.633941	2.2915e-12	3	IGFLR1
SH3KBP1	2.34764e-16	0.641238	3.33835e-12	3	SH3KBP1
GAS71	2.66707e-16	0.696614	3.79257e-12	3	GAS7
RAB31	4.33434e-16	0.645831	6.16343e-12	3	RAB31
ARHGAP181	7.10192e-16	0.573239	1.00989e-11	3	ARHGAP18
CLTA	8.10873e-16	0.632726	1.15306e-11	3	CLTA
SPINT2	1.67427e-15	0.636301	2.38081e-11	3	SPINT2
AOAH1	1.82714e-15	0.745868	2.59819e-11	3	AOAH
COLEC121	1.84694e-15	0.536409	2.62636e-11	3	COLEC12
RNF130	1.85673e-15	0.584741	2.64028e-11	3	RNF130
PRKACB	2.02371e-15	0.654788	2.87771e-11	3	PRKACB
KLHDC3	2.17221e-15	0.698723	3.08889e-11	3	KLHDC3
ABRACL	2.80893e-15	0.608247	3.99429e-11	3	ABRACL
PDIA6	3.82718e-15	0.665402	5.44225e-11	3	PDIA6
FCGR2B1	4.11571e-15	0.741635	5.85254e-11	3	FCGR2B
RAB32	4.88948e-15	0.573612	6.95284e-11	3	RAB32
SLCO2B11	5.27056e-15	0.410387	7.49473e-11	3	SLCO2B1
DUSP3	6.15352e-15	0.737187	8.75031e-11	3	DUSP3
PTGS11	6.46894e-15	0.64524	9.19884e-11	3	PTGS1
GDE1	8.13799e-15	0.613055	1.15722e-10	3	GDE1
SSR3	8.73628e-15	0.650233	1.2423e-10	3	SSR3
GATM1	8.83372e-15	0.682885	1.25615e-10	3	GATM
SLC7A81	9.72429e-15	0.587889	1.38279e-10	3	SLC7A8
NAIP1	1.00025e-14	0.567736	1.42235e-10	3	NAIP
SLC46A11	1.01562e-14	0.499474	1.44421e-10	3	SLC46A1
DAP	1.14522e-14	0.787963	1.62851e-10	3	DAP
RIN21	1.33867e-14	0.670048	1.90358e-10	3	RIN2
DAZAP2	1.80489e-14	0.577964	2.56655e-10	3	DAZAP2
FCER1G1	2.01409e-14	0.445339	2.86403e-10	3	FCER1G
ANKH1	2.10414e-14	0.575868	2.99209e-10	3	ANKH
CPED11	2.58534e-14	0.621955	3.67635e-10	3	CPED1
DPYSL21	2.72678e-14	0.49793	3.87749e-10	3	DPYSL2
PTTG1IP	2.83388e-14	0.597547	4.02978e-10	3	PTTG1IP
BIN2	4.29734e-14	0.651116	6.11082e-10	3	BIN2
ADAP21	4.36202e-14	0.711218	6.2028e-10	3	ADAP2
AP1B11	5.21863e-14	0.478266	7.42089e-10	3	AP1B1
TMEM45B1	5.93197e-14	0.66918	8.43526e-10	3	TMEM45B
CAPZA2	6.37097e-14	0.577657	9.05952e-10	3	CAPZA2
LILRB51	7.48416e-14	0.343326	1.06425e-09	3	LILRB5
LGALS1	8.49454e-14	0.425417	1.20792e-09	3	LGALS1
IGSF21	8.65556e-14	0.688144	1.23082e-09	3	IGSF21
ARPC1B	1.05264e-13	0.499275	1.49686e-09	3	ARPC1B
CNPY3	1.06278e-13	0.57286	1.51128e-09	3	CNPY3
ERCC1	1.08686e-13	0.664529	1.54551e-09	3	ERCC1
CRYL1	1.1135e-13	0.819108	1.5834e-09	3	CRYL1
HIST1H1C	1.26674e-13	0.729772	1.80131e-09	3	HIST1H1C
GFRA21	1.37764e-13	0.602495	1.959e-09	3	GFRA2
MILR11	1.72495e-13	0.566016	2.45287e-09	3	MILR1
SUMO31	1.87139e-13	0.509171	2.66111e-09	3	SUMO3
SASH3	5.62417e-13	0.52822	7.99757e-09	3	SASH3
APOL4	6.32466e-13	0.519607	8.99367e-09	3	APOL4
SNX2	6.46328e-13	0.55848	9.19079e-09	3	SNX2
HMOX11	8.10504e-13	0.752677	1.15254e-08	3	HMOX1
ZFP36L11	8.3137e-13	0.402599	1.18221e-08	3	ZFP36L1
C3AR11	9.56622e-13	0.578381	1.36032e-08	3	C3AR1
B4GALT1	1.08992e-12	0.760587	1.54986e-08	3	B4GALT1
ARPIN1	1.74777e-12	0.573066	2.48533e-08	3	ARPIN
HHEX	2.68005e-12	0.588282	3.81103e-08	3	HHEX
B3GNT5	2.88711e-12	0.551631	4.10548e-08	3	B3GNT5
NAAA1	3.34373e-12	0.556991	4.75479e-08	3	NAAA
C1orf162	3.57052e-12	0.630057	5.07728e-08	3	C1orf162
PYCARD1	3.98907e-12	0.54249	5.67246e-08	3	PYCARD
CHMP3	4.42114e-12	0.601718	6.28686e-08	3	CHMP3
GSTP1	5.27108e-12	0.527079	7.49547e-08	3	GSTP1
ZNF3581	5.58316e-12	0.579198	7.93926e-08	3	ZNF358
OSTF1	5.902e-12	0.517541	8.39265e-08	3	OSTF1
VAMP81	6.15015e-12	0.468294	8.74551e-08	3	VAMP8
S1PR2	6.63408e-12	0.668082	9.43367e-08	3	S1PR2
TMEM123	8.02708e-12	0.532832	1.14145e-07	3	TMEM123
UBE2E3	8.34943e-12	0.546926	1.18729e-07	3	UBE2E3
RGS19	1.06257e-11	0.633401	1.51098e-07	3	RGS19
CLEC4A	1.18268e-11	0.537283	1.68177e-07	3	CLEC4A
UNC93B1	1.30558e-11	0.54123	1.85654e-07	3	UNC93B1
NAGA1	1.44513e-11	0.510016	2.05497e-07	3	NAGA
PGLS	1.60846e-11	0.544554	2.28723e-07	3	PGLS
LILRB21	1.64935e-11	0.499067	2.34537e-07	3	LILRB2
RCBTB21	1.88286e-11	0.488117	2.67743e-07	3	RCBTB2
TYROBP1	1.97973e-11	0.366269	2.81517e-07	3	TYROBP
GNAI2	2.34127e-11	0.528176	3.32928e-07	3	GNAI2
IFITM3	2.36868e-11	0.663036	3.36827e-07	3	IFITM3
CD142	2.49559e-11	0.341998	3.54873e-07	3	CD14
METTL7A	2.89123e-11	0.578291	4.11133e-07	3	METTL7A
PTEN	3.13207e-11	0.563903	4.45381e-07	3	PTEN
DCAF12	3.67622e-11	0.630716	5.22758e-07	3	DCAF12
IDH2	4.41792e-11	0.603165	6.28228e-07	3	IDH2
SDC31	4.56596e-11	0.584901	6.49279e-07	3	SDC3
SWAP70	4.97028e-11	0.508859	7.06774e-07	3	SWAP70
PPIB	5.1763e-11	0.517134	7.36069e-07	3	PPIB
SCN9A1	5.42823e-11	0.411248	7.71894e-07	3	SCN9A
MARCKS1	8.3586e-11	0.434168	1.18859e-06	3	MARCKS
TBC1D141	8.4744e-11	0.54048	1.20506e-06	3	TBC1D14
LRRC8C	1.16078e-10	0.479833	1.65063e-06	3	LRRC8C
XBP1	1.2496e-10	0.566405	1.77694e-06	3	XBP1
CYBA1	1.25779e-10	0.447139	1.78858e-06	3	CYBA
LAMTOR11	1.39446e-10	0.474121	1.98293e-06	3	LAMTOR1
FUCA2	1.39698e-10	0.495771	1.9865e-06	3	FUCA2
SLA1	1.63522e-10	0.581103	2.32529e-06	3	SLA
KCNQ1	1.69552e-10	0.524578	2.41103e-06	3	KCNQ1
ME11	1.69825e-10	0.445373	2.41492e-06	3	ME1
DAB21	1.82354e-10	0.4385	2.59307e-06	3	DAB2
TMEM50B	2.18388e-10	0.503496	3.10547e-06	3	TMEM50B
RNASET21	2.67102e-10	0.569088	3.79818e-06	3	RNASET2
IL18	2.82306e-10	0.573501	4.01439e-06	3	IL18
RNASE11	2.82906e-10	1.0441	4.02292e-06	3	RNASE1
HSD17B11	2.90556e-10	0.555209	4.1317e-06	3	HSD17B11
ANTXR21	3.05367e-10	0.473335	4.34231e-06	3	ANTXR2
NUCB2	3.53478e-10	0.478766	5.02646e-06	3	NUCB2
GNA15	3.81155e-10	0.514448	5.42002e-06	3	GNA15
OLFML2B1	3.98302e-10	0.431891	5.66386e-06	3	OLFML2B
PRKACA	4.01377e-10	0.534297	5.70758e-06	3	PRKACA
BST2	4.07049e-10	0.554416	5.78824e-06	3	BST2
NINJ1	4.15681e-10	0.446931	5.91099e-06	3	NINJ1
NME4	4.97029e-10	0.494645	7.06775e-06	3	NME4
EPS151	5.22186e-10	0.51071	7.42549e-06	3	EPS15
YIF1B	6.04082e-10	0.552371	8.59005e-06	3	YIF1B
TMX1	6.39506e-10	0.53088	9.09378e-06	3	TMX1
SPTSSA	6.57699e-10	0.431643	9.35248e-06	3	SPTSSA
VEZF1	8.05304e-10	0.426583	1.14514e-05	3	VEZF1
DNMT11	8.0913e-10	0.326064	1.15058e-05	3	DNMT1
CNRIP1	8.77689e-10	0.525278	1.24807e-05	3	CNRIP1
DEF61	9.01532e-10	0.57337	1.28198e-05	3	DEF6
EFCAB14	9.2082e-10	0.51717	1.30941e-05	3	EFCAB14
PFN1	9.43525e-10	0.382529	1.34169e-05	3	PFN1
ARL6IP4	1.02139e-09	0.432837	1.45242e-05	3	ARL6IP4
CCDC50	1.16672e-09	0.471983	1.65908e-05	3	CCDC50
APH1A	1.17295e-09	0.519693	1.66794e-05	3	APH1A
TIMP2	1.18602e-09	0.368892	1.68652e-05	3	TIMP2
ZNRF21	1.20672e-09	0.601984	1.71595e-05	3	ZNRF2
GIMAP2	1.55233e-09	0.553961	2.20741e-05	3	GIMAP2
ENTPD11	2.06413e-09	0.410011	2.93519e-05	3	ENTPD1
MKNK11	2.19264e-09	0.54094	3.11794e-05	3	MKNK1
BLVRA	2.23942e-09	0.476576	3.18445e-05	3	BLVRA
JDP2	2.27732e-09	0.486624	3.23835e-05	3	JDP2
FPR31	2.62191e-09	0.409191	3.72836e-05	3	FPR3
ARRB2	3.0472e-09	0.423977	4.33312e-05	3	ARRB2
CYTH41	3.0537e-09	0.409908	4.34236e-05	3	CYTH4
NOP53	3.32703e-09	0.438596	4.73104e-05	3	NOP53
ATP8B41	3.44902e-09	0.444036	4.90451e-05	3	ATP8B4
FADS2	3.52305e-09	0.534348	5.00977e-05	3	FADS2
CFD	3.6932e-09	0.41507	5.25173e-05	3	CFD
TMEM1731	4.08318e-09	0.494078	5.80628e-05	3	TMEM173
CMIP1	4.08914e-09	0.483379	5.81476e-05	3	CMIP
SGMS11	4.37634e-09	0.468301	6.22315e-05	3	SGMS1
SELPLG1	4.40963e-09	0.457628	6.27049e-05	3	SELPLG
TCF41	4.67324e-09	0.523112	6.64535e-05	3	TCF4
IQGAP21	4.74251e-09	0.326194	6.74385e-05	3	IQGAP2
TNFRSF1A1	5.12746e-09	0.43322	7.29125e-05	3	TNFRSF1A
TMED2	5.59862e-09	0.624748	7.96123e-05	3	TMED2
CAPZB	5.74239e-09	0.456825	8.16568e-05	3	CAPZB
GPR1831	6.43389e-09	0.388902	9.149e-05	3	GPR183
HCLS11	7.8191e-09	0.427496	0.000111188	3	HCLS1
SPRED11	9.22542e-09	0.410031	0.000131186	3	SPRED1
TCF12	9.23486e-09	0.446419	0.00013132	3	TCF12
HELZ1	9.4714e-09	0.393422	0.000134683	3	HELZ
ITPR21	9.69103e-09	0.312734	0.000137806	3	ITPR2
SYNGR2	1.05497e-08	0.305801	0.000150017	3	SYNGR2
BIN1	1.06751e-08	0.465268	0.0001518	3	BIN1
NDFIP1	1.44017e-08	0.490755	0.000204792	3	NDFIP1
CTSZ1	1.76033e-08	0.337563	0.000250319	3	CTSZ
ARL4C1	1.76139e-08	0.45765	0.000250469	3	ARL4C
WSB2	2.03025e-08	0.516391	0.000288702	3	WSB2
CCNI	2.04998e-08	0.346175	0.000291507	3	CCNI
SEC11C	2.52144e-08	0.400694	0.000358549	3	SEC11C
[truncated: 415 more rows]

## Sheet: 3D co-culture_DEGs per cluster
	p_val	avg_log2FC	p_val_adj	cluster	gene
SELENOP	2.57751e-61	2.25857	3.66419e-57	0	SELENOP
CTSZ	1.7028e-46	1.2014	2.4207e-42	0	CTSZ
C1QC	1.44204e-42	1.18775	2.05001e-38	0	C1QC
CD74	2.91034e-39	1.00648	4.13734e-35	0	CD74
MAF	5.75246e-38	1.15672	8.1777e-34	0	MAF
PLD3	5.84613e-38	1.05316	8.31086e-34	0	PLD3
LGMN	6.05905e-36	1.59297	8.61354e-32	0	LGMN
CTSB	2.3684e-35	0.943696	3.36691e-31	0	CTSB
FOLR2	1.78396e-34	1.5561	2.53608e-30	0	FOLR2
RNASE1	2.41373e-33	2.327	3.43136e-29	0	RNASE1
HMOX1	8.98e-33	1.20384	1.2766e-28	0	HMOX1
DEPRECATED-ENSG00000108691	2.11757e-32	1.53336	3.01034e-28	0	DEPRECATED-ENSG00000108691
F13A1	3.6235e-32	1.46359	5.15117e-28	0	F13A1
CCL2	1.56133e-30	1.57679	2.21958e-26	0	CCL2
CST3	1.05487e-29	0.964	1.49961e-25	0	CST3
C1QA	3.00384e-29	0.839108	4.27026e-25	0	C1QA
FUCA1	9.00462e-29	1.40189	1.2801e-24	0	FUCA1
CPVL	1.6364e-25	0.963842	2.3263e-21	0	CPVL
AIF1	2.84294e-25	0.709366	4.04152e-21	0	AIF1
SDC3	4.41627e-25	1.02734	6.27817e-21	0	SDC3
FCGRT	3.11008e-24	0.895002	4.42129e-20	0	FCGRT
ADORA3	6.76659e-24	0.993138	9.61939e-20	0	ADORA3
NPC2	5.07971e-23	0.607066	7.22131e-19	0	NPC2
FPR3	9.02353e-23	0.919648	1.28278e-18	0	FPR3
CCL13	3.93679e-22	1.39385	5.59653e-18	0	CCL13
MARCKS	9.69151e-21	0.826482	1.37775e-16	0	MARCKS
C1QB	1.5938e-20	1.27563	2.26574e-16	0	C1QB
ITM2B	3.29927e-20	0.830931	4.69024e-16	0	ITM2B
MS4A6A	3.37748e-20	0.756916	4.80143e-16	0	MS4A6A
TTYH3	9.21782e-20	0.630813	1.31041e-15	0	TTYH3
BST2	2.55022e-19	0.778766	3.62539e-15	0	BST2
PMP22	2.56901e-19	0.786607	3.65211e-15	0	PMP22
GPR34	2.75493e-19	0.924711	3.91642e-15	0	GPR34
CD63	3.07538e-19	0.966459	4.37196e-15	0	CD63
LIPA	6.48155e-19	0.72589	9.21417e-15	0	LIPA
CREG1	1.00354e-18	0.612983	1.42663e-14	0	CREG1
CTSL	1.58284e-18	0.937157	2.25017e-14	0	CTSL
RBP1	2.82753e-18	1.04238	4.01961e-14	0	RBP1
SLCO2B1	6.32807e-18	0.64686	8.99599e-14	0	SLCO2B1
LHFPL2	7.21221e-18	0.865064	1.02529e-13	0	LHFPL2
AP1B1	3.61966e-17	0.759923	5.14571e-13	0	AP1B1
RAP2B	7.44478e-17	0.73257	1.05835e-12	0	RAP2B
PRXL2A	7.72126e-17	0.709445	1.09765e-12	0	PRXL2A
OLFML2B	1.21338e-16	0.841721	1.72494e-12	0	OLFML2B
IGFBP4	2.0682e-16	0.816407	2.94016e-12	0	IGFBP4
COMT	3.45727e-16	0.603513	4.91485e-12	0	COMT
ADI1	3.89151e-16	0.774119	5.53217e-12	0	ADI1
VAMP8	4.32794e-16	0.555877	6.1526e-12	0	VAMP8
MAFB	4.33961e-16	0.75692	6.16918e-12	0	MAFB
FCGBP	4.97367e-16	1.05008	7.07056e-12	0	FCGBP
CTSC	1.13724e-15	0.660934	1.6167e-11	0	CTSC
MSR1	1.21944e-15	0.62729	1.73355e-11	0	MSR1
CD163	1.89982e-15	0.377832	2.70078e-11	0	CD163
GATM	2.16402e-15	0.706712	3.07636e-11	0	GATM
GM2A	2.9055e-15	0.861476	4.13046e-11	0	GM2A
NCF4	3.28421e-15	0.598673	4.66884e-11	0	NCF4
RNASE6	3.71941e-15	0.714372	5.28752e-11	0	RNASE6
LAMP1	4.72848e-15	0.558097	6.72201e-11	0	LAMP1
GLUL	6.05752e-15	0.57889	8.61137e-11	0	GLUL
MFSD1	6.85891e-15	0.565861	9.75063e-11	0	MFSD1
PDIA6	8.01983e-15	0.718982	1.1401e-10	0	PDIA6
SLC7A8	1.02536e-14	0.572328	1.45765e-10	0	SLC7A8
MMP2	1.42222e-14	0.728247	2.02183e-10	0	MMP2
ANKH	1.42933e-14	0.672414	2.03194e-10	0	ANKH
B2M	2.48958e-14	0.45052	3.53919e-10	0	B2M
CMKLR1	4.43428e-14	0.632991	6.30377e-10	0	CMKLR1
RIN2	1.34185e-13	0.4606	1.90757e-09	0	RIN2
ATP6V1F	1.36295e-13	0.585135	1.93757e-09	0	ATP6V1F
IDH1	2.07385e-13	0.585752	2.94819e-09	0	IDH1
MERTK	2.60133e-13	0.413295	3.69805e-09	0	MERTK
S1PR1	3.01253e-13	0.539161	4.28261e-09	0	S1PR1
ABHD12	3.20856e-13	0.622046	4.56129e-09	0	ABHD12
TPP1	4.12758e-13	0.610289	5.86777e-09	0	TPP1
SNX6	5.27005e-13	0.429348	7.49191e-09	0	SNX6
ECM1	5.48266e-13	0.587976	7.79415e-09	0	ECM1
RTN3	6.96635e-13	0.504757	9.90336e-09	0	RTN3
SLC37A2	7.14443e-13	0.570215	1.01565e-08	0	SLC37A2
TIMP2	8.02749e-13	0.443376	1.14119e-08	0	TIMP2
P4HB	8.07365e-13	0.84815	1.14775e-08	0	P4HB
CD59	8.7801e-13	0.612434	1.24818e-08	0	CD59
NINJ1	1.47148e-12	0.45833	2.09186e-08	0	NINJ1
SUCNR1	2.88114e-12	0.508247	4.09583e-08	0	SUCNR1
IFITM3	4.14479e-12	0.636065	5.89223e-08	0	IFITM3
CFL1	4.66088e-12	0.479558	6.62591e-08	0	CFL1
THBD	4.91346e-12	1.01129	6.98498e-08	0	THBD
CD209	9.23738e-12	0.767795	1.31319e-07	0	CD209
LAMTOR4	9.47817e-12	0.527021	1.34742e-07	0	LAMTOR4
MPEG1	1.14465e-11	0.607635	1.62723e-07	0	MPEG1
POLR2L	1.68979e-11	0.481075	2.4022e-07	0	POLR2L
CTSA	1.69908e-11	0.425989	2.41541e-07	0	CTSA
RAP2A	1.95331e-11	0.53972	2.77683e-07	0	RAP2A
METTL7A	2.24661e-11	0.652234	3.19379e-07	0	METTL7A
PRNP	3.04016e-11	0.550885	4.32189e-07	0	PRNP
CALR	4.95019e-11	0.622234	7.03719e-07	0	CALR
PEPD	5.21862e-11	0.540797	7.41878e-07	0	PEPD
SCAMP2	5.69768e-11	0.544124	8.09982e-07	0	SCAMP2
LGALS1	6.05282e-11	0.52154	8.6047e-07	0	LGALS1
SLC35F6	9.59102e-11	0.57591	1.36346e-06	0	SLC35F6
BEX3	1.06966e-10	0.485603	1.52063e-06	0	BEX3
YIF1B	1.07103e-10	0.508689	1.52257e-06	0	YIF1B
CD68	1.12634e-10	0.39686	1.6012e-06	0	CD68
GCHFR	1.35005e-10	0.650277	1.91924e-06	0	GCHFR
GPR183	1.48346e-10	0.627457	2.10889e-06	0	GPR183
RAB5C	1.73832e-10	0.507614	2.4712e-06	0	RAB5C
PPIB	2.08163e-10	0.45427	2.95925e-06	0	PPIB
BLVRB	2.33628e-10	0.691944	3.32126e-06	0	BLVRB
C5AR1	2.44157e-10	0.511238	3.47093e-06	0	C5AR1
ARL4C	2.50302e-10	0.727504	3.5583e-06	0	ARL4C
CD93	2.8062e-10	0.571304	3.98929e-06	0	CD93
A2M	2.94263e-10	0.430577	4.18325e-06	0	A2M
LY86	3.29678e-10	0.451086	4.68671e-06	0	LY86
SYK	3.54656e-10	0.504625	5.04179e-06	0	SYK
KCTD12	3.88018e-10	0.535344	5.51606e-06	0	KCTD12
EVA1B	4.32815e-10	0.427946	6.1529e-06	0	EVA1B
RNASE2	4.55374e-10	0.427515	6.4736e-06	0	RNASE2
TREM2	6.34498e-10	0.645613	9.02002e-06	0	TREM2
SCP2	7.66803e-10	0.475801	1.09009e-05	0	SCP2
PLTP	8.28012e-10	0.783903	1.1771e-05	0	PLTP
CAPZB	9.19388e-10	0.535881	1.307e-05	0	CAPZB
SLC9A9	1.08311e-09	0.360595	1.53974e-05	0	SLC9A9
GPX3	1.09389e-09	0.578451	1.55507e-05	0	GPX3
S1PR2	1.35934e-09	0.419583	1.93244e-05	0	S1PR2
PDGFC	1.63712e-09	0.528499	2.32734e-05	0	PDGFC
ATP5F1D	1.83454e-09	0.430433	2.60799e-05	0	ATP5F1D
ARF1	2.03246e-09	0.446344	2.88935e-05	0	ARF1
TMEM86A	2.20708e-09	0.52243	3.13759e-05	0	TMEM86A
YIF1A	2.22319e-09	0.441766	3.16048e-05	0	YIF1A
AP2S1	2.47468e-09	0.297538	3.518e-05	0	AP2S1
EPN1	2.61877e-09	0.476891	3.72284e-05	0	EPN1
GLIPR1	2.91632e-09	0.455498	4.14584e-05	0	GLIPR1
SELENOF	3.07899e-09	0.47258	4.37709e-05	0	SELENOF
SH3KBP1	3.08317e-09	0.471387	4.38303e-05	0	SH3KBP1
RHOA	3.19354e-09	0.387243	4.53993e-05	0	RHOA
CLTA	3.44256e-09	0.418768	4.89394e-05	0	CLTA
GLMP	3.70832e-09	0.469913	5.27175e-05	0	GLMP
TCN2	4.06245e-09	0.51257	5.77518e-05	0	TCN2
CEBPD	4.72183e-09	0.602845	6.71256e-05	0	CEBPD
CYBA	4.94616e-09	0.454487	7.03147e-05	0	CYBA
HSP90B1	5.89299e-09	0.543198	8.37747e-05	0	HSP90B1
TXNDC5	8.50694e-09	0.43395	0.000120935	0	TXNDC5
BLVRA	9.9474e-09	0.489742	0.000141412	0	BLVRA
MYDGF	1.05837e-08	0.422151	0.000150458	0	MYDGF
HSD17B14	1.18423e-08	0.392329	0.00016835	0	HSD17B14
CREM	1.18807e-08	0.475982	0.000168896	0	CREM
MGLL	1.28292e-08	0.398574	0.00018238	0	MGLL
DUSP3	1.33366e-08	0.450436	0.000189594	0	DUSP3
STT3A	1.48726e-08	0.43828	0.000211429	0	STT3A
TSPO	1.52283e-08	0.391239	0.000216485	0	TSPO
HOMER3	1.58529e-08	0.439565	0.000225365	0	HOMER3
YIPF3	1.62008e-08	0.45671	0.00023031	0	YIPF3
UCP2	1.76923e-08	0.436466	0.000251514	0	UCP2
CREBL2	1.88438e-08	0.407911	0.000267883	0	CREBL2
HSPA8	1.90472e-08	0.51586	0.000270775	0	HSPA8
TMEM127	2.35731e-08	0.422119	0.000335116	0	TMEM127
SLC46A1	2.48934e-08	0.436117	0.000353885	0	SLC46A1
KIAA0930	2.8056e-08	0.719515	0.000398844	0	KIAA0930
ITGB5	2.9517e-08	0.446677	0.000419614	0	ITGB5
SLC36A1	3.03899e-08	0.375444	0.000432023	0	SLC36A1
EFHD2	3.29692e-08	0.463978	0.00046869	0	EFHD2
ADAM9	3.76533e-08	0.364286	0.000535279	0	ADAM9
SCARB2	3.84267e-08	0.406913	0.000546274	0	SCARB2
GIPC1	4.57838e-08	0.359927	0.000650863	0	GIPC1
PTTG1IP	4.77873e-08	0.34272	0.000679344	0	PTTG1IP
CYB561A3	5.22269e-08	0.480265	0.000742457	0	CYB561A3
VEGFB	5.2232e-08	0.402758	0.000742531	0	VEGFB
CAPZA2	5.84386e-08	0.401535	0.000830763	0	CAPZA2
CD276	5.98183e-08	0.445816	0.000850377	0	CD276
DPP7	6.23677e-08	0.464268	0.000886619	0	DPP7
LDHB	6.90807e-08	0.352891	0.000982051	0	LDHB
RNH1	7.43893e-08	0.541944	0.00105752	0	RNH1
ZNF358	7.79054e-08	0.445575	0.0011075	0	ZNF358
RABAC1	8.38455e-08	0.431647	0.00119195	0	RABAC1
TYROBP	8.5045e-08	0.328082	0.001209	0	TYROBP
DEPRECATED-ENSG00000175899	8.53812e-08	0.55859	0.00121378	0	DEPRECATED-ENSG00000175899
SRGN	8.54179e-08	0.367011	0.0012143	0	SRGN
IGFLR1	8.54206e-08	0.425635	0.00121434	0	IGFLR1
HAVCR2	9.16972e-08	0.368151	0.00130357	0	HAVCR2
CYB5R3	9.46357e-08	0.409018	0.00134534	0	CYB5R3
NOP10	9.62702e-08	0.258671	0.00136858	0	NOP10
EPAS1	9.6358e-08	0.490955	0.00136982	0	EPAS1
CNDP2	1.00526e-07	0.43257	0.00142908	0	CNDP2
CCL23	1.02257e-07	0.618831	0.00145368	0	CCL23
SURF4	1.06804e-07	0.448886	0.00151832	0	SURF4
RNPEPL1	1.10733e-07	0.434577	0.00157418	0	RNPEPL1
FUCA2	1.17052e-07	0.421307	0.00166401	0	FUCA2
LAMTOR1	1.19586e-07	0.355401	0.00170003	0	LAMTOR1
SCAMP4	1.29383e-07	0.441382	0.0018393	0	SCAMP4
CALM3	1.43132e-07	0.379249	0.00203476	0	CALM3
PSMB10	1.49866e-07	0.47765	0.00213049	0	PSMB10
ARHGDIA	1.50221e-07	0.537089	0.00213554	0	ARHGDIA
HSPB1	1.62223e-07	0.402257	0.00230617	0	HSPB1
NDUFC2	1.62707e-07	0.434406	0.00231305	0	NDUFC2
PTMS	1.71159e-07	0.482076	0.00243319	0	PTMS
CD151	1.84765e-07	0.450158	0.00262661	0	CD151
TGFBI	1.99534e-07	0.683516	0.00283658	0	TGFBI
FTL	2.0256e-07	0.252201	0.00287959	0	FTL
TPD52L2	2.14541e-07	0.386236	0.00304991	0	TPD52L2
LACC1	2.1567e-07	0.447736	0.00306597	0	LACC1
YBX1	2.20282e-07	0.404763	0.00313154	0	YBX1
XBP1	2.51972e-07	0.514569	0.00358203	0	XBP1
ATP6V0D1	2.82311e-07	0.429711	0.00401333	0	ATP6V0D1
TMSB10	2.86356e-07	0.263867	0.00407083	0	TMSB10
NUPR1	3.01397e-07	1.5212	0.00428465	0	NUPR1
GOLT1B	3.08512e-07	0.401276	0.0043858	0	GOLT1B
MYL6	3.23353e-07	0.388157	0.00459679	0	MYL6
SWAP70	3.31413e-07	0.468092	0.00471136	0	SWAP70
GNPDA1	3.56165e-07	0.536661	0.00506323	0	GNPDA1
ROMO1	3.76921e-07	0.398961	0.00535831	0	ROMO1
PCBD1	3.8742e-07	0.401252	0.00550756	0	PCBD1
ALOX5AP	4.34336e-07	0.462588	0.00617452	0	ALOX5AP
RAB7A	4.80385e-07	0.349905	0.00682915	0	RAB7A
MPP1	5.13402e-07	0.361247	0.00729852	0	MPP1
SEM1	5.18048e-07	0.445434	0.00736457	0	SEM1
SLC3A2	5.45586e-07	0.37643	0.00775605	0	SLC3A2
TCEAL8	6.25898e-07	0.271999	0.00889777	0	TCEAL8
IFI6	6.50566e-07	0.610667	0.00924844	0	IFI6
PFN1	6.56925e-07	0.296974	0.00933885	0	PFN1
C1orf162	6.62201e-07	0.359601	0.00941385	0	C1orf162
TMEM176B	6.63149e-07	0.328543	0.00942733	0	TMEM176B
TSPAN4	6.66374e-07	0.360967	0.00947317	0	TSPAN4
CTSD	6.8291e-07	0.533435	0.00970825	0	CTSD
SSR4	6.91673e-07	0.44761	0.00983283	0	SSR4
CALU	6.92104e-07	0.328097	0.00983895	0	CALU
CNPPD1	7.03683e-07	0.380944	0.0100036	0	CNPPD1
MCRIP1	7.16922e-07	0.38905	0.0101918	0	MCRIP1
ATP5F1A	7.47783e-07	0.350322	0.0106305	0	ATP5F1A
SZRD1	8.36133e-07	0.394361	0.0118865	0	SZRD1
SCD	8.87155e-07	0.337066	0.0126118	0	SCD
DDOST	9.18158e-07	0.37991	0.0130525	0	DDOST
CTDNEP1	1.03786e-06	0.411607	0.0147542	0	CTDNEP1
AAMP	1.04934e-06	0.33461	0.0149174	0	AAMP
TMEM37	1.05682e-06	0.438096	0.0150238	0	TMEM37
DEPRECATED-ENSG00000196743	1.1601e-06	0.357155	0.016492	0	DEPRECATED-ENSG00000196743
P2RY6	1.2279e-06	0.456346	0.0174558	0	P2RY6
ATP5F1E	1.25065e-06	0.339063	0.0177792	0	ATP5F1E
MCOLN1	1.26328e-06	0.504722	0.0179588	0	MCOLN1
GPR137B	1.38033e-06	0.335306	0.0196228	0	GPR137B
PLA2G7	1.42125e-06	0.48937	0.0202045	0	PLA2G7
CFD	1.44511e-06	0.598445	0.0205437	0	CFD
TMEM147	1.49048e-06	0.371258	0.0211887	0	TMEM147
EPHX1	1.57266e-06	0.494237	0.0223569	0	EPHX1
NAGA	1.69819e-06	0.37677	0.0241415	0	NAGA
GPNMB	1.82994e-06	0.452483	0.0260144	0	GPNMB
SERF2	1.88699e-06	0.303406	0.0268254	0	SERF2
NDFIP1	2.03583e-06	0.345356	0.0289414	0	NDFIP1
NDUFB7	2.19326e-06	0.406465	0.0311794	0	NDUFB7
RPN2	2.32642e-06	0.464056	0.0330723	0	RPN2
PEBP1	2.32785e-06	0.372102	0.0330927	0	PEBP1
CYBRD1	2.91467e-06	0.299084	0.041435	0	CYBRD1
CH25H	2.95928e-06	0.563061	0.0420691	0	CH25H
GRAMD4	3.06478e-06	0.393363	0.043569	0	GRAMD4
TNFRSF1A	3.23595e-06	0.376662	0.0460022	0	TNFRSF1A
CCR1	3.31692e-06	0.346337	0.0471533	0	CCR1
ENG	3.46612e-06	0.353252	0.0492743	0	ENG
LTA4H	2.13946e-49	1.46779	3.04146e-45	1	LTA4H
OLR1	2.86136e-46	2.03564	4.0677e-42	1	OLR1
CXCL16	1.06373e-43	1.19931	1.5122e-39	1	CXCL16
BTG1	1.58187e-43	1.44308	2.24878e-39	1	BTG1
TIMP1	3.15526e-43	1.41951	4.48552e-39	1	TIMP1
S100A6	1.16724e-41	1.09177	1.65935e-37	1	S100A6
LYZ	5.57476e-41	1.12476	7.92507e-37	1	LYZ
CD44	1.14944e-39	1.1139	1.63404e-35	1	CD44
VIM	2.83724e-38	1.11687	4.03342e-34	1	VIM
FBP1	1.12443e-37	1.60781	1.5985e-33	1	FBP1
S100A8	1.49007e-37	1.45997	2.11829e-33	1	S100A8
FTH1	2.28251e-36	1.25995	3.24481e-32	1	FTH1
EVI2B	2.45586e-36	1.20171	3.49126e-32	1	EVI2B
CDA	3.25772e-35	1.25768	4.63117e-31	1	CDA
CD300E	4.93636e-35	1.22191	7.01753e-31	1	CD300E
S100A10	5.80897e-35	1.08501	8.25803e-31	1	S100A10
TNNT1	1.48607e-34	1.33489	2.1126e-30	1	TNNT1
CTSH	1.56312e-34	0.938498	2.22213e-30	1	CTSH
SERPINA1	8.30351e-34	1.17169	1.18043e-29	1	SERPINA1
ICAM3	3.76859e-33	0.909377	5.35743e-29	1	ICAM3
CHI3L1	9.07604e-33	1.56891	1.29025e-28	1	CHI3L1
DEPRECATED-ENSG00000163931	1.29388e-32	1.10896	1.83938e-28	1	DEPRECATED-ENSG00000163931
IFNGR1	5.92132e-32	0.903847	8.41774e-28	1	IFNGR1
TMSB4X	6.31548e-32	0.816055	8.97808e-28	1	TMSB4X
AQP9	9.69606e-32	1.17409	1.37839e-27	1	AQP9
MCEMP1	1.62565e-30	1.119	2.31103e-26	1	MCEMP1
PNRC1	9.10075e-30	1.08586	1.29376e-25	1	PNRC1
NDRG1	1.4763e-29	1.33229	2.09871e-25	1	NDRG1
CRIP1	3.48512e-29	1.2549	4.95444e-25	1	CRIP1
BASP1	4.50043e-28	1.17156	6.39781e-24	1	BASP1
IL2RG	6.21673e-28	1.04094	8.83771e-24	1	IL2RG
VNN2	2.51887e-27	1.07379	3.58082e-23	1	VNN2
BCL2A1	4.57641e-27	1.18336	6.50582e-23	1	BCL2A1
GRINA	1.37765e-26	0.758104	1.95846e-22	1	GRINA
CXCR4	2.35747e-26	1.24578	3.35137e-22	1	CXCR4
SOD2	9.9368e-26	1.13528	1.41262e-21	1	SOD2
ALDH2	1.455e-25	0.942447	2.06843e-21	1	ALDH2
SLC11A1	3.70787e-25	0.964189	5.2711e-21	1	SLC11A1
S100A11	7.62619e-25	0.747371	1.08414e-20	1	S100A11
MARCO	7.8725e-25	1.29101	1.11915e-20	1	MARCO
CYTIP	1.58205e-24	1.14335	2.24904e-20	1	CYTIP
CNBP	4.64362e-24	0.80018	6.60137e-20	1	CNBP
LILRA2	5.96611e-24	0.891285	8.48143e-20	1	LILRA2
SNX10	9.59341e-24	0.869385	1.3638e-19	1	SNX10
F11R	1.97509e-23	0.806219	2.80779e-19	1	F11R
LILRA5	2.7529e-23	0.977108	3.91352e-19	1	LILRA5
QPCT	5.9531e-23	0.962501	8.46293e-19	1	QPCT
SPN	6.64423e-23	0.907197	9.44544e-19	1	SPN
ZNF385A	1.69203e-22	0.794671	2.40539e-18	1	ZNF385A
CXCL8	6.1222e-22	2.77411	8.70332e-18	1	CXCL8
VNN1	1.52355e-21	1.41063	2.16588e-17	1	VNN1
IGFBP2	3.78563e-21	0.808805	5.38166e-17	1	IGFBP2
CP	6.32581e-21	1.08644	8.99276e-17	1	CP
EREG	1.20903e-20	1.05751	1.71876e-16	1	EREG
CLEC4E	1.28885e-20	0.722526	1.83222e-16	1	CLEC4E
PLBD1	1.32557e-20	0.932766	1.88443e-16	1	PLBD1
CPD	1.34935e-20	0.809454	1.91823e-16	1	CPD
RAB27A	1.78854e-20	0.696981	2.54259e-16	1	RAB27A
CD48	3.20751e-20	0.863323	4.5598e-16	1	CD48
EVI2A	4.03513e-20	0.789767	5.73634e-16	1	EVI2A
SPI1	4.19753e-20	0.524499	5.96721e-16	1	SPI1
EIF1B	5.62755e-20	0.91649	8.00012e-16	1	EIF1B
CD52	5.8525e-20	1.18191	8.31991e-16	1	CD52
PPDPF	6.93947e-20	0.711008	9.86515e-16	1	PPDPF
CD9	8.50989e-20	0.924316	1.20977e-15	1	CD9
RASSF5	8.96791e-20	0.69277	1.27488e-15	1	RASSF5
HK2	1.05623e-19	0.863443	1.50154e-15	1	HK2
C15orf48	1.50248e-19	1.38834	2.13592e-15	1	C15orf48
IL1RN	2.04722e-19	1.19202	2.91033e-15	1	IL1RN
REEP3	5.27802e-19	0.713106	7.50324e-15	1	REEP3
CA2	7.68261e-19	0.974155	1.09216e-14	1	CA2
MIF	8.25784e-19	0.868593	1.17393e-14	1	MIF
SULF2	1.19258e-18	0.765347	1.69538e-14	1	SULF2
VSIR	1.30863e-18	0.754761	1.86035e-14	1	VSIR
ERO1A	1.63234e-18	0.783324	2.32054e-14	1	ERO1A
CCNI	2.50338e-18	0.727008	3.5588e-14	1	CCNI
COMMD6	2.53806e-18	0.590988	3.6081e-14	1	COMMD6
TMEM59	3.45738e-18	0.732306	4.91501e-14	1	TMEM59
METTL9	4.45221e-18	0.815436	6.32926e-14	1	METTL9
GLIPR2	5.27388e-18	0.744916	7.49735e-14	1	GLIPR2
OPN3	6.27713e-18	0.747427	8.92357e-14	1	OPN3
EEF1G	8.10069e-18	0.680807	1.15159e-13	1	EEF1G
PPT1	1.05721e-17	0.753243	1.50294e-13	1	PPT1
BHLHE40	1.24733e-17	0.798534	1.7732e-13	1	BHLHE40
SLC2A3	2.26569e-17	1.15586	3.2209e-13	1	SLC2A3
ITGB2	2.73611e-17	0.527901	3.88966e-13	1	ITGB2
APLP2	5.57419e-17	0.526365	7.92427e-13	1	APLP2
DEPRECATED-ENSG00000176788	6.95565e-17	0.677276	9.88815e-13	1	DEPRECATED-ENSG00000176788
PLAUR	7.26642e-17	0.929432	1.03299e-12	1	PLAUR
FCER1G	8.76463e-17	0.516638	1.24598e-12	1	FCER1G
ADGRE3	1.03321e-16	0.700812	1.46881e-12	1	ADGRE3
TNIP1	1.31139e-16	0.721209	1.86428e-12	1	TNIP1
CSTA	1.50135e-16	0.529778	2.13431e-12	1	CSTA
CYP27A1	2.02125e-16	0.636731	2.8734e-12	1	CYP27A1
RAB13	2.04505e-16	0.800065	2.90724e-12	1	RAB13
UBA52	2.25613e-16	0.623691	3.20731e-12	1	UBA52
STAC	3.65263e-16	0.70481	5.19258e-12	1	STAC
STX11	5.16073e-16	0.594296	7.33649e-12	1	STX11
DEPRECATED-ENSG00000059804	5.70116e-16	0.976187	8.10477e-12	1	DEPRECATED-ENSG00000059804
GNS	5.75619e-16	0.568875	8.183e-12	1	GNS
EEF2	6.5567e-16	0.663968	9.321e-12	1	EEF2
CCDC69	6.95384e-16	0.618396	9.88558e-12	1	CCDC69
ASAH1	8.79122e-16	0.714421	1.24976e-11	1	ASAH1
SLC31A1	1.14663e-15	0.749317	1.63005e-11	1	SLC31A1
FXYD5	1.25743e-15	0.632148	1.78757e-11	1	FXYD5
TNFRSF1B	2.71741e-15	0.679557	3.86307e-11	1	TNFRSF1B
RHBDD2	3.43376e-15	0.607361	4.88144e-11	1	RHBDD2
HVCN1	3.75594e-15	0.598203	5.33945e-11	1	HVCN1
GSTO1	6.77555e-15	0.598209	9.63212e-11	1	GSTO1
BRI3	6.89444e-15	0.493621	9.80114e-11	1	BRI3
PGD	1.09994e-14	0.558511	1.56367e-10	1	PGD
RNASEK	1.23483e-14	0.573071	1.75543e-10	1	RNASEK
VAMP3	1.32826e-14	0.58143	1.88825e-10	1	VAMP3
HCST	1.90011e-14	0.560508	2.7012e-10	1	HCST
TYROBP1	2.55219e-14	0.468171	3.6282e-10	1	TYROBP
CSDE1	2.90754e-14	0.581238	4.13336e-10	1	CSDE1
PFDN5	3.01833e-14	0.649504	4.29085e-10	1	PFDN5
EIF3M	3.46269e-14	0.567238	4.92255e-10	1	EIF3M
CYBB	3.47594e-14	0.617012	4.94139e-10	1	CYBB
BCAT1	3.58958e-14	0.569957	5.10295e-10	1	BCAT1
S100A9	3.81495e-14	0.915391	5.42334e-10	1	S100A9
TOP1MT	4.27077e-14	0.639834	6.07133e-10	1	TOP1MT
AKR1B1	5.26344e-14	0.587248	7.48251e-10	1	AKR1B1
JUND	5.46633e-14	0.627922	7.77093e-10	1	JUND
GABARAP	6.37259e-14	0.482085	9.05927e-10	1	GABARAP
AKT3	6.67236e-14	0.678303	9.48542e-10	1	AKT3
SAV1	7.35271e-14	0.600921	1.04526e-09	1	SAV1
CLEC2B	7.43417e-14	0.753576	1.05684e-09	1	CLEC2B
DEPRECATED-ENSG00000163191	8.70789e-14	0.525725	1.23791e-09	1	DEPRECATED-ENSG00000163191
TMEM176A	8.74275e-14	0.620883	1.24287e-09	1	TMEM176A
TREM1	9.53409e-14	0.683258	1.35537e-09	1	TREM1
HIPK2	1.06086e-13	0.475548	1.50811e-09	1	HIPK2
SOCS3	1.18963e-13	0.963131	1.69117e-09	1	SOCS3
FCAR	1.1984e-13	0.617995	1.70364e-09	1	FCAR
PLP2	1.3713e-13	0.544999	1.94944e-09	1	PLP2
TMSB101	1.37201e-13	0.498384	1.95045e-09	1	TMSB10
OSBPL8	1.64174e-13	0.729132	2.3339e-09	1	OSBPL8
CMTM6	1.85389e-13	0.568601	2.63549e-09	1	CMTM6
CTSS	2.3332e-13	0.389759	3.31688e-09	1	CTSS
CHCHD2	2.50558e-13	0.544581	3.56194e-09	1	CHCHD2
OAZ1	2.6988e-13	0.396526	3.83661e-09	1	OAZ1
BHLHE41	3.06415e-13	0.705448	4.356e-09	1	BHLHE41
SLC44A1	3.22767e-13	0.614828	4.58845e-09	1	SLC44A1
SERINC1	4.87676e-13	0.497774	6.9328e-09	1	SERINC1
DIAPH1	5.59401e-13	0.549413	7.95244e-09	1	DIAPH1
S100A4	5.73925e-13	0.530874	8.15892e-09	1	S100A4
NCF2	5.85556e-13	0.541049	8.32427e-09	1	NCF2
CFP	5.95913e-13	0.583008	8.4715e-09	1	CFP
FCGR2B	7.01062e-13	0.78624	9.9663e-09	1	FCGR2B
VMO1	1.30128e-12	0.721035	1.8499e-08	1	VMO1
TAGLN2	1.32933e-12	0.470001	1.88977e-08	1	TAGLN2
GCA	1.46119e-12	0.558985	2.07723e-08	1	GCA
SELPLG	1.49065e-12	0.646583	2.11911e-08	1	SELPLG
MEGF9	1.88475e-12	0.581433	2.67937e-08	1	MEGF9
IFI301	1.97594e-12	0.495112	2.809e-08	1	IFI30
PILRA	2.09358e-12	0.544686	2.97624e-08	1	PILRA
USP25	2.25428e-12	0.491923	3.20468e-08	1	USP25
CD300A	2.68681e-12	0.463834	3.81957e-08	1	CD300A
SDCBP	3.50287e-12	0.496043	4.97969e-08	1	SDCBP
RASSF3	3.95212e-12	0.587371	5.61833e-08	1	RASSF3
SPARC	4.59842e-12	0.712754	6.53712e-08	1	SPARC
CHST2	5.46859e-12	0.464414	7.77415e-08	1	CHST2
ITGAL	6.04775e-12	0.600312	8.59748e-08	1	ITGAL
RRAS	6.44083e-12	0.48127	9.15629e-08	1	RRAS
FCGR1A	6.4519e-12	0.545524	9.17202e-08	1	FCGR1A
UBE2R2	6.65039e-12	0.544829	9.45419e-08	1	UBE2R2
CLEC4A	7.05274e-12	0.526569	1.00262e-07	1	CLEC4A
ABHD5	7.20505e-12	0.645894	1.02427e-07	1	ABHD5
SRGN1	7.2311e-12	0.483045	1.02797e-07	1	SRGN
DEPRECATED-ENSG00000072694	7.31552e-12	0.838111	1.03997e-07	1	DEPRECATED-ENSG00000072694
LST1	7.72221e-12	0.581532	1.09779e-07	1	LST1
DEPRECATED-ENSG00000204397	8.3983e-12	0.416936	1.1939e-07	1	DEPRECATED-ENSG00000204397
EIF1	8.58376e-12	0.493093	1.22027e-07	1	EIF1
SLC7A7	1.0549e-11	0.529414	1.49965e-07	1	SLC7A7
GYPC	1.22998e-11	0.590649	1.74854e-07	1	GYPC
LCP1	1.25517e-11	0.393184	1.78435e-07	1	LCP1
CEBPB	1.33512e-11	0.582142	1.898e-07	1	CEBPB
CNIH4	1.445e-11	0.58908	2.05421e-07	1	CNIH4
GPX4	1.63458e-11	0.490993	2.32371e-07	1	GPX4
FAM162A	1.73265e-11	0.52286	2.46314e-07	1	FAM162A
LAPTM5	1.76828e-11	0.380039	2.51378e-07	1	LAPTM5
EIF4EBP2	2.12605e-11	0.510342	3.0224e-07	1	EIF4EBP2
SYF2	2.39407e-11	0.401509	3.40341e-07	1	SYF2
SELENOW	2.47074e-11	0.415094	3.5124e-07	1	SELENOW
STK17B	2.56234e-11	0.442387	3.64262e-07	1	STK17B
ISCU	2.63853e-11	0.55302	3.75094e-07	1	ISCU
SLC8A1	3.10311e-11	0.608278	4.41138e-07	1	SLC8A1
H2AFZ	3.30959e-11	0.438088	4.70491e-07	1	H2AFZ
IL3RA	3.54476e-11	0.58094	5.03923e-07	1	IL3RA
IL6ST	4.00434e-11	0.46736	5.69257e-07	1	IL6ST
AGTRAP	4.22631e-11	0.505259	6.00812e-07	1	AGTRAP
SH3BGRL	4.43888e-11	0.452228	6.31031e-07	1	SH3BGRL
FNDC3A	4.64086e-11	0.515096	6.59744e-07	1	FNDC3A
AK4	5.51412e-11	0.618654	7.83887e-07	1	AK4
RIPK2	5.79117e-11	0.770473	8.23272e-07	1	RIPK2
C19orf38	6.88029e-11	0.528542	9.78102e-07	1	C19orf38
ADAM10	7.09447e-11	0.451117	1.00855e-06	1	ADAM10
PYGL	7.35688e-11	0.482166	1.04585e-06	1	PYGL
UBL3	8.76167e-11	0.538831	1.24556e-06	1	UBL3
IL10RB	9.47385e-11	0.509633	1.3468e-06	1	IL10RB
GLTP	9.74217e-11	0.327902	1.38495e-06	1	GLTP
RGCC	1.05915e-10	0.738681	1.50568e-06	1	RGCC
COTL1	1.0994e-10	0.435639	1.56291e-06	1	COTL1
SLC31A2	1.14471e-10	0.435289	1.62732e-06	1	SLC31A2
ICAM2	1.31279e-10	0.453583	1.86626e-06	1	ICAM2
STT3B	1.46169e-10	0.474733	2.07794e-06	1	STT3B
UBE2D1	1.46598e-10	0.544828	2.08403e-06	1	UBE2D1
NOP53	1.58931e-10	0.497714	2.25936e-06	1	NOP53
TAF7	1.65757e-10	0.46457	2.35641e-06	1	TAF7
NDUFB9	1.73981e-10	0.441085	2.47331e-06	1	NDUFB9
TMBIM1	1.94257e-10	0.430992	2.76155e-06	1	TMBIM1
P4HA1	2.12785e-10	0.573499	3.02495e-06	1	P4HA1
POLR2I	2.4625e-10	0.394449	3.50069e-06	1	POLR2I
ANO6	2.48667e-10	0.429599	3.53505e-06	1	ANO6
CNN2	2.68612e-10	0.430943	3.81858e-06	1	CNN2
BCL10	3.00584e-10	0.300077	4.2731e-06	1	BCL10
SPCS1	3.03472e-10	0.378529	4.31416e-06	1	SPCS1
TMEM30A	3.23158e-10	0.429538	4.59401e-06	1	TMEM30A
RACK1	3.29723e-10	0.426518	4.68734e-06	1	RACK1
FN1	3.35477e-10	0.499948	4.76914e-06	1	FN1
GPI	3.49577e-10	0.426957	4.96959e-06	1	GPI
CLEC12A	3.56876e-10	0.431608	5.07335e-06	1	CLEC12A
WARS	3.66114e-10	0.430613	5.20467e-06	1	WARS
TMEM38B	4.12302e-10	0.455877	5.86128e-06	1	TMEM38B
RAC2	5.21919e-10	0.50318	7.41959e-06	1	RAC2
UQCRB	5.31334e-10	0.414794	7.55344e-06	1	UQCRB
ADD3	5.34916e-10	0.435913	7.60437e-06	1	ADD3
PIM1	5.38823e-10	0.636535	7.65991e-06	1	PIM1
DEPRECATED-ENSG00000213246	5.55924e-10	0.495868	7.90301e-06	1	DEPRECATED-ENSG00000213246
ZFAND5	5.57797e-10	0.479631	7.92964e-06	1	ZFAND5
NR3C1	5.81678e-10	0.529701	8.26913e-06	1	NR3C1
ANXA1	7.96535e-10	0.520471	1.13235e-05	1	ANXA1
CKAP4	8.42442e-10	0.390697	1.19762e-05	1	CKAP4
RNF13	8.98755e-10	0.406423	1.27767e-05	1	RNF13
MITF	1.04214e-09	0.477543	1.48151e-05	1	MITF
SLC9A1	1.1531e-09	0.392129	1.63925e-05	1	SLC9A1
NCOA4	1.19521e-09	0.447888	1.69911e-05	1	NCOA4
TOMM7	1.20832e-09	0.431808	1.71775e-05	1	TOMM7
VASP	1.35355e-09	0.457424	1.92421e-05	1	VASP
CXCL5	1.44127e-09	1.08206	2.04891e-05	1	CXCL5
ACSL4	1.49101e-09	0.418927	2.11962e-05	1	ACSL4
THBS1	1.50764e-09	0.652333	2.14326e-05	1	THBS1
PPP2R5A	1.52302e-09	0.433381	2.16513e-05	1	PPP2R5A
STK24	1.94431e-09	0.428126	2.76403e-05	1	STK24
CD55	2.11786e-09	0.548301	3.01075e-05	1	CD55
ELOB	2.24252e-09	0.419748	3.18796e-05	1	ELOB
STX6	2.66814e-09	0.455031	3.79303e-05	1	STX6
GLRX	2.77524e-09	0.441964	3.94527e-05	1	GLRX
SEL1L3	2.92236e-09	0.447724	4.15443e-05	1	SEL1L3
MYADM	3.10498e-09	0.441346	4.41403e-05	1	MYADM
CPNE3	3.29084e-09	0.462968	4.67825e-05	1	CPNE3
CCT4	3.58889e-09	0.490759	5.10197e-05	1	CCT4
IRS2	3.6037e-09	0.482394	5.12303e-05	1	IRS2
SMIM14	3.94129e-09	0.497091	5.60294e-05	1	SMIM14
CAB39	3.94989e-09	0.529851	5.61516e-05	1	CAB39
ZCCHC2	3.95009e-09	0.481791	5.61544e-05	1	ZCCHC2
ANAPC16	4.17332e-09	0.415514	5.9328e-05	1	ANAPC16
GID8	4.72396e-09	0.429029	6.71557e-05	1	GID8
RILPL2	4.75958e-09	0.514274	6.76622e-05	1	RILPL2
FPR2	4.87454e-09	0.550025	6.92964e-05	1	FPR2
LYN	5.18778e-09	0.325921	7.37495e-05	1	LYN
IVNS1ABP	5.3735e-09	0.4429	7.63897e-05	1	IVNS1ABP
SET	5.51614e-09	0.458422	7.84175e-05	1	SET
SUMO3	5.6458e-09	0.39787	8.02608e-05	1	SUMO3
SKP1	5.98804e-09	0.464361	8.51259e-05	1	SKP1
WDR82	6.23478e-09	0.324683	8.86336e-05	1	WDR82
JUNB	7.13588e-09	0.584861	0.000101444	1	JUNB
DNAJA2	7.1569e-09	0.430901	0.000101742	1	DNAJA2
DEPRECATED-ENSG00000137575	7.88558e-09	0.346909	0.000112101	1	DEPRECATED-ENSG00000137575
LAPTM4A	7.95192e-09	0.362118	0.000113044	1	LAPTM4A
ACTG1	8.0701e-09	0.416807	0.000114725	1	ACTG1
CRTAP	9.27842e-09	0.392264	0.000131902	1	CRTAP
BACH1	9.46063e-09	0.522106	0.000134492	1	BACH1
CD82	9.6455e-09	0.647749	0.00013712	1	CD82
TXNDC12	9.91005e-09	0.47461	0.000140881	1	TXNDC12
LITAF	9.91392e-09	0.348889	0.000140936	1	LITAF
SNX3	1.07129e-08	0.356102	0.000152294	1	SNX3
CSTB	1.09503e-08	0.461191	0.000155669	1	CSTB
IGSF6	1.17162e-08	0.342273	0.000166558	1	IGSF6
ARHGEF3	1.19249e-08	0.422715	0.000169525	1	ARHGEF3
SORT1	1.21635e-08	0.448461	0.000172916	1	SORT1
ZDHHC20	1.21773e-08	0.363343	0.000173112	1	ZDHHC20
SRI	1.23657e-08	0.498514	0.000175791	1	SRI
IFITM10	1.44796e-08	0.388312	0.000205842	1	IFITM10
FTL1	1.45587e-08	0.36286	0.000206966	1	FTL
ARL6IP5	1.50753e-08	0.426592	0.00021431	1	ARL6IP5
ATP6AP1	1.55296e-08	0.469573	0.000220769	1	ATP6AP1
ATP5F1E1	1.67167e-08	0.431517	0.000237644	1	ATP5F1E
MGST3	1.71761e-08	0.391178	0.000244176	1	MGST3
RAB31	2.05526e-08	0.379347	0.000292176	1	RAB31
PPARG	2.31143e-08	0.345922	0.000328593	1	PPARG
COX7C	2.41563e-08	0.428832	0.000343405	1	COX7C
UXS1	2.43465e-08	0.330521	0.00034611	1	UXS1
CD37	2.68638e-08	0.376552	0.000381896	1	CD37
ELK4	2.91164e-08	0.407757	0.000413918	1	ELK4
KMO	3.07657e-08	0.516904	0.000437365	1	KMO
KLHL2	3.39632e-08	0.396344	0.000482822	1	KLHL2
UBE2D3	3.49046e-08	0.434523	0.000496203	1	UBE2D3
RAB11FIP1	3.60459e-08	0.305981	0.000512429	1	RAB11FIP1
LZIC	3.60736e-08	0.370173	0.000512823	1	LZIC
UQCR10	3.88261e-08	0.299939	0.000551951	1	UQCR10
YWHAZ	4.11528e-08	0.342669	0.000585029	1	YWHAZ
LSM6	4.21354e-08	0.371967	0.000598997	1	LSM6
MT2A	4.33589e-08	0.673108	0.00061639	1	MT2A
ELF1	4.43543e-08	0.43032	0.00063054	1	ELF1
THOC7	4.73409e-08	0.25048	0.000672999	1	THOC7
PRCP	4.78355e-08	0.366805	0.000680029	1	PRCP
CBX3	4.98552e-08	0.388504	0.000708741	1	CBX3
EIF3H	5.51805e-08	0.384558	0.000784446	1	EIF3H
MSANTD3	5.92628e-08	0.472812	0.00084248	1	MSANTD3
IGBP1	6.43759e-08	0.369662	0.000915167	1	IGBP1
CHP1	6.45334e-08	0.38175	0.000917407	1	CHP1
TMEM176B1	6.69616e-08	0.399877	0.000951926	1	TMEM176B
LMBRD1	6.80676e-08	0.390053	0.00096765	1	LMBRD1
SERTAD2	7.00804e-08	0.451407	0.000996263	1	SERTAD2
YBX11	7.32036e-08	0.314642	0.00104066	1	YBX1
LYSMD2	7.54944e-08	0.440467	0.00107323	1	LYSMD2
PCGF2	7.59615e-08	0.320891	0.00107987	1	PCGF2
FLOT2	8.21838e-08	0.312053	0.00116833	1	FLOT2
C1orf43	8.56902e-08	0.319204	0.00121817	1	C1orf43
TCF7L2	8.78925e-08	0.41499	0.00124948	1	TCF7L2
C9orf16	9.12837e-08	0.331476	0.00129769	1	C9orf16
AIP	9.29787e-08	0.339169	0.00132179	1	AIP
GTF3A	9.39727e-08	0.361271	0.00133592	1	GTF3A
CSNK2A2	9.53472e-08	0.35051	0.00135546	1	CSNK2A2
MCFD2	9.53855e-08	0.358431	0.001356	1	MCFD2
ENO1	9.84564e-08	0.4632	0.00139966	1	ENO1
RAF1	9.99535e-08	0.326811	0.00142094	1	RAF1
ATP6V0C	1.0228e-07	0.415154	0.00145401	1	ATP6V0C
TMEM258	1.03234e-07	0.294552	0.00146758	1	TMEM258
KSR1	1.04689e-07	0.320553	0.00148825	1	KSR1
CCND3	1.09882e-07	0.481394	0.00156208	1	CCND3
C11orf68	1.13796e-07	0.428584	0.00161772	1	C11orf68
CFDP1	1.15637e-07	0.337979	0.0016439	1	CFDP1
EIF4B	1.16022e-07	0.369881	0.00164936	1	EIF4B
G3BP2	1.21054e-07	0.326121	0.00172091	1	G3BP2
SDC4	1.25142e-07	0.444329	0.00177902	1	SDC4
MTPN	1.37263e-07	0.330202	0.00195134	1	MTPN
FLOT1	1.3934e-07	0.455927	0.00198086	1	FLOT1
EIF3L	1.41352e-07	0.342241	0.00200945	1	EIF3L
HEXB	1.41619e-07	0.389525	0.00201325	1	HEXB
CDC42SE2	1.43768e-07	0.280533	0.00204381	1	CDC42SE2
GINM1	1.48166e-07	0.381488	0.00210632	1	GINM1
ZNF467	1.48814e-07	0.449244	0.00211555	1	ZNF467
UBE2J1	1.52829e-07	0.484771	0.00217262	1	UBE2J1
AGPAT2	1.60929e-07	0.302181	0.00228777	1	AGPAT2
TXNL1	1.61689e-07	0.252366	0.00229857	1	TXNL1
NSMCE1	1.7088e-07	0.447668	0.00242923	1	NSMCE1
MAP1LC3B	1.74727e-07	0.371332	0.00248392	1	MAP1LC3B
MAN2B2	1.88417e-07	0.406431	0.00267854	1	MAN2B2
SETD3	1.9009e-07	0.374364	0.00270232	1	SETD3
TGM2	1.92189e-07	0.471387	0.00273216	1	TGM2
EMP3	1.96254e-07	0.298437	0.00278995	1	EMP3
SFT2D1	2.01996e-07	0.261856	0.00287158	1	SFT2D1
CDV3	2.02136e-07	0.29583	0.00287356	1	CDV3
TLE51	2.05029e-07	0.332251	0.00291469	1	TLE5
SLC12A6	2.11865e-07	0.40756	0.00301188	1	SLC12A6
SLC5A3	2.15842e-07	0.430605	0.00306842	1	SLC5A3
NMD3	2.18702e-07	0.421877	0.00310907	1	NMD3
SUN2	2.25206e-07	0.323042	0.00320153	1	SUN2
CTBS	2.27521e-07	0.316626	0.00323444	1	CTBS
PTPN12	2.2855e-07	0.372582	0.00324906	1	PTPN12
IL17RA	2.31407e-07	0.346239	0.00328968	1	IL17RA
SGK1	2.37258e-07	0.485347	0.00337285	1	SGK1
TRAM1	2.37596e-07	0.31681	0.00337766	1	TRAM1
PTDSS1	2.39442e-07	0.281051	0.0034039	1	PTDSS1
EIF4A1	2.42214e-07	0.310542	0.00344332	1	EIF4A1
HIPK3	2.52564e-07	0.291596	0.00359045	1	HIPK3
CKLF	2.55417e-07	0.491922	0.00363101	1	CKLF
AASDHPPT	2.60323e-07	0.284894	0.00370076	1	AASDHPPT
DEPRECATED-ENSG00000126458	2.65786e-07	0.309451	0.00377841	1	DEPRECATED-ENSG00000126458
ADIPOR2	2.87672e-07	0.312014	0.00408954	1	ADIPOR2
SLAMF8	2.89724e-07	0.37231	0.00411871	1	SLAMF8
G0S2	3.10323e-07	1.1613	0.00441155	1	G0S2
CAMLG	3.15341e-07	0.368091	0.00448289	1	CAMLG
MPC2	3.27627e-07	0.398094	0.00465754	1	MPC2
HCK	3.49137e-07	0.341895	0.00496333	1	HCK
SDHB	3.5649e-07	0.363891	0.00506786	1	SDHB
MXI1	3.59131e-07	0.421789	0.00510541	1	MXI1
C18orf32	3.62071e-07	0.32555	0.0051472	1	C18orf32
PRAM1	3.79749e-07	0.407597	0.00539851	1	PRAM1
TSPAN3	3.85074e-07	0.404949	0.00547421	1	TSPAN3
COX4I1	4.07198e-07	0.373106	0.00578872	1	COX4I1
COPS2	4.1601e-07	0.326642	0.005914	1	COPS2
TMEM183A	4.18871e-07	0.340148	0.00595468	1	TMEM183A
GPSM3	4.82819e-07	0.378838	0.00686375	1	GPSM3
PHF1	4.95003e-07	0.446543	0.00703697	1	PHF1
TMED7	5.12342e-07	0.306892	0.00728345	1	TMED7
PHC2	5.20896e-07	0.340845	0.00740506	1	PHC2
PRKAR1A	5.27236e-07	0.411919	0.00749519	1	PRKAR1A
NDUFB10	5.33817e-07	0.341448	0.00758874	1	NDUFB10
SERPINB1	5.35101e-07	0.286708	0.00760699	1	SERPINB1
SMIM20	5.41279e-07	0.351668	0.00769482	1	SMIM20
CBFB	5.48479e-07	0.272184	0.00779718	1	CBFB
DARS	5.50022e-07	0.379017	0.00781912	1	DARS
MEA1	5.84303e-07	0.312132	0.00830645	1	MEA1
SEC62	6.15852e-07	0.409861	0.00875496	1	SEC62
ARID5A	6.34501e-07	0.33955	0.00902006	1	ARID5A
SERPING1	6.40682e-07	0.472818	0.00910793	1	SERPING1
TMEM45B	6.69384e-07	0.364345	0.00951596	1	TMEM45B
GBP2	6.92224e-07	0.254062	0.00984065	1	GBP2
CD53	7.10102e-07	0.292763	0.0100948	1	CD53
EIF2A	7.20024e-07	0.335601	0.0102359	1	EIF2A
C3	7.36692e-07	0.35751	0.0104728	1	C3
DUSP10	7.56103e-07	0.435438	0.0107488	1	DUSP10
RGS2	7.85043e-07	0.504886	0.0111602	1	RGS2
RRAGD	7.93396e-07	0.313805	0.0112789	1	RRAGD
DSC2	8.01419e-07	0.385981	0.011393	1	DSC2
ARMT1	8.07727e-07	0.441075	0.0114826	1	ARMT1
ATP5MC2	8.17101e-07	0.334164	0.0116159	1	ATP5MC2
ERP44	9.6559e-07	0.333684	0.0137268	1	ERP44
TXNIP	9.92545e-07	0.424025	0.01411	1	TXNIP
ATP6V1E1	1.00317e-06	0.413191	0.014261	1	ATP6V1E1
SMAP2	1.0151e-06	0.259065	0.0144306	1	SMAP2
STARD10	1.02019e-06	0.338456	0.014503	1	STARD10
ADAM8	1.02639e-06	0.38391	0.0145911	1	ADAM8
TUBB	1.03003e-06	0.37672	0.0146429	1	TUBB
PIK3CB	1.04618e-06	0.404866	0.0148725	1	PIK3CB
MSN	1.08545e-06	0.342964	0.0154308	1	MSN
ADSS	1.09873e-06	0.26082	0.0156195	1	ADSS
NCF1	1.11209e-06	0.330143	0.0158094	1	NCF1
PRDX6	1.14974e-06	0.304947	0.0163447	1	PRDX6
ACTB	1.17404e-06	0.263032	0.0166901	1	ACTB
MBD2	1.17814e-06	0.349444	0.0167485	1	MBD2
DEPRECATED-ENSG00000089248	1.19689e-06	0.273723	0.017015	1	DEPRECATED-ENSG00000089248
ANP32B	1.221e-06	0.284711	0.0173577	1	ANP32B
CHMP4B	1.28197e-06	0.314033	0.0182244	1	CHMP4B
GSK3A	1.33091e-06	0.363171	0.0189202	1	GSK3A
EDF1	1.34454e-06	0.315481	0.0191139	1	EDF1
VCAN	1.36936e-06	0.501947	0.0194669	1	VCAN
PABPC4	1.47254e-06	0.262585	0.0209336	1	PABPC4
CAST	1.51417e-06	0.33981	0.0215255	1	CAST
FAM107B	1.53026e-06	0.346684	0.0217542	1	FAM107B
PCBP2	1.5952e-06	0.394764	0.0226773	1	PCBP2
MCL1	1.71179e-06	0.349554	0.0243349	1	MCL1
LGALS3	1.7726e-06	0.360767	0.0251993	1	LGALS3
MKRN1	1.82819e-06	0.305535	0.0259895	1	MKRN1
AKIRIN1	1.8857e-06	0.358654	0.0268071	1	AKIRIN1
TMEM219	1.91373e-06	0.336291	0.0272056	1	TMEM219
ANXA2	1.98148e-06	0.326396	0.0281688	1	ANXA2
GOLGA7	2.00983e-06	0.336237	0.0285718	1	GOLGA7
LAMP2	2.04726e-06	0.328442	0.0291038	1	LAMP2
METAP2	2.09851e-06	0.368461	0.0298324	1	METAP2
OSGIN2	2.15245e-06	0.261334	0.0305992	1	OSGIN2
MID1IP1	2.17543e-06	0.292081	0.0309259	1	MID1IP1
TAF10	2.3077e-06	0.255321	0.0328063	1	TAF10
PCBP1	2.36344e-06	0.306418	0.0335987	1	PCBP1
PPP1R11	2.37334e-06	0.33957	0.0337394	1	PPP1R11
ADGRE5	2.42717e-06	0.385742	0.0345047	1	ADGRE5
AP3S1	2.51751e-06	0.295778	0.035789	1	AP3S1
TSPO1	2.51788e-06	0.268108	0.0357941	1	TSPO
ANXA5	2.51902e-06	0.273308	0.0358103	1	ANXA5
CD681	2.5511e-06	0.261147	0.0362664	1	CD68
HSD17B11	2.59268e-06	0.298652	0.0368575	1	HSD17B11
UPP1	2.69299e-06	0.33923	0.0382835	1	UPP1
B2M1	2.79154e-06	0.264491	0.0396845	1	B2M
TGOLN2	2.9581e-06	0.291508	0.0420523	1	TGOLN2
NCK1	2.96522e-06	0.296078	0.0421536	1	NCK1
ZMAT2	2.97776e-06	0.295039	0.0423318	1	ZMAT2
CDCP1	3.3381e-06	0.307771	0.0474544	1	CDCP1
BSG	3.37745e-06	0.306753	0.0480139	1	BSG
SPG21	3.45719e-06	0.265631	0.0491474	1	SPG21
CLEC2D	1.67034e-65	2.26422	2.37456e-61	2	CLEC2D
RSRP1	3.86068e-60	2.16471	5.48835e-56	2	RSRP1
LENG8	1.67049e-53	2.04831	2.37477e-49	2	LENG8
CCNL2	2.05047e-50	1.93149	2.91494e-46	2	CCNL2
CDK5RAP3	8.54196e-50	2.05408	1.21433e-45	2	CDK5RAP3
ZEB2	2.58868e-47	1.70693	3.68006e-43	2	ZEB2
WDFY2	1.14212e-46	1.73736	1.62364e-42	2	WDFY2
STX16	2.75479e-46	1.71465	3.91621e-42	2	STX16
ARGLU1	7.02591e-45	1.76192	9.98803e-41	2	ARGLU1
DMXL2	1.5127e-43	1.55959	2.15046e-39	2	DMXL2
LRCH4	2.01929e-43	1.63827	2.87062e-39	2	LRCH4
WSB1	7.73146e-43	1.9874	1.09911e-38	2	WSB1
BAZ2B	1.16826e-42	1.70845	1.6608e-38	2	BAZ2B
CIITA	2.37205e-42	2.01577	3.37211e-38	2	CIITA
RCN3	3.00412e-42	1.74789	4.27065e-38	2	RCN3
ITPR2	4.66322e-42	1.73588	6.62924e-38	2	ITPR2
DENND3	1.0839e-41	1.61688	1.54087e-37	2	DENND3
CLEC7A	3.4909e-41	1.6256	4.96266e-37	2	CLEC7A
TMEM106A	3.79612e-41	2.0984	5.39656e-37	2	TMEM106A
IKBKB	2.52393e-39	1.64321	3.58801e-35	2	IKBKB
ANKRD10	6.73582e-38	1.64675	9.57564e-34	2	ANKRD10
LUC7L3	4.97667e-37	1.41526	7.07483e-33	2	LUC7L3
ATG16L2	8.06208e-37	1.72311	1.14611e-32	2	ATG16L2
MS4A4E	3.58694e-36	1.63832	5.09919e-32	2	MS4A4E
ALOX5	7.57071e-36	1.35325	1.07625e-31	2	ALOX5
PLCB2	2.65004e-35	1.55363	3.7673e-31	2	PLCB2
C9orf72	4.15975e-35	1.52143	5.91351e-31	2	C9orf72
NABP1	4.26412e-34	1.5586	6.06187e-30	2	NABP1
KDM5D	1.24039e-33	1.4192	1.76334e-29	2	KDM5D
APBB3	1.30818e-33	1.66858	1.85971e-29	2	APBB3
MDM4	2.73996e-33	1.40664	3.89513e-29	2	MDM4
SIGLEC1	3.39013e-33	2.03987	4.81941e-29	2	SIGLEC1
OGT	3.52783e-33	1.44307	5.01517e-29	2	OGT
PNISR	5.06648e-33	1.33467	7.20251e-29	2	PNISR
CSAD	6.2791e-33	0.928575	8.92637e-29	2	CSAD
CCNL1	6.59241e-33	1.42628	9.37177e-29	2	CCNL1
GSAP	1.83398e-32	1.43826	2.60719e-28	2	GSAP
DISC1	9.02105e-32	1.22383	1.28243e-27	2	DISC1
ARHGAP4	1.95841e-31	1.51804	2.78407e-27	2	ARHGAP4
SUGP2	2.0887e-31	1.50251	2.96929e-27	2	SUGP2
PHYKPL	8.09554e-31	1.51452	1.15086e-26	2	PHYKPL
EHBP1L1	1.16849e-30	1.48273	1.66112e-26	2	EHBP1L1
STAB1	2.29305e-30	2.57873	3.2598e-26	2	STAB1
CD1631	6.93803e-30	1.47557	9.8631e-26	2	CD163
RNF213	2.29644e-29	1.16268	3.26462e-25	2	RNF213
AKAP9	2.87413e-29	1.28465	4.08587e-25	2	AKAP9
DOCK2	5.73274e-29	1.25953	8.14967e-25	2	DOCK2
MROH1	7.13681e-29	1.45221	1.01457e-24	2	MROH1
DENND4B	8.08046e-29	1.29549	1.14872e-24	2	DENND4B
ZFC3H1	1.37962e-28	1.25467	1.96127e-24	2	ZFC3H1
CHKA	2.75296e-28	1.2494	3.9136e-24	2	CHKA
MACF1	3.25108e-28	1.20744	4.62173e-24	2	MACF1
TBC1D12	1.85348e-27	1.20117	2.6349e-23	2	TBC1D12
ANKRD36B	2.32487e-27	0.893977	3.30503e-23	2	ANKRD36B
DPYD	1.3604e-26	1.23232	1.93395e-22	2	DPYD
CD163L1	1.42017e-26	1.48588	2.01891e-22	2	CD163L1
VMP1	1.49799e-26	1.30331	2.12954e-22	2	VMP1
HK3	1.60701e-26	1.38579	2.28453e-22	2	HK3
VPS13B	1.61552e-26	1.24462	2.29662e-22	2	VPS13B
GLYCTK	1.81241e-26	1.1393	2.57653e-22	2	GLYCTK
MAT2A	1.98734e-26	1.33871	2.8252e-22	2	MAT2A
IFFO1	2.91805e-26	1.06316	4.1483e-22	2	IFFO1
ATP8B4	2.91842e-26	1.31946	4.14883e-22	2	ATP8B4
HSPA6	3.02544e-26	1.54945	4.30097e-22	2	HSPA6
LY6G5B	6.5962e-26	0.851262	9.37715e-22	2	LY6G5B
CR1	7.31024e-26	1.28217	1.03922e-21	2	CR1
RBM6	2.05468e-25	1.32075	2.92094e-21	2	RBM6
ABCC5	4.37045e-25	1.4681	6.21303e-21	2	ABCC5
LILRB5	5.443e-25	1.8489	7.73777e-21	2	LILRB5
FMN1	6.13173e-25	1.53034	8.71686e-21	2	FMN1
PILRB	6.69919e-25	1.23229	9.52357e-21	2	PILRB
CREBZF	8.04228e-25	1.30666	1.14329e-20	2	CREBZF
ARAP1	9.29248e-25	1.11115	1.32102e-20	2	ARAP1
TRPS1	1.62406e-24	1.31845	2.30876e-20	2	TRPS1
RBM25	1.93409e-24	1.18343	2.7495e-20	2	RBM25
NPHP3	5.22444e-24	1.08396	7.42706e-20	2	NPHP3
NKTR	8.64332e-24	1.0332	1.22873e-19	2	NKTR
ULK4	1.00756e-23	1.07612	1.43235e-19	2	ULK4
DMTF1	1.68425e-23	1.0762	2.39433e-19	2	DMTF1
AMPD3	2.01e-23	1.33372	2.85741e-19	2	AMPD3
NAIP	2.21374e-23	1.05868	3.14706e-19	2	NAIP
TNIK	2.31599e-23	1.23372	3.29241e-19	2	TNIK
FES	3.65826e-23	1.10478	5.20059e-19	2	FES
BCL2L2	6.91317e-23	1.05866	9.82776e-19	2	BCL2L2
ARHGEF10L	7.78361e-23	1.40423	1.10652e-18	2	ARHGEF10L
CFLAR	8.47969e-23	1.28499	1.20547e-18	2	CFLAR
DAPK1	9.11998e-23	1.16461	1.2965e-18	2	DAPK1
GPATCH2L	1.39565e-22	1.26153	1.98406e-18	2	GPATCH2L
ETNK1	1.99868e-22	1.18251	2.84132e-18	2	ETNK1
SLC38A6	2.43444e-22	1.14434	3.4608e-18	2	SLC38A6
CSTF3	3.63151e-22	1.02516	5.16255e-18	2	CSTF3
SAP25	4.13026e-22	0.88817	5.87157e-18	2	SAP25
GALNS	4.44419e-22	1.21146	6.31786e-18	2	GALNS
RBM5	6.61112e-22	1.08629	9.39837e-18	2	RBM5
UBXN11	6.82447e-22	1.19779	9.70166e-18	2	UBXN11
SLC22A15	8.35158e-22	1.17143	1.18726e-17	2	SLC22A15
DOCK5	8.52686e-22	1.13684	1.21218e-17	2	DOCK5
TNFAIP2	1.01069e-21	1.55185	1.43679e-17	2	TNFAIP2
LRP1	1.04054e-21	0.949639	1.47923e-17	2	LRP1
DIP2A	1.16733e-21	1.20423	1.65947e-17	2	DIP2A
FGD2	1.43851e-21	1.33789	2.04499e-17	2	FGD2
ATP9B	1.45639e-21	1.28097	2.0704e-17	2	ATP9B
TCIRG1	1.81861e-21	1.20824	2.58533e-17	2	TCIRG1
ARMH3	1.89392e-21	1.09724	2.69239e-17	2	ARMH3
PARP8	1.95673e-21	1.22902	2.78169e-17	2	PARP8
FAM133B	2.36998e-21	0.932829	3.36916e-17	2	FAM133B
DEPRECATED-ENSG00000135976	2.72109e-21	0.895873	3.86831e-17	2	DEPRECATED-ENSG00000135976
FOS	2.97112e-21	2.33051	4.22374e-17	2	FOS
LUC7L	3.63214e-21	1.14822	5.16345e-17	2	LUC7L
ZMYM2	3.98278e-21	1.06123	5.66192e-17	2	ZMYM2
FNBP4	4.48367e-21	1.15697	6.37398e-17	2	FNBP4
GABBR1	5.2474e-21	0.842407	7.45971e-17	2	GABBR1
MYSM1	5.25214e-21	1.02726	7.46644e-17	2	MYSM1
TYK2	6.02647e-21	1.05731	8.56723e-17	2	TYK2
ARL17A	6.55048e-21	0.986424	9.31217e-17	2	ARL17A
ANKRD36C	8.00109e-21	0.928245	1.13744e-16	2	ANKRD36C
NLK	8.36965e-21	1.00478	1.18983e-16	2	NLK
TIA1	9.34172e-21	1.21603	1.32802e-16	2	TIA1
RBM33	1.22927e-20	1.05566	1.74753e-16	2	RBM33
CHD2	1.48622e-20	1.22902	2.1128e-16	2	CHD2
KMT2C	1.61188e-20	1.01933	2.29144e-16	2	KMT2C
TNRC18	1.92546e-20	1.23693	2.73723e-16	2	TNRC18
DMXL1	1.96265e-20	1.04754	2.79011e-16	2	DMXL1
MAPK13	2.27186e-20	1.39654	3.22968e-16	2	MAPK13
L3HYPDH	3.09696e-20	0.827257	4.40264e-16	2	L3HYPDH
RNPC3	4.97749e-20	1.02122	7.07599e-16	2	RNPC3
MYO9B	6.29497e-20	1.02296	8.94893e-16	2	MYO9B
WDR91	1.05033e-19	1.07154	1.49315e-15	2	WDR91
ZNF638	1.08357e-19	1.04707	1.5404e-15	2	ZNF638
RNF135	1.09276e-19	1.07905	1.55346e-15	2	RNF135
ALG13	1.27003e-19	1.06787	1.80548e-15	2	ALG13
KDM4C	1.34537e-19	0.936876	1.91258e-15	2	KDM4C
TNKS	1.51352e-19	0.884817	2.15161e-15	2	TNKS
IRAK3	1.60385e-19	1.1088	2.28004e-15	2	IRAK3
TRA2A	1.61438e-19	1.15236	2.295e-15	2	TRA2A
ODF3B	2.19709e-19	1.20116	3.12338e-15	2	ODF3B
NLRP1	2.2002e-19	1.1475	3.1278e-15	2	NLRP1
ATG7	2.60694e-19	1.09697	3.70603e-15	2	ATG7
ARHGAP15	3.17042e-19	0.869662	4.50707e-15	2	ARHGAP15
VENTX	4.78418e-19	0.855682	6.8012e-15	2	VENTX
ZSWIM8	5.73121e-19	1.0253	8.14749e-15	2	ZSWIM8
EXOC4	6.06675e-19	1.01044	8.6245e-15	2	EXOC4
ANKRD13D	7.1181e-19	1.21309	1.01191e-14	2	ANKRD13D
MYO15B	7.7635e-19	0.962854	1.10366e-14	2	MYO15B
UTY	8.05884e-19	0.988981	1.14565e-14	2	UTY
DOCK10	8.94575e-19	1.09938	1.27173e-14	2	DOCK10
WDFY3	9.38623e-19	1.03697	1.33435e-14	2	WDFY3
TEP1	9.6089e-19	0.930973	1.366e-14	2	TEP1
VPS53	9.97939e-19	1.03692	1.41867e-14	2	VPS53
RCOR3	1.29421e-18	0.918432	1.83984e-14	2	RCOR3
S100PBP	1.40605e-18	0.883109	1.99885e-14	2	S100PBP
SF3B1	1.66645e-18	1.04571	2.36902e-14	2	SF3B1
ATM	2.02541e-18	1.17376	2.87932e-14	2	ATM
INPP5B	2.0746e-18	1.07052	2.94925e-14	2	INPP5B
MAP3K8	2.2548e-18	1.2245	3.20543e-14	2	MAP3K8
CLEC16A	2.54904e-18	0.804727	3.62372e-14	2	CLEC16A
RCBTB2	2.62019e-18	1.30402	3.72486e-14	2	RCBTB2
LOXL3	2.87659e-18	0.872186	4.08936e-14	2	LOXL3
WWOX	3.42865e-18	0.997565	4.87417e-14	2	WWOX
PARP14	3.57232e-18	1.0975	5.07842e-14	2	PARP14
SETD5	4.23186e-18	1.1592	6.01601e-14	2	SETD5
ARHGEF1	4.93873e-18	1.07898	7.0209e-14	2	ARHGEF1
VPS8	5.12629e-18	0.9969	7.28753e-14	2	VPS8
ATAD2B	5.16379e-18	0.95664	7.34084e-14	2	ATAD2B
ZNF552	5.93634e-18	0.854222	8.4391e-14	2	ZNF552
IRF3	6.20729e-18	1.19249	8.82429e-14	2	IRF3
UAP1L1	1.08015e-17	1.05648	1.53554e-13	2	UAP1L1
MON2	1.36625e-17	1.04044	1.94226e-13	2	MON2
USP4	1.70447e-17	1.03448	2.42308e-13	2	USP4
ENTPD4	1.85378e-17	0.976069	2.63534e-13	2	ENTPD4
EZH1	2.70045e-17	0.911884	3.83896e-13	2	EZH1
USP34	3.02615e-17	1.0014	4.30198e-13	2	USP34
EWSR1	3.5254e-17	0.923347	5.01172e-13	2	EWSR1
TRAPPC9	3.75523e-17	0.973401	5.33843e-13	2	TRAPPC9
BTBD19	4.01634e-17	0.820547	5.70963e-13	2	BTBD19
DNMT3A	4.19294e-17	1.12503	5.96069e-13	2	DNMT3A
ACAD11	4.60805e-17	0.856369	6.5508e-13	2	ACAD11
PCED1A	6.12058e-17	1.09233	8.70101e-13	2	PCED1A
CCDC88B	6.95023e-17	1.1397	9.88045e-13	2	CCDC88B
SRSF5	7.68091e-17	1.00993	1.09192e-12	2	SRSF5
WASHC1	7.77836e-17	1.05484	1.10577e-12	2	WASHC1
CELF1	1.15927e-16	1.0747	1.64802e-12	2	CELF1
TYMP	1.32667e-16	0.942202	1.886e-12	2	TYMP
UBR2	1.44715e-16	1.06848	2.05727e-12	2	UBR2
TTC14	1.45981e-16	0.939352	2.07527e-12	2	TTC14
SH3BP2	1.46907e-16	0.989925	2.08843e-12	2	SH3BP2
DENND1A	1.71156e-16	1.00632	2.43315e-12	2	DENND1A
ABCA6	1.84548e-16	1.15667	2.62353e-12	2	ABCA6
TNS3	2.2181e-16	1.0491	3.15325e-12	2	TNS3
FCHO2	2.2537e-16	1.09048	3.20387e-12	2	FCHO2
WDFY4	2.62649e-16	0.987397	3.73382e-12	2	WDFY4
DUSP1	3.18589e-16	1.62379	4.52906e-12	2	DUSP1
GNAQ	3.18656e-16	0.954861	4.53001e-12	2	GNAQ
TUBGCP6	3.39703e-16	0.862565	4.82922e-12	2	TUBGCP6
DDX46	3.44468e-16	0.818395	4.89695e-12	2	DDX46
WDR6	3.57934e-16	0.961747	5.08839e-12	2	WDR6
DIS3L2	3.91046e-16	0.708414	5.55911e-12	2	DIS3L2
ALPK1	4.22477e-16	0.951442	6.00593e-12	2	ALPK1
ARHGAP10	4.35256e-16	0.905023	6.18761e-12	2	ARHGAP10
SRRM2	4.36527e-16	0.913899	6.20567e-12	2	SRRM2
TIAL1	5.09163e-16	0.918695	7.23826e-12	2	TIAL1
AGPAT4	5.63481e-16	0.866588	8.01044e-12	2	AGPAT4
ARHGAP26	6.0268e-16	1.10442	8.5677e-12	2	ARHGAP26
POLI	6.68006e-16	0.927929	9.49637e-12	2	POLI
RBM14	6.70233e-16	0.868932	9.52803e-12	2	RBM14
USP48	9.31943e-16	0.980559	1.32485e-11	2	USP48
ANKRD12	9.74886e-16	1.09918	1.3859e-11	2	ANKRD12
SPG7	9.81053e-16	1.00275	1.39466e-11	2	SPG7
DENND11	1.07251e-15	0.900926	1.52468e-11	2	DENND11
FAM193B	1.14449e-15	0.823219	1.627e-11	2	FAM193B
GOSR2	1.15589e-15	1.13862	1.64321e-11	2	GOSR2
SP140L	1.23174e-15	0.928513	1.75104e-11	2	SP140L
PIKFYVE	1.45981e-15	1.03076	2.07526e-11	2	PIKFYVE
ZNF783	1.53821e-15	0.640569	2.18672e-11	2	ZNF783
GBA2	1.59548e-15	0.834152	2.26813e-11	2	GBA2
ZNF589	1.79159e-15	0.770025	2.54692e-11	2	ZNF589
ATP13A1	1.96298e-15	0.884266	2.79058e-11	2	ATP13A1
GTPBP2	2.31054e-15	0.877341	3.28466e-11	2	GTPBP2
WNK1	2.44199e-15	0.948908	3.47153e-11	2	WNK1
CSF1R	2.68021e-15	0.837733	3.81018e-11	2	CSF1R
ZNF117	2.70349e-15	0.691627	3.84328e-11	2	ZNF117
LPP	3.23939e-15	0.907016	4.60512e-11	2	LPP
ZDHHC21	3.3441e-15	0.885398	4.75397e-11	2	ZDHHC21
FAM111A	3.61104e-15	0.977374	5.13345e-11	2	FAM111A
NXF1	4.04819e-15	0.842073	5.75491e-11	2	NXF1
USP15	5.37606e-15	0.878822	7.6426e-11	2	USP15
FGD4	5.80329e-15	1.02294	8.24996e-11	2	FGD4
CD300LF	6.78108e-15	0.799593	9.63998e-11	2	CD300LF
ZC2HC1A	7.575e-15	0.85246	1.07686e-10	2	ZC2HC1A
ABCC3	8.30439e-15	0.978828	1.18055e-10	2	ABCC3
AKAP17A	8.51656e-15	0.993428	1.21071e-10	2	AKAP17A
DCAF8	8.664e-15	1.03642	1.23167e-10	2	DCAF8
FER	9.31565e-15	1.07274	1.32431e-10	2	FER
CDC16	1.01896e-14	0.950636	1.44856e-10	2	CDC16
CLDN7	1.02649e-14	0.889109	1.45925e-10	2	CLDN7
ARHGAP9	1.21828e-14	0.945123	1.7319e-10	2	ARHGAP9
SIN3B	1.24613e-14	1.111	1.7715e-10	2	SIN3B
NCOR2	1.25741e-14	0.960382	1.78754e-10	2	NCOR2
GIGYF1	1.35538e-14	0.899517	1.9268e-10	2	GIGYF1
DDX60L	1.4035e-14	0.668574	1.99521e-10	2	DDX60L
RASSF4	1.45098e-14	1.0694	2.06272e-10	2	RASSF4
PIK3R6	1.49816e-14	0.797188	2.12978e-10	2	PIK3R6
CCDC14	1.63716e-14	0.73358	2.32738e-10	2	CCDC14
NEMF	1.95066e-14	1.01063	2.77306e-10	2	NEMF
ZRANB2	2.21324e-14	0.985447	3.14634e-10	2	ZRANB2
C20orf194	2.69319e-14	0.760456	3.82864e-10	2	C20orf194
RGL1	2.87678e-14	1.31807	4.08963e-10	2	RGL1
ADPGK	3.02374e-14	0.87085	4.29855e-10	2	ADPGK
ENOSF1	3.06337e-14	0.967816	4.35489e-10	2	ENOSF1
C5AR2	3.25003e-14	0.927237	4.62024e-10	2	C5AR2
TNK2	3.53484e-14	0.967036	5.02512e-10	2	TNK2
HNRNPDL	3.59204e-14	0.98415	5.10645e-10	2	HNRNPDL
HTT	4.15383e-14	0.966454	5.90509e-10	2	HTT
UBA7	4.23025e-14	0.936325	6.01372e-10	2	UBA7
CAPRIN2	4.86276e-14	0.720269	6.91289e-10	2	CAPRIN2
PLA2G4C	5.09679e-14	1.02756	7.24559e-10	2	PLA2G4C
TFEC	5.21989e-14	0.844547	7.4206e-10	2	TFEC
METTL17	5.28977e-14	0.857804	7.51994e-10	2	METTL17
SLCO2B11	5.43848e-14	0.875725	7.73135e-10	2	SLCO2B1
RUBCNL	5.65458e-14	0.701651	8.03855e-10	2	RUBCNL
RNF31	5.76964e-14	0.85394	8.20213e-10	2	RNF31
PARVG	6.47151e-14	0.798397	9.19991e-10	2	PARVG
NOTCH2NLB	7.40837e-14	0.819507	1.05317e-09	2	NOTCH2NLB
SPATS2	8.88139e-14	0.849441	1.26258e-09	2	SPATS2
STX2	9.28814e-14	0.901201	1.3204e-09	2	STX2
POLR2H	9.36496e-14	0.756892	1.33132e-09	2	POLR2H
ZNF655	1.01166e-13	1.08241	1.43818e-09	2	ZNF655
KDM2B	1.11794e-13	0.867324	1.58926e-09	2	KDM2B
TNFAIP3	1.20448e-13	0.993939	1.71229e-09	2	TNFAIP3
INPPL1	1.27254e-13	0.912594	1.80905e-09	2	INPPL1
TNFRSF14	1.40307e-13	1.0207	1.9946e-09	2	TNFRSF14
RELT	1.59737e-13	0.916317	2.27082e-09	2	RELT
BEST1	1.68937e-13	0.835284	2.40161e-09	2	BEST1
RELCH	2.01182e-13	0.728529	2.86e-09	2	RELCH
TBC1D2B	2.14161e-13	0.892564	3.04451e-09	2	TBC1D2B
TRIO	2.1669e-13	0.80546	3.08047e-09	2	TRIO
IRAK4	2.2096e-13	0.836898	3.14117e-09	2	IRAK4
BTAF1	2.24053e-13	0.727925	3.18514e-09	2	BTAF1
CBFA2T2	2.30152e-13	0.858564	3.27185e-09	2	CBFA2T2
ZBTB48	2.42859e-13	0.883581	3.45248e-09	2	ZBTB48
ZFYVE16	2.44348e-13	0.938092	3.47365e-09	2	ZFYVE16
ANKRD44	2.45395e-13	0.894529	3.48853e-09	2	ANKRD44
CARD8	2.6783e-13	0.697574	3.80747e-09	2	CARD8
MCM3AP	2.73134e-13	0.954116	3.88287e-09	2	MCM3AP
TRA2B	3.05316e-13	0.764687	4.34037e-09	2	TRA2B
GMIP	3.13229e-13	0.841481	4.45286e-09	2	GMIP
BRD1	3.17056e-13	0.994557	4.50726e-09	2	BRD1
CHST11	3.25876e-13	0.899021	4.63265e-09	2	CHST11
SLC6A6	3.34504e-13	0.874436	4.7553e-09	2	SLC6A6
DEF6	3.6856e-13	0.967222	5.23945e-09	2	DEF6
KCTD9	3.73286e-13	0.827372	5.30664e-09	2	KCTD9
CNTRL	4.41489e-13	0.812944	6.27621e-09	2	CNTRL
HUS1	4.41764e-13	0.935157	6.28012e-09	2	HUS1
TMUB2	4.68862e-13	0.916538	6.66534e-09	2	TMUB2
HERC1	4.89042e-13	0.745906	6.95222e-09	2	HERC1
SRSF11	4.95493e-13	0.775052	7.04392e-09	2	SRSF11
THOC1	4.97684e-13	0.828507	7.07508e-09	2	THOC1
PPP1R12C	4.98682e-13	0.727574	7.08927e-09	2	PPP1R12C
CCDC88A	5.08292e-13	0.7733	7.22588e-09	2	CCDC88A
SNRNP70	5.13533e-13	0.892335	7.30039e-09	2	SNRNP70
CD80	5.57434e-13	0.832218	7.92448e-09	2	CD80
NDUFV2	6.11359e-13	0.832984	8.69109e-09	2	NDUFV2
BIRC6	6.35609e-13	0.879225	9.03582e-09	2	BIRC6
JMJD1C	6.63957e-13	0.930965	9.43881e-09	2	JMJD1C
KIF13A	6.9899e-13	0.829635	9.93685e-09	2	KIF13A
N4BP2L2	7.37635e-13	0.771727	1.04862e-08	2	N4BP2L2
ZFP36L1	8.24218e-13	0.867269	1.17171e-08	2	ZFP36L1
CLCN5	8.72606e-13	0.883656	1.2405e-08	2	CLCN5
EXOC1	8.8235e-13	0.88534	1.25435e-08	2	EXOC1
NISCH	8.84311e-13	0.950261	1.25714e-08	2	NISCH
IRAK1	9.84403e-13	0.767777	1.39943e-08	2	IRAK1
TCF25	9.88128e-13	0.975307	1.40472e-08	2	TCF25
EPC1	1.01004e-12	0.69862	1.43588e-08	2	EPC1
XRN1	1.1877e-12	0.884548	1.68844e-08	2	XRN1
RPTOR	1.23359e-12	0.699157	1.75367e-08	2	RPTOR
PTAR1	1.34133e-12	0.831964	1.90684e-08	2	PTAR1
PRPF3	1.52124e-12	0.748827	2.1626e-08	2	PRPF3
GPR141	1.67327e-12	1.00284	2.37872e-08	2	GPR141
KIFC3	1.73377e-12	1.05217	2.46473e-08	2	KIFC3
ANKS1A	1.78948e-12	0.859656	2.54392e-08	2	ANKS1A
DDX5	1.90675e-12	0.77494	2.71063e-08	2	DDX5
SELENOO	2.07982e-12	0.805287	2.95667e-08	2	SELENOO
UPK3BL1	2.23023e-12	0.817341	3.1705e-08	2	UPK3BL1
2007-03-01	2.35988e-12	0.68302	3.35481e-08	2	2007-03-01
WDR70	2.43303e-12	0.722661	3.45879e-08	2	WDR70
HERC3	2.47291e-12	0.724295	3.51549e-08	2	HERC3
SUPT7L	2.53968e-12	0.775323	3.61041e-08	2	SUPT7L
FUBP1	2.56759e-12	0.879425	3.65008e-08	2	FUBP1
EXOC6B	2.82209e-12	0.663163	4.01188e-08	2	EXOC6B
ORMDL1	2.94539e-12	0.901968	4.18717e-08	2	ORMDL1
SIRPB2	3.08018e-12	0.991357	4.37878e-08	2	SIRPB2
KCTD7	3.30566e-12	0.964177	4.69932e-08	2	KCTD7
CCNT2	3.47359e-12	0.756765	4.93806e-08	2	CCNT2
TTC17	3.69588e-12	0.831015	5.25407e-08	2	TTC17
ARL15	3.70061e-12	0.915969	5.26078e-08	2	ARL15
DDX39B	3.79388e-12	0.777051	5.39338e-08	2	DDX39B
ATRX	4.36044e-12	0.802574	6.1988e-08	2	ATRX
VPS13C	4.50222e-12	0.650132	6.40035e-08	2	VPS13C
CELF2	4.58338e-12	0.753582	6.51573e-08	2	CELF2
TRIM38	4.67607e-12	0.820122	6.64751e-08	2	TRIM38
C2CD5	5.5622e-12	1.04109	7.90723e-08	2	C2CD5
PAXBP1	6.04119e-12	0.673612	8.58816e-08	2	PAXBP1
ZSWIM6	6.83395e-12	0.986917	9.71515e-08	2	ZSWIM6
ZMYND8	7.34688e-12	0.85842	1.04443e-07	2	ZMYND8
STAT2	8.01864e-12	0.929424	1.13993e-07	2	STAT2
SH3TC1	8.0375e-12	0.763332	1.14261e-07	2	SH3TC1
NOTCH2NLC	8.19734e-12	0.724613	1.16533e-07	2	NOTCH2NLC
PPP6R2	8.30251e-12	0.817403	1.18028e-07	2	PPP6R2
CLK4	9.00085e-12	0.696079	1.27956e-07	2	CLK4
ARRDC1	9.28544e-12	0.875496	1.32002e-07	2	ARRDC1
MED22	9.64112e-12	0.665692	1.37058e-07	2	MED22
DNMT1	1.04984e-11	0.970929	1.49245e-07	2	DNMT1
KLF6	1.05754e-11	0.951652	1.50339e-07	2	KLF6
RUNX1	1.07755e-11	1.02454	1.53184e-07	2	RUNX1
RABGAP1L	1.26176e-11	0.883913	1.79371e-07	2	RABGAP1L
TMEM63A	1.2942e-11	0.844183	1.83983e-07	2	TMEM63A
PBX2	1.32962e-11	0.770918	1.89018e-07	2	PBX2
ASH1L	1.35528e-11	0.869494	1.92667e-07	2	ASH1L
NT5C2	1.42528e-11	0.835007	2.02618e-07	2	NT5C2
NAA10	1.45014e-11	0.728941	2.06152e-07	2	NAA10
TRAPPC10	1.51222e-11	0.885399	2.14978e-07	2	TRAPPC10
HNRNPA2B1	1.53936e-11	0.825582	2.18836e-07	2	HNRNPA2B1
EAF2	1.64773e-11	0.899097	2.34242e-07	2	EAF2
SSH2	2.06155e-11	0.617828	2.9307e-07	2	SSH2
SREBF1	2.14159e-11	0.746565	3.04448e-07	2	SREBF1
MKNK1	2.22278e-11	0.999666	3.1599e-07	2	MKNK1
DDX3X	2.24605e-11	0.763734	3.19298e-07	2	DDX3X
LILRB1	2.28589e-11	0.644519	3.24962e-07	2	LILRB1
NBPF26	2.29104e-11	0.837979	3.25694e-07	2	NBPF26
NOTCH1	2.29539e-11	0.901284	3.26313e-07	2	NOTCH1
ARHGEF40	2.41185e-11	0.81341	3.42868e-07	2	ARHGEF40
TIMM10B	2.50816e-11	0.608353	3.5656e-07	2	TIMM10B
EHMT1	2.55101e-11	0.934117	3.62651e-07	2	EHMT1
ELL	3.01489e-11	0.841433	4.28597e-07	2	ELL
DCUN1D3	3.04274e-11	0.860716	4.32556e-07	2	DCUN1D3
GGA1	3.12389e-11	1.06408	4.44092e-07	2	GGA1
PGS1	3.22664e-11	0.803225	4.58699e-07	2	PGS1
CYBC1	3.27693e-11	0.733963	4.65849e-07	2	CYBC1
POGZ	3.33887e-11	0.788722	4.74654e-07	2	POGZ
CDK13	3.46592e-11	0.718139	4.92715e-07	2	CDK13
GGA3	3.60975e-11	0.77197	5.13162e-07	2	GGA3
YTHDC2	3.7099e-11	0.81828	5.27399e-07	2	YTHDC2
HMBOX1	3.96026e-11	0.823078	5.62991e-07	2	HMBOX1
SPG11	4.05189e-11	0.8236	5.76016e-07	2	SPG11
KIAA2026	4.42965e-11	0.760351	6.29719e-07	2	KIAA2026
CSF2RA	4.63061e-11	0.675161	6.58288e-07	2	CSF2RA
ARHGAP45	4.71692e-11	0.84626	6.70557e-07	2	ARHGAP45
CIRBP	4.8027e-11	0.795136	6.82752e-07	2	CIRBP
ZBTB1	5.00926e-11	0.847321	7.12117e-07	2	ZBTB1
SLC38A7	5.0466e-11	0.858581	7.17425e-07	2	SLC38A7
PLXNB2	5.3003e-11	0.744493	7.5349e-07	2	PLXNB2
KIF1B	5.72075e-11	0.938466	8.13261e-07	2	KIF1B
PNN	5.87355e-11	0.761844	8.34984e-07	2	PNN
PRPF39	6.12069e-11	0.710187	8.70118e-07	2	PRPF39
RUBCN	6.51693e-11	0.640685	9.26447e-07	2	RUBCN
KMT2D	6.58797e-11	0.959033	9.36546e-07	2	KMT2D
RB1	6.73207e-11	0.816238	9.57031e-07	2	RB1
SMARCA4	7.0011e-11	0.796602	9.95277e-07	2	SMARCA4
CBLB	7.13062e-11	0.828868	1.01369e-06	2	CBLB
MLLT10	7.22506e-11	0.737014	1.02711e-06	2	MLLT10
ADAP2	7.29698e-11	0.994602	1.03734e-06	2	ADAP2
FNDC3B	7.64979e-11	0.784212	1.08749e-06	2	FNDC3B
DOCK7	7.71935e-11	0.793111	1.09738e-06	2	DOCK7
SDCCAG8	7.82674e-11	0.882443	1.11265e-06	2	SDCCAG8
TLN1	7.99204e-11	0.637655	1.13615e-06	2	TLN1
REV1	8.35967e-11	0.72415	1.18841e-06	2	REV1
QRICH1	9.01941e-11	0.724563	1.2822e-06	2	QRICH1
DDX17	9.13837e-11	0.741661	1.29911e-06	2	DDX17
ERICH1	9.26918e-11	0.905059	1.31771e-06	2	ERICH1
ERCC3	9.67004e-11	0.807631	1.37469e-06	2	ERCC3
SLC11A2	9.86983e-11	0.86241	1.4031e-06	2	SLC11A2
HERC4	1.01127e-10	0.699252	1.43761e-06	2	HERC4
PCSK5	1.02228e-10	0.85263	1.45327e-06	2	PCSK5
TET2	1.03173e-10	0.742005	1.46671e-06	2	TET2
ANKHD1	1.07486e-10	0.83053	1.52802e-06	2	ANKHD1
IMMP2L	1.23657e-10	0.666669	1.75791e-06	2	IMMP2L
GON4L	1.24973e-10	0.736504	1.77661e-06	2	GON4L
PAN3	1.26392e-10	0.881068	1.79679e-06	2	PAN3
OGA	1.27939e-10	0.693592	1.81877e-06	2	OGA
SLC38A10	1.4282e-10	0.751655	2.03033e-06	2	SLC38A10
TRNT1	1.48554e-10	0.66665	2.11184e-06	2	TRNT1
SCO2	1.48957e-10	0.792305	2.11758e-06	2	SCO2
SNAPC3	1.52397e-10	0.706435	2.16648e-06	2	SNAPC3
AHNAK	1.57537e-10	0.67315	2.23955e-06	2	AHNAK
INTS3	1.67905e-10	0.74459	2.38694e-06	2	INTS3
RASA1	1.7032e-10	0.796049	2.42127e-06	2	RASA1
TCERG1	1.70362e-10	0.697371	2.42187e-06	2	TCERG1
INTS4	1.74169e-10	0.759799	2.47598e-06	2	INTS4
VPS52	1.76363e-10	0.74369	2.50717e-06	2	VPS52
NRP1	1.84986e-10	0.77857	2.62977e-06	2	NRP1
SH3PXD2A	1.86539e-10	0.689777	2.65184e-06	2	SH3PXD2A
ASPH	1.86975e-10	0.763392	2.65804e-06	2	ASPH
DIDO1	1.89228e-10	0.735237	2.69006e-06	2	DIDO1
PCF11	1.91937e-10	0.819663	2.72858e-06	2	PCF11
DEPRECATED-ENSG00000118263	1.97278e-10	1.0499	2.8045e-06	2	DEPRECATED-ENSG00000118263
TENT2	1.99687e-10	0.726127	2.83875e-06	2	TENT2
ACE	2.05026e-10	0.841743	2.91465e-06	2	ACE
CDKAL1	2.05767e-10	0.729286	2.92519e-06	2	CDKAL1
APPL2	2.05995e-10	0.88267	2.92842e-06	2	APPL2
ARID1A	2.1975e-10	0.824493	3.12396e-06	2	ARID1A
EIF4G3	2.27423e-10	0.885702	3.23305e-06	2	EIF4G3
ZNF292	2.30626e-10	0.704492	3.27858e-06	2	ZNF292
VPS45	2.40367e-10	0.741316	3.41706e-06	2	VPS45
ADAM28	2.55689e-10	0.864834	3.63488e-06	2	ADAM28
COMMD10	2.60561e-10	0.697024	3.70414e-06	2	COMMD10
ZNF580	2.62561e-10	0.821868	3.73257e-06	2	ZNF580
CEPT1	2.68602e-10	0.739687	3.81844e-06	2	CEPT1
USP40	2.70968e-10	0.605102	3.85208e-06	2	USP40
ARHGAP18	2.77519e-10	0.65568	3.94521e-06	2	ARHGAP18
AMBRA1	3.06431e-10	0.674458	4.35622e-06	2	AMBRA1
SLF2	3.12966e-10	0.732326	4.44913e-06	2	SLF2
ATN1	3.20173e-10	0.846695	4.55158e-06	2	ATN1
NR1H3	3.67997e-10	0.781063	5.23145e-06	2	NR1H3
UBR5	3.72308e-10	0.713355	5.29273e-06	2	UBR5
PSTPIP2	3.73524e-10	0.946537	5.31001e-06	2	PSTPIP2
UQCC1	3.76336e-10	0.76621	5.34999e-06	2	UQCC1
STAG1	3.79437e-10	0.787657	5.39407e-06	2	STAG1
ARHGAP27	3.89171e-10	0.736622	5.53245e-06	2	ARHGAP27
SART3	3.94182e-10	0.717959	5.60369e-06	2	SART3
IKBKE	4.02802e-10	0.87232	5.72624e-06	2	IKBKE
INPP4A	4.14546e-10	0.729362	5.89318e-06	2	INPP4A
DEPRECATED-ENSG00000141524	4.24278e-10	0.710794	6.03154e-06	2	DEPRECATED-ENSG00000141524
TBRG1	4.42504e-10	0.610987	6.29063e-06	2	TBRG1
FLCN	4.48963e-10	0.812791	6.38245e-06	2	FLCN
KIAA0100	4.60807e-10	0.733886	6.55083e-06	2	KIAA0100
WDSUB1	4.68597e-10	0.632063	6.66157e-06	2	WDSUB1
WASHC4	4.73327e-10	0.602244	6.72882e-06	2	WASHC4
ZNF141	4.7576e-10	0.600007	6.7634e-06	2	ZNF141
CORO7	4.80484e-10	0.671137	6.83056e-06	2	CORO7
MAF2	4.89205e-10	0.746919	6.95454e-06	2	MAF
COG7	4.92648e-10	0.658777	7.00348e-06	2	COG7
LRRK1	5.11119e-10	0.651341	7.26606e-06	2	LRRK1
TPP2	5.12531e-10	0.802833	7.28615e-06	2	TPP2
NUP205	5.1263e-10	0.634804	7.28755e-06	2	NUP205
APAF1	5.40082e-10	0.928934	7.6778e-06	2	APAF1
SRSF7	5.41746e-10	0.853047	7.70146e-06	2	SRSF7
IFI44	5.42289e-10	0.771111	7.70918e-06	2	IFI44
COL23A1	5.44917e-10	0.755548	7.74654e-06	2	COL23A1
KIDINS220	5.73991e-10	0.721917	8.15985e-06	2	KIDINS220
YEATS2	6.78732e-10	0.7148	9.64885e-06	2	YEATS2
WWP1	6.98914e-10	0.759666	9.93576e-06	2	WWP1
DUSP22	7.42385e-10	0.782437	1.05537e-05	2	DUSP22
IGF2R	7.48863e-10	0.720606	1.06458e-05	2	IGF2R
BDP1	7.5456e-10	0.670194	1.07268e-05	2	BDP1
HGS	7.6856e-10	0.748234	1.09258e-05	2	HGS
SETDB1	7.85435e-10	0.773313	1.11657e-05	2	SETDB1
LGALS8	8.02637e-10	0.653215	1.14103e-05	2	LGALS8
ACSF3	8.13182e-10	0.701672	1.15602e-05	2	ACSF3
NUP85	8.13266e-10	0.65977	1.15614e-05	2	NUP85
ZNF33A	8.92149e-10	0.630351	1.26828e-05	2	ZNF33A
CLN8	8.94231e-10	0.78382	1.27124e-05	2	CLN8
ZFYVE26	9.71529e-10	0.681684	1.38113e-05	2	ZFYVE26
ERC1	9.78093e-10	0.704292	1.39046e-05	2	ERC1
FGD3	9.7979e-10	0.704029	1.39287e-05	2	FGD3
FRMD4B	9.79839e-10	0.64862	1.39294e-05	2	FRMD4B
HELZ	1.13274e-09	0.74503	1.6103e-05	2	HELZ
PPP1R21	1.14937e-09	0.903672	1.63395e-05	2	PPP1R21
MYO1F	1.15299e-09	0.834042	1.6391e-05	2	MYO1F
COP1	1.15314e-09	0.754016	1.63931e-05	2	COP1
NPL	1.21596e-09	0.853491	1.72861e-05	2	NPL
SYMPK	1.25048e-09	0.636501	1.77769e-05	2	SYMPK
DDHD1	1.2919e-09	0.621849	1.83657e-05	2	DDHD1
GAB3	1.40433e-09	0.780274	1.99639e-05	2	GAB3
ZSCAN26	1.40785e-09	0.69338	2.0014e-05	2	ZSCAN26
AKAP10	1.41766e-09	0.791693	2.01534e-05	2	AKAP10
ZNF316	1.42876e-09	0.532165	2.03113e-05	2	ZNF316
WDR33	1.52203e-09	0.671781	2.16372e-05	2	WDR33
ATG4B	1.98201e-09	0.780659	2.81763e-05	2	ATG4B
RHOT2	1.98276e-09	0.764271	2.81868e-05	2	RHOT2
PSD4	2.02011e-09	0.776728	2.87179e-05	2	PSD4
ACAP3	2.09328e-09	0.647086	2.97581e-05	2	ACAP3
GRIPAP1	2.25915e-09	0.792973	3.2116e-05	2	GRIPAP1
ZNF516	2.26795e-09	0.689584	3.22412e-05	2	ZNF516
GAK	2.40331e-09	0.722172	3.41654e-05	2	GAK
FAM214A	2.49603e-09	0.640352	3.54836e-05	2	FAM214A
LDB1	2.508e-09	0.634569	3.56537e-05	2	LDB1
KAT6B	2.62929e-09	0.766021	3.73779e-05	2	KAT6B
TTLL5	2.63415e-09	0.706933	3.7447e-05	2	TTLL5
PTK2B	2.69754e-09	0.735106	3.83483e-05	2	PTK2B
WDR81	2.77558e-09	0.663424	3.94577e-05	2	WDR81
KMT2B	2.77925e-09	0.611506	3.95098e-05	2	KMT2B
VEGFA	2.9632e-09	0.797557	4.21249e-05	2	VEGFA
IER2	2.98828e-09	0.808596	4.24814e-05	2	IER2
ASXL1	3.21463e-09	0.742644	4.56992e-05	2	ASXL1
ABCA1	3.28445e-09	0.780761	4.66917e-05	2	ABCA1
PARP9	3.35686e-09	0.711009	4.77212e-05	2	PARP9
ACADVL	3.37098e-09	0.750737	4.79219e-05	2	ACADVL
SCARF1	3.4143e-09	0.737188	4.85376e-05	2	SCARF1
ADCY7	3.44268e-09	0.823798	4.89412e-05	2	ADCY7
SNX29	3.4781e-09	0.81945	4.94447e-05	2	SNX29
RRBP1	3.57486e-09	0.739834	5.08202e-05	2	RRBP1
C21	3.69683e-09	0.883645	5.25542e-05	2	C2
PPWD1	3.91763e-09	0.599549	5.5693e-05	2	PPWD1
CRYBG3	4.0538e-09	0.656296	5.76289e-05	2	CRYBG3
AGRN	4.05726e-09	0.687187	5.76781e-05	2	AGRN
UBR4	4.14839e-09	0.641898	5.89735e-05	2	UBR4
SSH1	4.17655e-09	0.594116	5.93738e-05	2	SSH1
KIAA0232	4.5278e-09	0.598494	6.43673e-05	2	KIAA0232
LYST	5.02767e-09	0.587171	7.14734e-05	2	LYST
RGL2	5.15856e-09	0.902415	7.33341e-05	2	RGL2
PRPF4B	5.50827e-09	0.666435	7.83055e-05	2	PRPF4B
FNBP1	5.5247e-09	0.696713	7.85392e-05	2	FNBP1
BPTF	5.56027e-09	0.744422	7.90448e-05	2	BPTF
PHF3	5.57277e-09	0.811924	7.92225e-05	2	PHF3
RASA4	5.60523e-09	0.663691	7.9684e-05	2	RASA4
NAGK	5.84064e-09	0.742433	8.30306e-05	2	NAGK
DOCK4	5.92502e-09	0.787925	8.42301e-05	2	DOCK4
CYTH1	5.99094e-09	0.716114	8.51671e-05	2	CYTH1
EVI5	6.36807e-09	0.755339	9.05285e-05	2	EVI5
AVL9	6.46186e-09	0.66567	9.18618e-05	2	AVL9
QKI	7.0465e-09	0.662752	0.000100173	2	QKI
NFX1	7.18836e-09	0.518644	0.00010219	2	NFX1
LPAR6	7.26035e-09	0.817584	0.000103213	2	LPAR6
MEF2A	7.26808e-09	0.602338	0.000103323	2	MEF2A
GOLGB1	7.30046e-09	0.81514	0.000103783	2	GOLGB1
TTYH31	7.31756e-09	0.536496	0.000104026	2	TTYH3
GGNBP2	7.37703e-09	0.71491	0.000104872	2	GGNBP2
ADAMTSL4	7.72935e-09	0.688839	0.00010988	2	ADAMTSL4
ZZEF1	7.78476e-09	0.710715	0.000110668	2	ZZEF1
C19orf25	8.32272e-09	0.713154	0.000118316	2	C19orf25
DAB2	8.4706e-09	0.710225	0.000120418	2	DAB2
RHOBTB3	8.58104e-09	0.716638	0.000121988	2	RHOBTB3
LRRFIP1	9.27132e-09	0.724389	0.000131801	2	LRRFIP1
MINK1	9.77864e-09	0.578099	0.000139013	2	MINK1
SYNRG	9.97317e-09	0.568574	0.000141779	2	SYNRG
RASA2	1.0583e-08	0.718128	0.000150447	2	RASA2
SAFB2	1.07469e-08	0.776646	0.000152777	2	SAFB2
CD38	1.10622e-08	0.760537	0.00015726	2	CD38
KDM5C	1.11311e-08	0.581938	0.00015824	2	KDM5C
NPLOC4	1.12329e-08	0.613253	0.000159686	2	NPLOC4
GPCPD1	1.18974e-08	0.693825	0.000169134	2	GPCPD1
NFKB2	1.19233e-08	0.809381	0.000169502	2	NFKB2
FMNL1	1.21345e-08	0.600914	0.000172503	2	FMNL1
TAF1D	1.26155e-08	0.694979	0.000179342	2	TAF1D
FAM160B2	1.26443e-08	0.659544	0.000179751	2	FAM160B2
NBEAL2	1.3059e-08	0.612082	0.000185647	2	NBEAL2
RAD51B	1.32829e-08	0.830524	0.000188829	2	RAD51B
RC3H2	1.39331e-08	0.619688	0.000198072	2	RC3H2
INTS6	1.58196e-08	0.708115	0.000224891	2	INTS6
ATXN7	1.58492e-08	0.622288	0.000225312	2	ATXN7
GIT2	1.69218e-08	0.709512	0.000240561	2	GIT2
KIAA1109	1.72297e-08	0.61265	0.000244937	2	KIAA1109
RBPJ1	1.85475e-08	0.606216	0.000263671	2	RBPJ
GPR155	1.91337e-08	0.753613	0.000272005	2	GPR155
INTS1	1.91623e-08	0.609179	0.000272411	2	INTS1
INTS8	2.00256e-08	0.625933	0.000284684	2	INTS8
ENO2	2.08617e-08	0.706228	0.00029657	2	ENO2
PTPN22	2.10885e-08	0.640964	0.000299794	2	PTPN22
SDR39U1	2.18653e-08	0.786009	0.000310837	2	SDR39U1
MARK3	2.23045e-08	0.781746	0.000317081	2	MARK3
SLC26A11	2.23377e-08	0.672266	0.000317552	2	SLC26A11
ASCC3	2.37359e-08	0.680466	0.00033743	2	ASCC3
SEMA4D	2.45162e-08	0.661254	0.000348522	2	SEMA4D
IL10RA	2.48747e-08	0.592912	0.000353619	2	IL10RA
STXBP5	2.50902e-08	0.62103	0.000356682	2	STXBP5
KCNMA1	2.53272e-08	0.716743	0.000360052	2	KCNMA1
KDM7A	2.54991e-08	0.761423	0.000362496	2	KDM7A
NFAT5	2.55444e-08	0.511975	0.000363139	2	NFAT5
GBGT1	2.58601e-08	0.824105	0.000367627	2	GBGT1
HECTD4	2.67721e-08	0.635939	0.000380592	2	HECTD4
CTNND1	2.68996e-08	0.799465	0.000382405	2	CTNND1
SBNO2	2.74478e-08	0.759648	0.000390198	2	SBNO2
TRPC4AP	2.88678e-08	0.649779	0.000410385	2	TRPC4AP
SNX13	2.91139e-08	0.676066	0.000413883	2	SNX13
CLASRP	2.94029e-08	0.670753	0.000417992	2	CLASRP
KANSL1	2.9847e-08	0.70665	0.000424305	2	KANSL1
GRK2	3.05791e-08	0.682208	0.000434713	2	GRK2
ITSN2	3.08146e-08	0.688063	0.000438061	2	ITSN2
SENP3	3.14294e-08	0.737578	0.000446801	2	SENP3
FCGBP1	3.36415e-08	1.39004	0.000478248	2	FCGBP
SENP6	3.40399e-08	0.585653	0.000483911	2	SENP6
DEPRECATED-ENSG00000124831	3.43903e-08	0.626444	0.000488892	2	DEPRECATED-ENSG00000124831
HNMT	3.54838e-08	0.62001	0.000504438	2	HNMT
RXRB	3.88111e-08	0.680385	0.000551738	2	RXRB
APC	3.88569e-08	0.603957	0.00055239	2	APC
COG3	4.01267e-08	0.794488	0.000570441	2	COG3
DVL3	4.05741e-08	0.579112	0.000576801	2	DVL3
PKN2	4.08092e-08	0.841477	0.000580143	2	PKN2
ITGAM	4.22865e-08	0.620999	0.000601145	2	ITGAM
LTB4R	4.27478e-08	0.589178	0.000607703	2	LTB4R
PSPC1	4.27775e-08	0.60241	0.000608124	2	PSPC1
GLS	4.44476e-08	0.594995	0.000631867	2	GLS
CYTH4	4.57174e-08	0.807486	0.000649919	2	CYTH4
TMLHE	4.58459e-08	0.68898	0.000651746	2	TMLHE
SGSM2	4.63386e-08	0.715681	0.00065875	2	SGSM2
MLKL	4.83972e-08	0.619987	0.000688015	2	MLKL
RASSF1	4.93687e-08	0.736169	0.000701826	2	RASSF1
YTHDF2	5.0992e-08	0.591669	0.000724902	2	YTHDF2
ZNF644	5.57875e-08	0.692923	0.000793075	2	ZNF644
MAP3K3	5.78986e-08	0.598492	0.000823087	2	MAP3K3
HNRNPLL	5.85329e-08	0.748066	0.000832104	2	HNRNPLL
REL	6.10453e-08	0.60071	0.000867819	2	REL
MED15	6.19341e-08	0.842413	0.000880455	2	MED15
DEPDC5	6.55265e-08	0.504095	0.000931524	2	DEPDC5
ZNF394	6.60228e-08	0.568875	0.000938581	2	ZNF394
CHTOP	6.73474e-08	0.72581	0.00095741	2	CHTOP
PCGF3	7.00545e-08	0.580035	0.000995895	2	PCGF3
DENND4A	7.20798e-08	0.481374	0.00102469	2	DENND4A
HNRNPH3	7.3022e-08	0.769439	0.00103808	2	HNRNPH3
SLFN11	7.40055e-08	0.74703	0.00105206	2	SLFN11
EP300	7.68189e-08	0.487419	0.00109206	2	EP300
TBC1D15	7.93246e-08	0.720343	0.00112768	2	TBC1D15
JAK2	8.0888e-08	0.751282	0.0011499	2	JAK2
TTLL4	8.10026e-08	0.661784	0.00115153	2	TTLL4
LILRB2	8.14022e-08	0.732703	0.00115721	2	LILRB2
DLG4	8.3659e-08	0.709827	0.0011893	2	DLG4
C1RL	8.45184e-08	0.698492	0.00120151	2	C1RL
KDM4B	8.64407e-08	0.8119	0.00122884	2	KDM4B
IKBKG	8.76065e-08	0.611435	0.00124541	2	IKBKG
SETX	8.83053e-08	0.707031	0.00125535	2	SETX
TMEM236	8.99775e-08	0.701918	0.00127912	2	TMEM236
AHRR	9.05705e-08	0.837247	0.00128755	2	AHRR
NRP2	9.33825e-08	0.71871	0.00132753	2	NRP2
UBR3	1.10773e-07	0.551177	0.00157475	2	UBR3
LRRK2	1.13739e-07	0.725704	0.00161692	2	LRRK2
IL4I1	1.1712e-07	0.762691	0.00166498	2	IL4I1
TP53INP1	1.20533e-07	0.588413	0.0017135	2	TP53INP1
RBM39	1.22538e-07	0.718682	0.00174199	2	RBM39
PCNX1	1.2849e-07	0.704921	0.00182661	2	PCNX1
TFCP2	1.28809e-07	0.555299	0.00183115	2	TFCP2
DELE1	1.28893e-07	0.576365	0.00183234	2	DELE1
ZDHHC8	1.29403e-07	0.647821	0.00183959	2	ZDHHC8
FOXP1	1.3008e-07	0.595295	0.00184922	2	FOXP1
WDR11	1.30119e-07	0.716365	0.00184977	2	WDR11
UBE4B	1.3164e-07	0.543882	0.0018714	2	UBE4B
RABGAP1	1.3247e-07	0.587049	0.0018832	2	RABGAP1
TMEM259	1.33279e-07	0.761553	0.0018947	2	TMEM259
RAPH1	1.46735e-07	0.82845	0.00208599	2	RAPH1
PDE4DIP	1.53645e-07	0.542036	0.00218422	2	PDE4DIP
EXOC3	1.5636e-07	0.715207	0.00222281	2	EXOC3
USP33	1.56445e-07	0.799097	0.00222402	2	USP33
CEP120	1.5674e-07	0.654669	0.00222821	2	CEP120
DAZAP1	1.59818e-07	0.534019	0.00227197	2	DAZAP1
VPS9D1	1.64161e-07	0.709187	0.00233371	2	VPS9D1
CLASP2	1.67717e-07	0.651757	0.00238426	2	CLASP2
AGO4	1.68332e-07	0.602959	0.00239301	2	AGO4
SPAG9	1.6967e-07	0.606912	0.00241202	2	SPAG9
F13A11	1.75995e-07	0.499922	0.00250195	2	F13A1
ZGPAT	1.76114e-07	0.701774	0.00250363	2	ZGPAT
ZBTB25	1.84811e-07	0.627283	0.00262727	2	ZBTB25
PBRM1	1.86588e-07	0.610458	0.00265254	2	PBRM1
COG4	1.89499e-07	0.651713	0.00269391	2	COG4
MKLN1	1.91071e-07	0.632265	0.00271627	2	MKLN1
RIC1	2.01873e-07	0.749118	0.00286982	2	RIC1
NSD3	2.02395e-07	0.609748	0.00287724	2	NSD3
LSS	2.07667e-07	0.623752	0.0029522	2	LSS
ERCC6L2	2.11355e-07	0.690296	0.00300463	2	ERCC6L2
USF1	2.13155e-07	0.507927	0.00303022	2	USF1
MYO18A	2.1619e-07	0.616834	0.00307335	2	MYO18A
IPO9	2.17226e-07	0.589707	0.00308808	2	IPO9
RPRD2	2.40302e-07	0.5205	0.00341613	2	RPRD2
KRIT1	2.43463e-07	0.565044	0.00346107	2	KRIT1
PHKB	2.45266e-07	0.562312	0.0034867	2	PHKB
AFDN	2.48028e-07	0.783537	0.00352596	2	AFDN
STRADA	2.76905e-07	0.599103	0.00393648	2	STRADA
ANKRD17	2.8278e-07	0.552341	0.00402	2	ANKRD17
KLC1	2.85603e-07	0.549829	0.00406013	2	KLC1
BRPF3	2.94272e-07	0.563338	0.00418337	2	BRPF3
RERE	3.05315e-07	0.693577	0.00434035	2	RERE
AEBP2	3.081e-07	0.64383	0.00437995	2	AEBP2
SGSH	3.0962e-07	0.731136	0.00440156	2	SGSH
SRGAP2B	3.14863e-07	0.581216	0.00447609	2	SRGAP2B
DCTN1	3.24693e-07	0.574794	0.00461583	2	DCTN1
MRC1	3.29394e-07	0.49475	0.00468266	2	MRC1
AAK1	3.34055e-07	0.624559	0.00474893	2	AAK1
HEXA	3.69897e-07	0.649599	0.00525846	2	HEXA
LTBP3	3.75465e-07	0.614679	0.00533761	2	LTBP3
TANGO2	3.76358e-07	0.635243	0.0053503	2	TANGO2
PRR12	4.09347e-07	0.534766	0.00581928	2	PRR12
AKT1S1	4.27872e-07	1.09298	0.00608263	2	AKT1S1
FUS	4.29554e-07	0.563029	0.00610653	2	FUS
KDM3A	4.44029e-07	0.619415	0.00631231	2	KDM3A
NF1	4.47231e-07	0.705271	0.00635784	2	NF1
KANSL3	4.49214e-07	0.611927	0.00638602	2	KANSL3
TRRAP	4.50568e-07	0.594441	0.00640527	2	TRRAP
UNC13D	4.57159e-07	0.545188	0.00649897	2	UNC13D
ABCD4	4.61665e-07	0.49824	0.00656303	2	ABCD4
SLC18B1	4.61844e-07	0.535058	0.00656558	2	SLC18B1
NLRP3	4.64993e-07	0.717674	0.00661033	2	NLRP3
ENTPD1	4.71019e-07	0.779871	0.00669601	2	ENTPD1
AKAP11	4.9435e-07	0.555123	0.00702767	2	AKAP11
COG1	4.96666e-07	0.592893	0.00706061	2	COG1
ARFIP1	5.00378e-07	0.65187	0.00711337	2	ARFIP1
ANAPC7	5.12047e-07	0.548051	0.00727926	2	ANAPC7
AMDHD2	5.46577e-07	0.766348	0.00777013	2	AMDHD2
TAZ	5.51988e-07	0.603077	0.00784707	2	TAZ
CALCOCO1	5.67662e-07	0.782846	0.00806988	2	CALCOCO1
ARID4A	6.14293e-07	0.556873	0.00873279	2	ARID4A
USP19	6.253e-07	0.689503	0.00888927	2	USP19
TCF4	6.26448e-07	0.593517	0.00890559	2	TCF4
FMNL2	6.62885e-07	0.533955	0.00942358	2	FMNL2
ARID4B	6.98843e-07	0.654342	0.00993476	2	ARID4B
IFNAR2	7.00731e-07	0.532526	0.00996159	2	IFNAR2
ACP2	7.41435e-07	0.460246	0.0105402	2	ACP2
OSCAR	7.43433e-07	0.563358	0.0105686	2	OSCAR
TRABD	7.85222e-07	0.655864	0.0111627	2	TRABD
TAP2	7.96906e-07	0.682008	0.0113288	2	TAP2
XPO1	8.35945e-07	0.559277	0.0118838	2	XPO1
PLXND1	8.61829e-07	0.652054	0.0122518	2	PLXND1
KHNYN	8.84312e-07	0.541969	0.0125714	2	KHNYN
PPIP5K2	8.97802e-07	0.585805	0.0127631	2	PPIP5K2
TNRC6A	9.13033e-07	0.649098	0.0129797	2	TNRC6A
LILRA6	9.14093e-07	0.554266	0.0129947	2	LILRA6
ARHGAP21	9.22706e-07	0.515062	0.0131172	2	ARHGAP21
TMC6	9.36303e-07	0.550855	0.0133105	2	TMC6
LYPLAL1	9.54889e-07	0.519908	0.0135747	2	LYPLAL1
AP2A2	9.57165e-07	0.821688	0.0136071	2	AP2A2
ITGAX	9.59223e-07	0.948526	0.0136363	2	ITGAX
STAU2	9.8076e-07	0.648972	0.0139425	2	STAU2
SOS2	9.82107e-07	0.662714	0.0139616	2	SOS2
FAM160A2	9.86195e-07	0.566585	0.0140197	2	FAM160A2
UBE3C	1.03943e-06	0.440928	0.0147765	2	UBE3C
GTF2H2	1.04825e-06	0.573652	0.0149019	2	GTF2H2
CCDC159	1.05057e-06	0.630561	0.014935	2	CCDC159
PDCD4	1.07538e-06	0.695833	0.0152876	2	PDCD4
FAM120B	1.12587e-06	0.439293	0.0160053	2	FAM120B
ANAPC4	1.142e-06	0.537401	0.0162346	2	ANAPC4
ZKSCAN8	1.17225e-06	0.555645	0.0166648	2	ZKSCAN8
KDM2A	1.19237e-06	0.783037	0.0169507	2	KDM2A
TRPM7	1.20294e-06	0.53601	0.017101	2	TRPM7
SVIL	1.22349e-06	0.655571	0.0173931	2	SVIL
IRF5	1.24322e-06	0.52587	0.0176736	2	IRF5
RENBP	1.25076e-06	0.636199	0.0177808	2	RENBP
KAT6A	1.29974e-06	0.631638	0.0184772	2	KAT6A
GALK2	1.30089e-06	0.489156	0.0184934	2	GALK2
ARFGAP1	1.33117e-06	0.554758	0.0189239	2	ARFGAP1
AP3B1	1.3614e-06	0.736335	0.0193537	2	AP3B1
DPP8	1.47048e-06	0.45495	0.0209043	2	DPP8
NCF41	1.51845e-06	0.691921	0.0215862	2	NCF4
TMOD2	1.53375e-06	0.698049	0.0218037	2	TMOD2
LZTR1	1.65217e-06	0.433597	0.0234872	2	LZTR1
SERPINB9	1.67164e-06	0.655979	0.0237641	2	SERPINB9
ECPAS	1.74673e-06	0.588845	0.0248315	2	ECPAS
PCMTD2	1.76965e-06	0.509175	0.0251574	2	PCMTD2
KDM5B	1.78893e-06	0.561778	0.0254314	2	KDM5B
FAM20C	1.89279e-06	0.602217	0.026908	2	FAM20C
ZNF687	1.91093e-06	0.516515	0.0271658	2	ZNF687
CAMTA2	1.9327e-06	0.669518	0.0274752	2	CAMTA2
KDM5A	1.9604e-06	0.575792	0.027869	2	KDM5A
RALGDS	1.96448e-06	0.586396	0.027927	2	RALGDS
ABCD1	1.9681e-06	0.561471	0.0279785	2	ABCD1
RABGGTB	2.14291e-06	0.643183	0.0304636	2	RABGGTB
OTULIN	2.1749e-06	0.574266	0.0309184	2	OTULIN
U2SURP	2.17658e-06	0.655873	0.0309423	2	U2SURP
PDK1	2.17759e-06	0.593334	0.0309566	2	PDK1
SIPA1L1	2.20868e-06	0.690147	0.0313986	2	SIPA1L1
AKAP13	2.37559e-06	0.588313	0.0337713	2	AKAP13
INTS11	2.40526e-06	0.503118	0.0341932	2	INTS11
MGAT4A1	2.42744e-06	0.708238	0.0345084	2	MGAT4A
CDC42SE1	2.44138e-06	0.46755	0.0347066	2	CDC42SE1
PI4KA	2.44343e-06	0.476262	0.0347357	2	PI4KA
ZC3H4	2.46984e-06	0.616208	0.0351112	2	ZC3H4
TRIP12	2.57489e-06	0.610366	0.0366046	2	TRIP12
PER3	2.58326e-06	0.549738	0.0367237	2	PER3
FBXO38	2.59939e-06	0.492799	0.036953	2	FBXO38
GTF3C3	2.69111e-06	0.660598	0.0382568	2	GTF3C3
NCOR1	2.71695e-06	0.564598	0.0386242	2	NCOR1
GAPVD1	2.76479e-06	0.54476	0.0393042	2	GAPVD1
SNX5	2.78891e-06	0.441218	0.0396472	2	SNX5
LRCH3	2.78956e-06	0.651735	0.0396564	2	LRCH3
ST8SIA4	2.83987e-06	0.740313	0.0403716	2	ST8SIA4
NUMA1	2.87808e-06	0.556215	0.0409147	2	NUMA1
SLC25A36	2.96296e-06	0.499122	0.0421214	2	SLC25A36
ARHGEF2	3.1166e-06	0.538026	0.0443055	2	ARHGEF2
LFNG	3.1219e-06	0.586648	0.044381	2	LFNG
LAMB2	3.14076e-06	0.487868	0.044649	2	LAMB2
EDC4	3.21093e-06	0.55072	0.0456466	2	EDC4
ARHGAP35	3.22161e-06	0.6461	0.0457984	2	ARHGAP35
MTHFR	3.25195e-06	0.637975	0.0462297	2	MTHFR
AKAP8L	3.25567e-06	0.601571	0.0462826	2	AKAP8L
PHF20L1	3.34953e-06	0.650068	0.0476169	2	PHF20L1
RSRC2	3.41252e-06	0.72177	0.0485124	2	RSRC2
UBE3A	3.46241e-06	0.523133	0.0492217	2	UBE3A
MYO1E	3.48234e-06	0.442331	0.0495049	2	MYO1E
FTL2	6.52021e-08	0.660854	0.000926914	3	FTL
BIRC5	5.2688e-88	2.60922	7.49013e-84	4	BIRC5
TOP2A	1.1562e-81	2.50405	1.64366e-77	4	TOP2A
CCNB2	1.67131e-81	1.97846	2.37594e-77	4	CCNB2
KIFC1	1.88957e-81	2.2566	2.68622e-77	4	KIFC1
CENPA	1.66701e-78	1.66882	2.36981e-74	4	CENPA
MKI67	9.00546e-77	2.95645	1.28022e-72	4	MKI67
ASPM	6.48525e-75	2.39294	9.21943e-71	4	ASPM
HMMR	9.15131e-66	2.91738	1.30095e-61	4	HMMR
SAPCD2	1.01562e-63	1.27448	1.4438e-59	4	SAPCD2
DEPRECATED-ENSG00000117399	1.8419e-61	1.5695	2.61844e-57	4	DEPRECATED-ENSG00000117399
NEK2	1.8419e-61	1.35903	2.61844e-57	4	NEK2
TPX2	6.90702e-58	2.7641	9.81902e-54	4	TPX2
CDC20	5.03292e-55	1.33216	7.1548e-51	4	CDC20
NUF2	7.82079e-55	1.90406	1.1118e-50	4	NUF2
DLGAP5	7.82079e-55	1.26021	1.1118e-50	4	DLGAP5
CDCA2	1.71254e-54	1.24185	2.43454e-50	4	CDCA2
MAD2L1	1.64242e-53	2.07799	2.33487e-49	4	MAD2L1
PRC1	1.19256e-50	2.24996	1.69534e-46	4	PRC1
TROAP	2.63186e-49	1.14252	3.74145e-45	4	TROAP
KIF15	8.1234e-48	1.33907	1.15482e-43	4	KIF15
KIF14	9.10542e-48	1.37549	1.29443e-43	4	KIF14
PLK1	9.55852e-47	1.75961	1.35884e-42	4	PLK1
FAM111B	1.77902e-46	1.05804	2.52905e-42	4	FAM111B
PBK	1.77902e-46	0.920809	2.52905e-42	4	PBK
SHCBP1	1.7878e-45	1.31019	2.54153e-41	4	SHCBP1
CCNB1	8.31234e-45	2.4748	1.18168e-40	4	CCNB1
KIF2C	5.64894e-43	1.69174	8.03054e-39	4	KIF2C
NCAPG	1.15151e-42	1.62439	1.63698e-38	4	NCAPG
ANLN	1.26955e-42	1.75181	1.80479e-38	4	ANLN
TTK	3.39555e-41	1.30718	4.82711e-37	4	TTK
KIF20A	4.33235e-41	1.44592	6.15887e-37	4	KIF20A
CKAP2L	5.52582e-41	1.16584	7.8555e-37	4	CKAP2L
BUB1	1.33427e-37	1.92267	1.8968e-33	4	BUB1
GPSM2	1.13385e-35	1.88173	1.61187e-31	4	GPSM2
SPC24	2.63072e-35	0.966178	3.73983e-31	4	SPC24
DEPDC1B	4.2661e-35	0.949697	6.06468e-31	4	DEPDC1B
C17orf53	4.89334e-35	0.797248	6.95637e-31	4	C17orf53
ESCO2	6.43572e-35	0.789104	9.14902e-31	4	ESCO2
ARHGAP11A	1.10659e-34	1.67246	1.57313e-30	4	ARHGAP11A
NDC80	3.33791e-31	1.37988	4.74518e-27	4	NDC80
ASF1B	3.65773e-31	1.22287	5.19983e-27	4	ASF1B
KIF23	6.92835e-31	1.45426	9.84934e-27	4	KIF23
PCLAF	7.58849e-31	1.04715	1.07878e-26	4	PCLAF
AURKA	9.489e-31	1.69283	1.34896e-26	4	AURKA
CDT1	1.64704e-29	1.35647	2.34143e-25	4	CDT1
KIF4A	2.94375e-28	0.989418	4.18484e-24	4	KIF4A
GTSE1	3.66538e-28	0.879353	5.2107e-24	4	GTSE1
CDCA5	3.66538e-28	0.800399	5.2107e-24	4	CDCA5
UBE2C	1.91283e-27	1.41997	2.71928e-23	4	UBE2C
PARPBP	7.03725e-25	1.20302	1.00042e-20	4	PARPBP
BUB1B	2.46127e-23	0.667405	3.49894e-19	4	BUB1B
CCNA2	8.88181e-23	1.54889	1.26264e-18	4	CCNA2
TYMS	9.22888e-23	1.66726	1.31198e-18	4	TYMS
CENPF	1.02713e-22	1.3241	1.46017e-18	4	CENPF
CDK1	1.24714e-22	2.40947	1.77293e-18	4	CDK1
CDKN3	1.41139e-22	1.18741	2.00643e-18	4	CDKN3
LMNB1	2.68343e-21	1.87246	3.81477e-17	4	LMNB1
KIF11	6.80771e-21	1.69812	9.67784e-17	4	KIF11
CIT	6.80771e-21	1.42693	9.67784e-17	4	CIT
CEP55	2.00639e-20	1.43093	2.85228e-16	4	CEP55
FOXM1	2.96484e-20	0.903499	4.21482e-16	4	FOXM1
CDKN2C	3.92545e-20	2.06172	5.58042e-16	4	CDKN2C
NUSAP1	1.57628e-18	1.8108	2.24084e-14	4	NUSAP1
PTTG1	5.08526e-18	1.97486	7.2292e-14	4	PTTG1
RAD51AP1	7.00798e-18	1.30786	9.96254e-14	4	RAD51AP1
SPAG5	9.50121e-18	0.963759	1.35069e-13	4	SPAG5
UHRF1	9.85124e-18	0.972346	1.40045e-13	4	UHRF1
RRM2	1.05437e-17	0.733054	1.49889e-13	4	RRM2
MYBL1	1.20758e-17	0.702161	1.71669e-13	4	MYBL1
UBE2S	2.84536e-17	1.7434	4.04496e-13	4	UBE2S
CKAP2	2.93701e-17	1.78838	4.17525e-13	4	CKAP2
ZWINT	1.10963e-15	1.52739	1.57744e-11	4	ZWINT
NCAPG2	1.31429e-15	1.46313	1.8684e-11	4	NCAPG2
GGH	5.33559e-15	1.72162	7.58508e-11	4	GGH
H2AFX	2.61506e-14	1.40291	3.71757e-10	4	H2AFX
KPNA2	3.26015e-14	1.56785	4.63463e-10	4	KPNA2
NUDT1	5.29117e-14	1.7138	7.52192e-10	4	NUDT1
PRR11	1.13083e-13	1.7023	1.60758e-09	4	PRR11
TACC3	1.88846e-13	2.11097	2.68464e-09	4	TACC3
STMN1	2.85778e-13	1.55791	4.06263e-09	4	STMN1
TK1	2.88118e-13	1.38544	4.09588e-09	4	TK1
CENPU	3.65664e-13	1.07233	5.19828e-09	4	CENPU
SMC4	4.66571e-13	1.71844	6.63277e-09	4	SMC4
NET1	4.91602e-13	0.840044	6.98861e-09	4	NET1
DEPDC1	4.91602e-13	0.732034	6.98861e-09	4	DEPDC1
RBM8A	6.20604e-12	0.913713	8.82251e-08	4	RBM8A
CKS1B	7.26921e-12	2.35039	1.03339e-07	4	CKS1B
CKS2	1.08328e-11	1.55074	1.53999e-07	4	CKS2
CENPE	3.58518e-11	1.12823	5.09669e-07	4	CENPE
FAM72C	2.44749e-10	0.914185	3.47935e-06	4	FAM72C
SGO2	5.14118e-10	0.951635	7.3087e-06	4	SGO2
DEPRECATED-ENSG00000102007	5.49596e-10	1.54547	7.81306e-06	4	DEPRECATED-ENSG00000102007
MZT1	3.28155e-09	1.95761	4.66506e-05	4	MZT1
SPATA5	3.56614e-09	1.17428	5.06963e-05	4	SPATA5
INCENP	3.93765e-09	1.9304	5.59776e-05	4	INCENP
CDKN2D	5.77623e-09	1.0835	8.21149e-05	4	CDKN2D
TMEM71	8.07765e-09	2.10475	0.000114832	4	TMEM71
CENPH	1.1837e-08	1.0596	0.000168275	4	CENPH
KLRG1	2.28752e-08	0.586947	0.000325194	4	KLRG1
OXCT1	4.32982e-08	0.723348	0.000615527	4	OXCT1
CENPN	8.32867e-08	1.03864	0.001184	4	CENPN
FEN1	9.32489e-08	0.759487	0.00132563	4	FEN1
KIF20B	1.16748e-07	0.775704	0.00165969	4	KIF20B
ARL6IP1	1.40855e-07	2.33395	0.00200239	4	ARL6IP1
CHEK1	1.45931e-07	0.650681	0.00207456	4	CHEK1
DEPRECATED-ENSG00000188486	1.76408e-07	1.11743	0.00250781	4	DEPRECATED-ENSG00000188486
HMGB2	2.33077e-07	2.35911	0.00331342	4	HMGB2
MPHOSPH9	3.54322e-07	1.24567	0.00503704	4	MPHOSPH9
NCAPD2	3.81395e-07	1.33941	0.00542191	4	NCAPD2
CENPS	1.0279e-06	0.674515	0.0146126	4	CENPS
ALOX15B	1.10301e-06	1.66063	0.0156803	4	ALOX15B
SNCA	1.34814e-06	1.31188	0.0191651	4	SNCA
DCK	1.42602e-06	1.40315	0.0202723	4	DCK
TST	1.57892e-06	0.746183	0.0224459	4	TST
CHEK2	1.88225e-06	1.02966	0.0267581	4	CHEK2
TOMM34	1.95094e-06	0.920921	0.0277346	4	TOMM34
DONSON	2.8111e-06	0.658945	0.0399626	4	DONSON

## Sheet: Monocytes_DEGs per cluster
	p_val	avg_log2FC	p_val_adj	cluster	gene
CD14	0	2.71745	0	0	CD14
PID1	0	2.03099	0	0	PID1
S100A9	0	1.97702	0	0	S100A9
TLR2	2.16495e-306	1.93507	2.9872e-302	0	TLR2
MARCKSL1	2.43024e-276	1.79	3.35324e-272	0	MARCKSL1
CD300E	2.96964e-275	2.32061	4.09751e-271	0	CD300E
S100A8	2.33287e-273	1.93105	3.21889e-269	0	S100A8
HCK	5.42399e-269	1.57996	7.48402e-265	0	HCK
CYBB	7.66067e-269	1.38045	1.05702e-264	0	CYBB
VCAN	1.67734e-267	2.53071	2.3144e-263	0	VCAN
CXCL5	8.10847e-264	2.26522	1.11881e-259	0	CXCL5
SERPINA1	3.33013e-260	1.5463	4.59492e-256	0	SERPINA1
IL1B	3.43746e-251	2.69202	4.74301e-247	0	IL1B
CXCL8	1.43345e-250	2.28414	1.97787e-246	0	CXCL8
ALOX5	5.94762e-244	1.71251	8.20653e-240	0	ALOX5
ANPEP	1.57549e-238	1.10553	2.17385e-234	0	ANPEP
SLC43A2	2.96894e-234	1.26241	4.09654e-230	0	SLC43A2
SEMA6B	2.34003e-228	2.12967	3.22877e-224	0	SEMA6B
CLEC5A	1.56711e-210	1.15577	2.1623e-206	0	CLEC5A
NFKBIA	9.5999e-209	1.374	1.32459e-204	0	NFKBIA
EPB41L3	2.63558e-204	1.40969	3.63657e-200	0	EPB41L3
C3AR1	5.04207e-204	1.58637	6.95705e-200	0	C3AR1
TPST1	7.43113e-198	1.51117	1.02535e-193	0	TPST1
FTH1	7.49363e-196	0.732173	1.03397e-191	0	FTH1
MMP14	1.62037e-195	1.61519	2.23579e-191	0	MMP14
FPR2	4.89625e-195	1.44711	6.75584e-191	0	FPR2
CXCL3	6.29105e-195	2.46431	8.68039e-191	0	CXCL3
FPR1	3.64042e-194	1.62478	5.02305e-190	0	FPR1
HIF1A	2.29691e-188	1.40231	3.16928e-184	0	HIF1A
FCAR	1.8216e-183	1.40392	2.51344e-179	0	FCAR
ALOX5AP	8.22514e-173	1.88442	1.13491e-168	0	ALOX5AP
KCNJ15	6.40277e-172	1.28194	8.83454e-168	0	KCNJ15
IRF2BP2	2.05462e-169	1.12992	2.83497e-165	0	IRF2BP2
DMXL2	1.58259e-167	1.27428	2.18366e-163	0	DMXL2
LYZ	2.75989e-167	1.16156	3.8081e-163	0	LYZ
C15orf48	2.2374e-165	1.07268	3.08717e-161	0	C15orf48
SLC11A1	4.00663e-163	0.821527	5.52835e-159	0	SLC11A1
FCER1G	4.67775e-162	0.767309	6.45436e-158	0	FCER1G
NINJ1	6.69282e-156	0.997821	9.23475e-152	0	NINJ1
SRGN	9.06617e-154	0.828386	1.25095e-149	0	SRGN
PTAFR	1.47462e-153	1.06526	2.03468e-149	0	PTAFR
SOD2	2.05627e-152	1.4921	2.83724e-148	0	SOD2
CD82	3.67113e-148	0.889102	5.06542e-144	0	CD82
CXCL1	3.24236e-145	2.17027	4.47381e-141	0	CXCL1
AGTRAP	4.18136e-145	0.956968	5.76944e-141	0	AGTRAP
VSIG4	1.64441e-144	1.42538	2.26895e-140	0	VSIG4
ADAM8	4.80721e-142	1.25248	6.63299e-138	0	ADAM8
LAPTM5	5.6958e-142	0.54706	7.85907e-138	0	LAPTM5
MCEMP1	1.70028e-138	1.17382	2.34605e-134	0	MCEMP1
CXCL2	2.95825e-138	1.80414	4.0818e-134	0	CXCL2
OLR1	1.00917e-137	1.10131	1.39245e-133	0	OLR1
MXD1	5.432e-137	1.35762	7.49507e-133	0	MXD1
EHD1	2.05324e-136	1.1452	2.83306e-132	0	EHD1
IER3	6.30332e-136	1.62938	8.69732e-132	0	IER3
EMP3	2.43131e-135	0.83541	3.35472e-131	0	EMP3
VEGFA	4.00611e-133	1.50924	5.52763e-129	0	VEGFA
CD44	8.87825e-133	0.585755	1.22502e-128	0	CD44
IFNGR2	2.39969e-129	0.913347	3.31109e-125	0	IFNGR2
CD93	3.03545e-129	1.30269	4.18832e-125	0	CD93
APLP2	1.71423e-128	0.735631	2.36529e-124	0	APLP2
PILRA	2.88777e-126	0.818763	3.98454e-122	0	PILRA
PIK3R5	1.54929e-125	0.743961	2.13772e-121	0	PIK3R5
ENG	3.01302e-124	0.662291	4.15736e-120	0	ENG
MAFB	9.34843e-124	1.12691	1.2899e-119	0	MAFB
ABCA1	2.69674e-123	0.97089	3.72097e-119	0	ABCA1
IFNGR1	1.09179e-122	0.864818	1.50645e-118	0	IFNGR1
TMEM176B	1.38686e-122	0.972424	1.91359e-118	0	TMEM176B
CD163	3.65193e-122	1.55171	5.03894e-118	0	CD163
LTA4H	3.59707e-121	1.01486	4.96324e-117	0	LTA4H
CTSC	1.70214e-120	0.930849	2.34861e-116	0	CTSC
GRINA	5.24556e-119	0.748069	7.23782e-115	0	GRINA
SLC7A7	5.92624e-119	0.881607	8.17702e-115	0	SLC7A7
LAIR1	1.42828e-118	0.95988	1.97074e-114	0	LAIR1
DPYD	2.89152e-118	0.765377	3.98972e-114	0	DPYD
HPSE	3.36792e-118	1.03898	4.64706e-114	0	HPSE
CKAP4	2.097e-116	0.873598	2.89344e-112	0	CKAP4
IL1A	5.90723e-112	1.60841	8.1508e-108	0	IL1A
OSM	1.02657e-111	1.53874	1.41646e-107	0	OSM
FLOT1	5.3211e-111	0.811706	7.34206e-107	0	FLOT1
TNIP1	1.16314e-110	0.752721	1.6049e-106	0	TNIP1
MMP9	1.49458e-110	0.898044	2.06222e-106	0	MMP9
SLC39A8	5.03324e-109	1.25718	6.94487e-105	0	SLC39A8
DENND5A	9.06394e-109	0.822467	1.25064e-104	0	DENND5A
S100A10	1.48246e-108	0.58462	2.0455e-104	0	S100A10
TGFBI	1.89896e-108	1.18817	2.62019e-104	0	TGFBI
CAPG	1.81595e-106	0.799617	2.50565e-102	0	CAPG
LRRC25	9.16216e-105	0.861231	1.26419e-100	0	LRRC25
DUSP1	6.1953e-104	0.806965	8.54828e-100	0	DUSP1
PNRC1	2.19533e-103	0.774142	3.02911e-99	0	PNRC1
TYMP	2.40228e-102	0.744898	3.31466e-98	0	TYMP
P2RX4	6.67606e-101	0.753755	9.21163e-97	0	P2RX4
GSAP	1.54752e-100	0.803512	2.13526e-96	0	GSAP
THEMIS2	2.34049e-100	0.716279	3.22941e-96	0	THEMIS2
ABCG1	3.56714e-99	0.814931	4.92194e-95	0	ABCG1
AIF1	1.71341e-97	0.798966	2.36416e-93	0	AIF1
BRI3	3.36628e-96	0.640149	4.64479e-92	0	BRI3
NAMPT	3.29934e-95	0.891698	4.55242e-91	0	NAMPT
LTBP2	3.47309e-94	0.848485	4.79218e-90	0	LTBP2
CTSH	4.36987e-94	0.676546	6.02954e-90	0	CTSH
TNIK	2.23464e-93	0.800998	3.08335e-89	0	TNIK
PLP2	1.01949e-92	0.667528	1.40669e-88	0	PLP2
CLEC4E	6.47755e-92	0.951582	8.93772e-88	0	CLEC4E
CFP	1.66476e-91	0.888895	2.29703e-87	0	CFP
PPBP	2.98475e-91	2.50646	4.11836e-87	0	PPBP
DOK2	9.49296e-91	0.755838	1.30984e-86	0	DOK2
KCTD12	1.2882e-90	0.695005	1.77746e-86	0	KCTD12
SLAMF8	1.40673e-90	0.63954	1.941e-86	0	SLAMF8
HS3ST3B1	6.31987e-89	0.863224	8.72015e-85	0	HS3ST3B1
FOS	2.50825e-88	0.940001	3.46088e-84	0	FOS
PROCR	2.96138e-88	0.787038	4.08611e-84	0	PROCR
TNFSF13	3.39146e-88	1.02422	4.67954e-84	0	TNFSF13
FCGR3A	3.54196e-88	1.10522	4.88719e-84	0	FCGR3A
FOSL2	1.03075e-87	0.772181	1.42223e-83	0	FOSL2
ZFP36L1	7.6474e-87	0.966943	1.05519e-82	0	ZFP36L1
MYO1G	2.45001e-86	0.750762	3.38052e-82	0	MYO1G
NOD2	5.2774e-85	0.755657	7.28175e-81	0	NOD2
RNF19B	2.26587e-84	0.815537	3.12645e-80	0	RNF19B
TSPO	3.22523e-84	0.594962	4.45017e-80	0	TSPO
CLEC4A	7.7279e-84	0.841204	1.0663e-79	0	CLEC4A
TCF7L2	8.35e-83	0.723028	1.15213e-78	0	TCF7L2
METTL9	6.10196e-82	0.739291	8.41949e-78	0	METTL9
DDIT4	9.60546e-81	1.02998	1.32536e-76	0	DDIT4
MSN	8.01822e-80	0.538193	1.10635e-75	0	MSN
CTSD	9.21058e-80	0.992108	1.27088e-75	0	CTSD
MT1F	1.45113e-78	0.785905	2.00227e-74	0	MT1F
MT2A	1.10702e-77	1.14567	1.52747e-73	0	MT2A
TREM1	1.31195e-77	0.693789	1.81023e-73	0	TREM1
PTPN12	7.77601e-77	0.540995	1.07293e-72	0	PTPN12
FCGRT	9.81132e-77	0.61697	1.35377e-72	0	FCGRT
NT5DC2	1.26525e-76	0.767792	1.7458e-72	0	NT5DC2
PECAM1	5.65041e-76	0.774174	7.79644e-72	0	PECAM1
COLGALT1	1.41109e-75	0.599222	1.94702e-71	0	COLGALT1
CYP27A1	4.56626e-75	0.872212	6.30052e-71	0	CYP27A1
TNS3	1.06508e-74	0.572645	1.4696e-70	0	TNS3
CYTIP	9.65088e-74	0.672823	1.33163e-69	0	CYTIP
HIPK2	1.99979e-73	0.684821	2.75931e-69	0	HIPK2
NOTCH1	1.09798e-72	0.754771	1.515e-68	0	NOTCH1
STAB1	2.27752e-72	1.11279	3.14252e-68	0	STAB1
MT1X	2.3813e-71	0.87769	3.28572e-67	0	MT1X
TNFAIP2	3.84358e-71	0.649806	5.30337e-67	0	TNFAIP2
SKI	6.34848e-71	0.629234	8.75963e-67	0	SKI
MARCO	1.43955e-70	1.48505	1.98629e-66	0	MARCO
ZEB2	1.66301e-70	0.564733	2.29462e-66	0	ZEB2
THBD	6.09957e-70	1.13462	8.41619e-66	0	THBD
MPEG1	9.97501e-70	1.09246	1.37635e-65	0	MPEG1
PFKFB3	8.52901e-69	0.818667	1.17683e-64	0	PFKFB3
ADAM10	2.877e-68	0.593624	3.96969e-64	0	ADAM10
CITED2	2.17309e-67	0.877323	2.99844e-63	0	CITED2
GNA15	3.49895e-67	0.598285	4.82786e-63	0	GNA15
SEMA4D	1.12209e-66	0.668321	1.54826e-62	0	SEMA4D
FCGR2A	1.41546e-66	0.634493	1.95306e-62	0	FCGR2A
GRN	1.45514e-66	0.502894	2.0078e-62	0	GRN
DSE	3.00535e-66	0.545852	4.14678e-62	0	DSE
SEMA4A	5.82426e-66	0.758967	8.03631e-62	0	SEMA4A
LGALS1	3.36261e-65	0.587835	4.63974e-61	0	LGALS1
CTDSP1	3.93634e-65	0.557771	5.43136e-61	0	CTDSP1
PLAU	6.43373e-65	0.733716	8.87726e-61	0	PLAU
MEGF9	6.70643e-65	0.627592	9.25353e-61	0	MEGF9
STX6	1.28321e-64	0.580649	1.77058e-60	0	STX6
CNPY3	2.4412e-64	0.536343	3.36836e-60	0	CNPY3
CYBA	4.9215e-64	0.363889	6.79068e-60	0	CYBA
EREG	7.46389e-64	0.879312	1.02987e-59	0	EREG
SLC25A37	1.76348e-63	0.809222	2.43324e-59	0	SLC25A37
ADGRE3	2.95452e-63	0.693912	4.07665e-59	0	ADGRE3
SAMSN1	6.19754e-63	0.532999	8.55136e-59	0	SAMSN1
PNPLA2	7.13014e-63	0.590467	9.83816e-59	0	PNPLA2
CCR2	9.34116e-63	0.937318	1.28889e-58	0	CCR2
TBC1D14	9.70583e-63	0.578671	1.33921e-58	0	TBC1D14
RARA	1.29389e-62	0.624101	1.78531e-58	0	RARA
HK1	1.70567e-62	0.582812	2.35348e-58	0	HK1
PPIF	2.09274e-62	0.623213	2.88756e-58	0	PPIF
TNFRSF10B	2.76825e-62	0.574474	3.81963e-58	0	TNFRSF10B
HOMER3	8.39499e-62	0.539826	1.15834e-57	0	HOMER3
SLA	1.10209e-60	0.619185	1.52066e-56	0	SLA
CTSL	1.79801e-60	0.992819	2.48089e-56	0	CTSL
GPR84	1.87626e-60	0.714687	2.58887e-56	0	GPR84
IDS	2.71707e-60	0.529416	3.74901e-56	0	IDS
EDEM2	2.72857e-60	0.624533	3.76488e-56	0	EDEM2
C5AR1	3.48686e-60	0.489316	4.81117e-56	0	C5AR1
PNKD	4.1503e-60	0.674108	5.72659e-56	0	PNKD
KIFC3	9.88841e-60	0.571416	1.3644e-55	0	KIFC3
CST3	2.3785e-59	0.500578	3.28185e-55	0	CST3
ITPR2	3.00576e-59	0.57144	4.14735e-55	0	ITPR2
DENND11	8.3358e-59	0.710248	1.15017e-54	0	DENND11
C9orf72	1.47974e-58	0.575171	2.04174e-54	0	C9orf72
CXCL16	2.3108e-58	0.459908	3.18845e-54	0	CXCL16
C1orf122	8.15275e-58	0.612354	1.12492e-53	0	C1orf122
SNX10	4.64169e-57	0.65594	6.40461e-53	0	SNX10
ST3GAL1	8.38152e-57	0.678396	1.15648e-52	0	ST3GAL1
CMTM3	4.9524e-56	0.526108	6.83332e-52	0	CMTM3
WAS	1.46727e-55	0.520526	2.02453e-51	0	WAS
LILRB2	2.0096e-55	0.469502	2.77284e-51	0	LILRB2
GLRX	6.77322e-55	0.488055	9.34569e-51	0	GLRX
SIGLEC5	2.47862e-54	0.57879	3.42001e-50	0	SIGLEC5
STXBP2	6.24954e-54	0.449269	8.62311e-50	0	STXBP2
MARCKS	6.83674e-54	0.505749	9.43334e-50	0	MARCKS
TUBA1C	2.40003e-53	0.535265	3.31157e-49	0	TUBA1C
EFHD2	6.34125e-53	0.391479	8.74966e-49	0	EFHD2
LRP1	6.48227e-53	0.496725	8.94424e-49	0	LRP1
ITGAL	7.04966e-53	0.534296	9.72712e-49	0	ITGAL
NUP62	9.18108e-53	0.50918	1.26681e-48	0	NUP62
NFKBIZ	1.46828e-52	0.665319	2.02594e-48	0	NFKBIZ
SELPLG	1.51221e-52	0.563814	2.08655e-48	0	SELPLG
GNAI2	2.02919e-52	0.410316	2.79988e-48	0	GNAI2
NCF4	3.37417e-52	0.503983	4.65569e-48	0	NCF4
ALDH2	5.81113e-52	0.506665	8.0182e-48	0	ALDH2
TMEM176A	7.82635e-52	0.562874	1.07988e-47	0	TMEM176A
FMNL1	3.48031e-51	0.424538	4.80214e-47	0	FMNL1
GPSM3	1.65739e-50	0.463926	2.28687e-46	0	GPSM3
VRK2	1.69518e-50	0.504728	2.33901e-46	0	VRK2
CD37	2.06379e-50	0.448897	2.84762e-46	0	CD37
PMP22	2.23976e-50	0.686071	3.09043e-46	0	PMP22
LRRK2	3.22145e-50	0.604955	4.44495e-46	0	LRRK2
HTRA1	3.38949e-50	0.707214	4.67683e-46	0	HTRA1
DOK3	3.89071e-50	0.457348	5.3684e-46	0	DOK3
G0S2	4.4215e-50	0.545763	6.10078e-46	0	G0S2
DRAM1	4.42491e-50	0.53352	6.10549e-46	0	DRAM1
DEPRECATED-ENSG00000102007	5.30808e-50	0.485524	7.32409e-46	0	DEPRECATED-ENSG00000102007
FMN1	1.0542e-49	0.585368	1.45458e-45	0	FMN1
SLC4A7	1.10761e-49	0.548269	1.52828e-45	0	SLC4A7
SRC	1.61219e-49	0.485058	2.22451e-45	0	SRC
CSF3R	1.92626e-49	0.567672	2.65786e-45	0	CSF3R
RUNX1	7.37217e-49	0.53543	1.01721e-44	0	RUNX1
TMEM150B	8.43434e-49	0.440863	1.16377e-44	0	TMEM150B
MGST3	8.49736e-49	0.491243	1.17247e-44	0	MGST3
TMEM45B	8.80417e-49	0.587449	1.2148e-44	0	TMEM45B
ATXN1	2.82773e-48	0.561716	3.9017e-44	0	ATXN1
ARHGAP18	3.05621e-48	0.434732	4.21696e-44	0	ARHGAP18
KLF2	4.21573e-48	0.67729	5.81687e-44	0	KLF2
SAT1	6.05209e-48	0.417818	8.35068e-44	0	SAT1
SKIL	1.09856e-47	0.487665	1.51579e-43	0	SKIL
HS3ST3A1	1.98601e-47	0.549152	2.7403e-43	0	HS3ST3A1
PSAP	3.3965e-47	0.366699	4.68649e-43	0	PSAP
CLEC7A	3.77335e-47	0.408992	5.20647e-43	0	CLEC7A
STK17B	4.08195e-47	0.493896	5.63227e-43	0	STK17B
SERPINB9	5.66257e-47	0.649455	7.81321e-43	0	SERPINB9
SGMS1	1.02826e-46	0.437022	1.41879e-42	0	SGMS1
ATF5	1.57971e-46	0.571111	2.17968e-42	0	ATF5
PTK2B	2.33658e-46	0.452585	3.22402e-42	0	PTK2B
MTF1	2.43472e-46	0.492929	3.35943e-42	0	MTF1
GPR68	2.56996e-46	0.530382	3.54604e-42	0	GPR68
TRPS1	8.64178e-46	0.471119	1.19239e-41	0	TRPS1
EHBP1L1	9.20373e-46	0.410606	1.26993e-41	0	EHBP1L1
FYB1	1.26988e-45	0.535558	1.75218e-41	0	FYB1
FAM107B	1.28475e-45	0.424932	1.77269e-41	0	FAM107B
RHOU	3.27377e-45	0.467105	4.51715e-41	0	RHOU
PITPNA	6.11996e-45	0.450145	8.44432e-41	0	PITPNA
TYROBP	7.17416e-45	0.299878	9.8989e-41	0	TYROBP
PLXND1	1.47109e-44	0.483851	2.0298e-40	0	PLXND1
SCARF1	1.90431e-44	0.493153	2.62757e-40	0	SCARF1
IL10RB	3.80118e-44	0.446102	5.24487e-40	0	IL10RB
BCL9L	3.9824e-44	0.467458	5.49491e-40	0	BCL9L
RESF1	6.8418e-44	0.449341	9.44032e-40	0	RESF1
PCNX1	7.81731e-44	0.45009	1.07863e-39	0	PCNX1
PDPN	8.14862e-44	0.757667	1.12435e-39	0	PDPN
CD300LF	2.65793e-43	0.538113	3.66742e-39	0	CD300LF
ARF6	5.06902e-43	0.362684	6.99424e-39	0	ARF6
DOCK4	5.52376e-43	0.542469	7.62168e-39	0	DOCK4
MTMR3	7.63016e-43	0.448454	1.05281e-38	0	MTMR3
GAA	1.21564e-42	0.484098	1.67733e-38	0	GAA
CEP170	1.22383e-42	0.476825	1.68865e-38	0	CEP170
CARD19	2.13542e-42	0.435557	2.94645e-38	0	CARD19
PXK	2.57322e-42	0.416361	3.55053e-38	0	PXK
IL4I1	3.37226e-42	0.412606	4.65305e-38	0	IL4I1
JUN	3.75908e-42	0.769372	5.18677e-38	0	JUN
C1orf162	6.01621e-42	0.390677	8.30116e-38	0	C1orf162
ZSWIM4	8.49288e-42	0.47808	1.17185e-37	0	ZSWIM4
N4BP1	1.05778e-41	0.482012	1.45952e-37	0	N4BP1
CTNND1	1.90781e-41	0.384436	2.6324e-37	0	CTNND1
NCOR2	2.11926e-41	0.4507	2.92415e-37	0	NCOR2
ORAI2	2.16015e-41	0.452745	2.98058e-37	0	ORAI2
STK24	2.77622e-41	0.46133	3.83063e-37	0	STK24
RASSF2	3.49785e-41	0.419415	4.82633e-37	0	RASSF2
ADSS	4.14046e-41	0.390356	5.713e-37	0	ADSS
NCOA4	8.92744e-41	0.418665	1.23181e-36	0	NCOA4
MYC	1.59439e-40	0.521186	2.19993e-36	0	MYC
SPI1	1.79538e-40	0.274148	2.47727e-36	0	SPI1
AP1S2	2.12638e-40	0.547977	2.93398e-36	0	AP1S2
NFKB2	9.84882e-40	0.320688	1.35894e-35	0	NFKB2
BEST1	1.03354e-39	0.458157	1.42608e-35	0	BEST1
RAB13	1.09062e-39	0.362764	1.50484e-35	0	RAB13
TPD52L2	1.49677e-39	0.390281	2.06524e-35	0	TPD52L2
TNFRSF1A	3.7548e-39	0.358869	5.18087e-35	0	TNFRSF1A
MYD88	4.49376e-39	0.400601	6.20049e-35	0	MYD88
FOSB	8.30811e-39	0.544551	1.14635e-34	0	FOSB
ATG7	9.51204e-39	0.387624	1.31247e-34	0	ATG7
GSTP1	9.65258e-39	0.389243	1.33186e-34	0	GSTP1
IRF1	1.71266e-38	0.524498	2.36313e-34	0	IRF1
AGAP3	1.90266e-38	0.44536	2.62529e-34	0	AGAP3
FBXL5	2.57935e-38	0.411546	3.55899e-34	0	FBXL5
GGA2	3.41066e-38	0.401373	4.70603e-34	0	GGA2
CLIP2	4.78687e-38	0.422729	6.60492e-34	0	CLIP2
MILR1	5.3216e-38	0.411535	7.34274e-34	0	MILR1
SLC16A3	5.55627e-38	0.339708	7.66655e-34	0	SLC16A3
SLC16A10	5.59634e-38	0.535352	7.72184e-34	0	SLC16A10
BST1	6.1665e-38	0.421995	8.50853e-34	0	BST1
ITGAV	1.08586e-37	0.537838	1.49826e-33	0	ITGAV
IRAK1	1.8964e-37	0.405379	2.61665e-33	0	IRAK1
NDST1	3.91169e-37	0.386554	5.39735e-33	0	NDST1
CMKLR1	5.23186e-37	0.447063	7.21893e-33	0	CMKLR1
JAML	5.73509e-37	0.497577	7.91328e-33	0	JAML
PIK3CD	6.29109e-37	0.390267	8.68045e-33	0	PIK3CD
PLEC	1.1361e-36	0.387776	1.56759e-32	0	PLEC
FNDC3B	2.51974e-36	0.443094	3.47673e-32	0	FNDC3B
VMO1	2.6546e-36	0.705986	3.66281e-32	0	VMO1
SOCS3	9.75839e-36	0.357496	1.34646e-31	0	SOCS3
SYK	1.04784e-35	0.441746	1.44581e-31	0	SYK
APBB1IP	1.69326e-35	0.406823	2.33636e-31	0	APBB1IP
PLXNB2	2.33191e-35	0.349764	3.21757e-31	0	PLXNB2
KYNU	2.82061e-35	0.478017	3.89188e-31	0	KYNU
VSIR	4.75175e-35	0.399923	6.55646e-31	0	VSIR
IL3RA	6.50958e-35	0.446248	8.98192e-31	0	IL3RA
PLSCR1	1.99945e-34	0.403421	2.75884e-30	0	PLSCR1
DEPRECATED-ENSG00000108691	5.66777e-34	1.77132	7.82039e-30	0	DEPRECATED-ENSG00000108691
SNX20	7.26773e-34	0.402138	1.0028e-29	0	SNX20
AHR	1.40541e-33	0.422338	1.93918e-29	0	AHR
RGS19	1.88613e-33	0.351367	2.60248e-29	0	RGS19
UNC93B1	2.04084e-33	0.405148	2.81595e-29	0	UNC93B1
LSM6	3.46353e-33	0.41354	4.77897e-29	0	LSM6
CRYBG1	3.48268e-33	0.365609	4.80541e-29	0	CRYBG1
C15orf39	3.52102e-33	0.458415	4.85831e-29	0	C15orf39
IRAK3	4.99391e-33	0.362651	6.8906e-29	0	IRAK3
SLC35B2	6.21977e-33	0.471695	8.58204e-29	0	SLC35B2
QSOX1	1.43037e-32	0.382594	1.97362e-28	0	QSOX1
CPQ	1.479e-32	0.393553	2.04073e-28	0	CPQ
PKN1	2.11378e-32	0.366067	2.91659e-28	0	PKN1
ISCU	2.41164e-32	0.344639	3.32758e-28	0	ISCU
AKR1B1	2.7072e-32	0.530649	3.73539e-28	0	AKR1B1
NOTCH2NLC	6.17452e-32	0.336203	8.5196e-28	0	NOTCH2NLC
TMEM173	6.54523e-32	0.407631	9.03111e-28	0	TMEM173
ACOX1	7.34575e-32	0.340405	1.01357e-27	0	ACOX1
UBXN2B	9.13213e-32	0.397201	1.26005e-27	0	UBXN2B
BCL2A1	3.13888e-31	0.418794	4.33103e-27	0	BCL2A1
AGPAT2	4.82895e-31	0.304843	6.66298e-27	0	AGPAT2
PREX1	4.98329e-31	0.321359	6.87595e-27	0	PREX1
KLF6	5.62475e-31	0.398004	7.76103e-27	0	KLF6
IVNS1ABP	7.09289e-31	0.435695	9.78676e-27	0	IVNS1ABP
NRP1	8.03176e-31	0.377347	1.10822e-26	0	NRP1
SSH1	8.19113e-31	0.386621	1.13021e-26	0	SSH1
PNP	8.40927e-31	0.324555	1.16031e-26	0	PNP
SLC49A4	1.26436e-30	0.414139	1.74456e-26	0	SLC49A4
GNB2	1.32458e-30	0.314105	1.82766e-26	0	GNB2
MS4A7	1.47632e-30	0.434428	2.03703e-26	0	MS4A7
CDA	1.55345e-30	0.416775	2.14345e-26	0	CDA
SHKBP1	1.60683e-30	0.325795	2.2171e-26	0	SHKBP1
DHRS7	2.94765e-30	0.352061	4.06717e-26	0	DHRS7
MYO1F	4.91328e-30	0.336451	6.77935e-26	0	MYO1F
SWAP70	5.16237e-30	0.338021	7.12304e-26	0	SWAP70
ICAM1	6.06781e-30	0.412433	8.37236e-26	0	ICAM1
IL6ST	6.0789e-30	0.358164	8.38766e-26	0	IL6ST
ARHGAP4	7.66967e-30	0.37288	1.05826e-25	0	ARHGAP4
FOXP4	1.16664e-29	0.335626	1.60972e-25	0	FOXP4
RHOG	1.83427e-29	0.291561	2.53093e-25	0	RHOG
P2RX7	3.12067e-29	0.495838	4.3059e-25	0	P2RX7
STK40	3.18109e-29	0.344458	4.38927e-25	0	STK40
ARHGAP27	3.29852e-29	0.349957	4.55129e-25	0	ARHGAP27
WNK1	3.55844e-29	0.293315	4.90993e-25	0	WNK1
BASP1	3.7042e-29	0.375022	5.11105e-25	0	BASP1
DNM2	4.08004e-29	0.296821	5.62964e-25	0	DNM2
SERPINB1	5.145e-29	0.315067	7.09907e-25	0	SERPINB1
IFNAR2	6.21302e-29	0.307082	8.57273e-25	0	IFNAR2
SDCCAG8	7.81246e-29	0.347663	1.07796e-24	0	SDCCAG8
ABR	1.16193e-28	0.329432	1.60323e-24	0	ABR
MLKL	1.30984e-28	0.341874	1.80732e-24	0	MLKL
RALGDS	1.40399e-28	0.422296	1.93723e-24	0	RALGDS
TTLL4	1.61355e-28	0.365633	2.22637e-24	0	TTLL4
GLUL	4.79555e-28	0.415997	6.61689e-24	0	GLUL
SASH3	6.2016e-28	0.288725	8.55697e-24	0	SASH3
VAV1	7.19454e-28	0.317867	9.92702e-24	0	VAV1
PHC2	1.05546e-27	0.266028	1.45633e-23	0	PHC2
BACH1	1.24628e-27	0.349935	1.71962e-23	0	BACH1
DEPRECATED-ENSG00000188313	1.33396e-27	0.350402	1.84059e-23	0	DEPRECATED-ENSG00000188313
SRA1	1.85503e-27	0.3719	2.55957e-23	0	SRA1
TCIRG1	2.47537e-27	0.273999	3.41551e-23	0	TCIRG1
RILPL2	2.51818e-27	0.36254	3.47459e-23	0	RILPL2
ANKRD13D	2.67387e-27	0.29265	3.6894e-23	0	ANKRD13D
DEGS1	2.93184e-27	0.306868	4.04536e-23	0	DEGS1
CCL2	3.16875e-27	1.8329	4.37224e-23	0	CCL2
ARMT1	3.9041e-27	0.354211	5.38688e-23	0	ARMT1
MBOAT7	4.05432e-27	0.504845	5.59415e-23	0	MBOAT7
NOTCH2NLB	4.82799e-27	0.263714	6.66166e-23	0	NOTCH2NLB
ATG16L2	5.37077e-27	0.333574	7.41059e-23	0	ATG16L2
CBFB	5.39723e-27	0.306966	7.4471e-23	0	CBFB
TMEM50A	6.13907e-27	0.263765	8.47069e-23	0	TMEM50A
STAT1	1.00913e-26	0.509466	1.39239e-22	0	STAT1
TBC1D9	1.43886e-26	0.357012	1.98533e-22	0	TBC1D9
SLC9A1	1.97169e-26	0.311971	2.72054e-22	0	SLC9A1
CTSA	2.37843e-26	0.292317	3.28175e-22	0	CTSA
ARRB2	3.00168e-26	0.258964	4.14172e-22	0	ARRB2
RNF44	3.16959e-26	0.344256	4.37341e-22	0	RNF44
PPP1R9B	3.52882e-26	0.251553	4.86907e-22	0	PPP1R9B
ADA2	3.88662e-26	0.384495	5.36276e-22	0	ADA2
SLC1A3	5.04508e-26	0.384497	6.9612e-22	0	SLC1A3
GBGT1	7.41159e-26	0.334845	1.02265e-21	0	GBGT1
NOTCH3	8.01686e-26	0.446564	1.10617e-21	0	NOTCH3
TMEM106A	8.48074e-26	0.330764	1.17017e-21	0	TMEM106A
TOM1	9.16359e-26	0.301772	1.26439e-21	0	TOM1
RSRP1	1.00424e-25	0.308812	1.38565e-21	0	RSRP1
MAGED2	1.07886e-25	0.315815	1.48861e-21	0	MAGED2
LCP2	1.57186e-25	0.381377	2.16885e-21	0	LCP2
BHLHE41	1.59749e-25	0.354751	2.20421e-21	0	BHLHE41
SGPL1	1.80363e-25	0.351715	2.48864e-21	0	SGPL1
DEPRECATED-ENSG00000139318	1.99507e-25	0.265482	2.7528e-21	0	DEPRECATED-ENSG00000139318
SNX2	2.33604e-25	0.263892	3.22327e-21	0	SNX2
TIMP1	2.58308e-25	0.280049	3.56414e-21	0	TIMP1
KIF13A	4.22452e-25	0.271672	5.82899e-21	0	KIF13A
LRRC8C	4.33231e-25	0.348727	5.97772e-21	0	LRRC8C
PDE4A	6.99453e-25	0.267974	9.65106e-21	0	PDE4A
ARHGAP26	8.19499e-25	0.280419	1.13074e-20	0	ARHGAP26
SLC2A3	1.04824e-24	0.369851	1.44636e-20	0	SLC2A3
NT5E	1.2552e-24	0.383065	1.73193e-20	0	NT5E
VDR	1.362e-24	0.27659	1.87929e-20	0	VDR
LAT2	1.44745e-24	0.253507	1.99719e-20	0	LAT2
MPP1	1.51965e-24	0.271332	2.09681e-20	0	MPP1
SP100	1.88768e-24	0.290377	2.60462e-20	0	SP100
DEPRECATED-ENSG00000163931	2.03673e-24	0.266552	2.81027e-20	0	DEPRECATED-ENSG00000163931
CD81	2.76866e-24	0.305129	3.82019e-20	0	CD81
RAB27A	3.67731e-24	0.294187	5.07395e-20	0	RAB27A
MCL1	4.07478e-24	0.316843	5.62239e-20	0	MCL1
SH3BP1	5.05702e-24	0.290061	6.97767e-20	0	SH3BP1
DDX60L	5.27855e-24	0.252189	7.28335e-20	0	DDX60L
OTUD1	5.9761e-24	0.295396	8.24582e-20	0	OTUD1
GPR132	6.44503e-24	0.312638	8.89285e-20	0	GPR132
NOTCH2	6.84756e-24	0.311799	9.44827e-20	0	NOTCH2
DUSP6	8.48935e-24	0.28033	1.17136e-19	0	DUSP6
DEDD2	1.41118e-23	0.306079	1.94715e-19	0	DEDD2
FRAT2	1.49143e-23	0.326897	2.05787e-19	0	FRAT2
MID1IP1	1.69051e-23	0.294085	2.33256e-19	0	MID1IP1
PRKAA1	1.79102e-23	0.29834	2.47125e-19	0	PRKAA1
BAX	2.01742e-23	0.251135	2.78364e-19	0	BAX
DEPRECATED-ENSG00000059804	2.54592e-23	0.39574	3.51286e-19	0	DEPRECATED-ENSG00000059804
PLEKHO2	2.62748e-23	0.268136	3.62539e-19	0	PLEKHO2
SRI	2.9076e-23	0.287197	4.0119e-19	0	SRI
SLFN11	3.54893e-23	0.279108	4.89681e-19	0	SLFN11
CDK9	5.99632e-23	0.276155	8.27372e-19	0	CDK9
LRPAP1	6.51359e-23	0.259496	8.98745e-19	0	LRPAP1
IGFLR1	6.62515e-23	0.270118	9.14138e-19	0	IGFLR1
TYK2	1.70102e-22	0.273244	2.34707e-18	0	TYK2
TAPBP	2.20385e-22	0.272546	3.04087e-18	0	TAPBP
EML4	2.55793e-22	0.28664	3.52944e-18	0	EML4
CORO7	2.68871e-22	0.266687	3.70988e-18	0	CORO7
SLC12A9	2.8327e-22	0.327621	3.90856e-18	0	SLC12A9
ZNF281	2.98907e-22	0.304696	4.12431e-18	0	ZNF281
OSCAR	2.99172e-22	0.344806	4.12798e-18	0	OSCAR
RNASE6	3.64994e-22	0.340926	5.03619e-18	0	RNASE6
SLCO3A1	3.7103e-22	0.299577	5.11948e-18	0	SLCO3A1
ARHGEF10L	4.069e-22	0.270776	5.6144e-18	0	ARHGEF10L
RNPEPL1	4.62949e-22	0.259457	6.38777e-18	0	RNPEPL1
TGIF1	4.74104e-22	0.299175	6.54168e-18	0	TGIF1
CHST15	5.13529e-22	0.259334	7.08567e-18	0	CHST15
SH3KBP1	6.27523e-22	0.278177	8.65857e-18	0	SH3KBP1
CPNE2	6.57285e-22	0.266083	9.06921e-18	0	CPNE2
UBE2D1	6.78277e-22	0.282057	9.35886e-18	0	UBE2D1
MAML1	7.19286e-22	0.27335	9.9247e-18	0	MAML1
TBXAS1	7.72429e-22	0.276808	1.0658e-17	0	TBXAS1
MMP19	9.09265e-22	0.422757	1.2546e-17	0	MMP19
PRKCD	1.0794e-21	0.250672	1.48936e-17	0	PRKCD
KLF13	1.1267e-21	0.268726	1.55462e-17	0	KLF13
VHL	1.53766e-21	0.286066	2.12167e-17	0	VHL
ZMIZ2	2.06084e-21	0.270302	2.84354e-17	0	ZMIZ2
CCNL1	2.31558e-21	0.288211	3.19504e-17	0	CCNL1
ALDH3B1	3.28365e-21	0.297166	4.53078e-17	0	ALDH3B1
ATP6V0D1	5.83503e-21	0.269373	8.05118e-17	0	ATP6V0D1
CORO1A	6.03256e-21	0.294088	8.32372e-17	0	CORO1A
DYNLT3	7.66588e-21	0.260182	1.05774e-16	0	DYNLT3
HNRNPH2	1.14801e-20	0.273188	1.58402e-16	0	HNRNPH2
CD55	1.24856e-20	0.27369	1.72276e-16	0	CD55
METRNL	1.43764e-20	0.28802	1.98365e-16	0	METRNL
TMEM51	1.80251e-20	0.271453	2.4871e-16	0	TMEM51
LFNG	1.83372e-20	0.254718	2.53017e-16	0	LFNG
TMEM35B	2.02935e-20	0.266878	2.80009e-16	0	TMEM35B
ATP2C1	2.13256e-20	0.263436	2.9425e-16	0	ATP2C1
MGAT4A	2.61885e-20	0.287865	3.61349e-16	0	MGAT4A
SCO2	2.72224e-20	0.252374	3.75615e-16	0	SCO2
MSC	3.39125e-20	0.429223	4.67925e-16	0	MSC
RELB	4.65568e-20	0.267217	6.42391e-16	0	RELB
RABAC1	6.33822e-20	0.26664	8.74547e-16	0	RABAC1
ZNF217	1.23604e-19	0.268891	1.70549e-15	0	ZNF217
PPP1R18	1.83776e-19	0.304464	2.53574e-15	0	PPP1R18
HERPUD2	1.33748e-18	0.271968	1.84546e-14	0	HERPUD2
SIK3	1.43467e-18	0.294235	1.97956e-14	0	SIK3
FPR3	2.21286e-18	0.456471	3.0533e-14	0	FPR3
CAPN1	2.3269e-18	0.256146	3.21066e-14	0	CAPN1
ARHGAP9	6.69233e-18	0.273835	9.23408e-14	0	ARHGAP9
NADK	9.12342e-18	0.252563	1.25885e-13	0	NADK
KLF4	1.84198e-17	0.338145	2.54157e-13	0	KLF4
CEBPB	4.45748e-17	0.279139	6.15043e-13	0	CEBPB
PPP1R15A	5.62249e-17	0.269108	7.75791e-13	0	PPP1R15A
USB1	1.72979e-16	0.261773	2.38677e-12	0	USB1
HK2	2.22636e-16	0.256264	3.07193e-12	0	HK2
GPR35	1.05992e-15	0.31334	1.46248e-11	0	GPR35
TIPARP	1.54709e-15	0.342361	2.13468e-11	0	TIPARP
ETS2	1.82984e-14	0.293236	2.52481e-10	0	ETS2
ZFP36L2	3.11809e-14	0.258725	4.30235e-10	0	ZFP36L2
H1FX	4.52662e-14	0.370505	6.24584e-10	0	H1FX
ZNRF2	1.23799e-13	0.2591	1.70818e-09	0	ZNRF2
TSC22D3	8.00808e-13	0.258593	1.10495e-08	0	TSC22D3
MAP3K8	1.05801e-11	0.316044	1.45984e-07	0	MAP3K8
DUSP4	5.84402e-11	0.264319	8.06358e-07	0	DUSP4
H1F0	8.72462e-10	0.315771	1.20382e-05	0	H1F0
LPL	0	3.14098	0	1	LPL
TACSTD2	0	3.11096	0	1	TACSTD2
MFSD12	0	2.35359	0	1	MFSD12
HMG20B	0	2.14957	0	1	HMG20B
ENTPD1	0	1.86819	0	1	ENTPD1
OCSTAMP	4.06454e-279	1.65075	5.60825e-275	1	OCSTAMP
GPAT3	5.00091e-273	1.92516	6.90025e-269	1	GPAT3
ZNF366	1.00998e-272	1.51442	1.39357e-268	1	ZNF366
NR4A3	2.04394e-270	2.57946	2.82023e-266	1	NR4A3
CCL22	3.54859e-268	4.3368	4.89634e-264	1	CCL22
ATF3	6.71344e-262	2.30057	9.2632e-258	1	ATF3
PLEK	1.07837e-260	1.91845	1.48793e-256	1	PLEK
HOMER1	9.97265e-260	1.64528	1.37603e-255	1	HOMER1
CD1C	1.7498e-258	2.24713	2.41438e-254	1	CD1C
GSN	3.93151e-258	1.44334	5.4247e-254	1	GSN
GPC4	1.07318e-252	2.33407	1.48077e-248	1	GPC4
A2M	5.9816e-251	2.27639	8.25341e-247	1	A2M
MATK	2.29673e-250	1.93971	3.16903e-246	1	MATK
LIPA	3.20398e-244	2.3774	4.42085e-240	1	LIPA
CSF1	2.37726e-239	2.94897	3.28015e-235	1	CSF1
DHRS9	1.43537e-237	1.58415	1.98053e-233	1	DHRS9
SGK1	1.58672e-235	1.88117	2.18935e-231	1	SGK1
CD83	4.02309e-235	1.92218	5.55106e-231	1	CD83
DCSTAMP	1.0995e-233	1.73542	1.51709e-229	1	DCSTAMP
TMSB10	1.30391e-230	1.05691	1.79914e-226	1	TMSB10
ATP2B4	8.82105e-229	2.00485	1.21713e-224	1	ATP2B4
ALCAM	9.09018e-226	1.45958	1.25426e-221	1	ALCAM
PALLD	3.76997e-223	2.10585	5.20181e-219	1	PALLD
ENC1	1.87868e-221	1.98919	2.5922e-217	1	ENC1
ANXA11	2.13175e-220	1.27485	2.94139e-216	1	ANXA11
CD9	4.5979e-218	1.35176	6.34419e-214	1	CD9
CD84	1.90731e-213	1.62279	2.63171e-209	1	CD84
DEPRECATED-ENSG00000175899	2.25962e-212	1.83999	3.11782e-208	1	DEPRECATED-ENSG00000175899
NEK6	6.47887e-210	1.18612	8.93955e-206	1	NEK6
CASS4	6.07975e-207	1.32476	8.38884e-203	1	CASS4
RAMP1	4.11279e-205	1.55847	5.67482e-201	1	RAMP1
TIAM1	1.95668e-203	1.25799	2.69983e-199	1	TIAM1
SLC38A1	2.27781e-203	1.03351	3.14292e-199	1	SLC38A1
LSP1	5.80298e-203	1.20655	8.00695e-199	1	LSP1
FGL2	1.16686e-198	1.89363	1.61004e-194	1	FGL2
CD1B	5.53869e-195	1.87335	7.64229e-191	1	CD1B
SEMA7A	1.47991e-192	1.2927	2.04198e-188	1	SEMA7A
RGCC	5.71649e-191	1.8956	7.88761e-187	1	RGCC
EGR2	1.83995e-189	1.44012	2.53877e-185	1	EGR2
CD276	1.7078e-187	1.24499	2.35642e-183	1	CD276
PIM3	4.06381e-186	1.34538	5.60724e-182	1	PIM3
ACTB	9.13572e-186	0.959052	1.26055e-181	1	ACTB
VIM	2.72763e-180	0.706292	3.76359e-176	1	VIM
INHBA	5.19014e-178	1.5901	7.16135e-174	1	INHBA
SLC15A3	6.98557e-177	1.61484	9.63868e-173	1	SLC15A3
HIVEP3	1.28164e-176	1.50465	1.7684e-172	1	HIVEP3
ATP1B1	2.76812e-176	1.12833	3.81945e-172	1	ATP1B1
ITGAM	2.07523e-172	1.13795	2.86341e-168	1	ITGAM
CD63	1.4853e-168	0.908959	2.04941e-164	1	CD63
MRAS	2.77063e-168	1.3473	3.82292e-164	1	MRAS
NPR1	3.13979e-167	0.983925	4.33228e-163	1	NPR1
SPRY2	4.66321e-166	1.2108	6.4343e-162	1	SPRY2
CCL24	3.12856e-163	1.21291	4.31678e-159	1	CCL24
CRLF2	2.13957e-162	1.93983	2.95219e-158	1	CRLF2
CCND2	1.56636e-160	1.12331	2.16126e-156	1	CCND2
ALDH1A2	3.44961e-160	1.69512	4.75977e-156	1	ALDH1A2
RHOC	6.2095e-157	1.38057	8.56787e-153	1	RHOC
DAGLA	1.02536e-155	1.16281	1.4148e-151	1	DAGLA
ACTG1	5.15293e-155	0.998526	7.11001e-151	1	ACTG1
PRXL2A	4.61377e-153	1.26373	6.36608e-149	1	PRXL2A
SLC27A3	5.12941e-151	1.2075	7.07755e-147	1	SLC27A3
MYO1E	1.20924e-149	1.21452	1.66851e-145	1	MYO1E
MAFF	1.49055e-148	1.05191	2.05666e-144	1	MAFF
GPX3	7.5672e-148	1.12551	1.04412e-143	1	GPX3
TNFRSF21	5.37717e-146	1.70734	7.41941e-142	1	TNFRSF21
EMP1	1.54986e-145	1.41353	2.1385e-141	1	EMP1
CD300LB	3.77373e-145	1.48584	5.20699e-141	1	CD300LB
F3	4.38503e-145	2.14145	6.05046e-141	1	F3
CD52	1.62444e-142	1.43403	2.2414e-138	1	CD52
FABP5	6.05985e-140	1.69109	8.36138e-136	1	FABP5
SLC1A4	1.0852e-139	1.12266	1.49735e-135	1	SLC1A4
CD1E	3.37024e-137	1.54093	4.65026e-133	1	CD1E
TBKBP1	2.93055e-135	0.955884	4.04358e-131	1	TBKBP1
S100A13	1.89387e-134	1.22923	2.61316e-130	1	S100A13
HSD3B7	1.69037e-133	1.17089	2.33238e-129	1	HSD3B7
FAM20C	7.56807e-133	1.0113	1.04424e-128	1	FAM20C
ARHGAP25	1.60324e-132	0.980453	2.21215e-128	1	ARHGAP25
SLC37A2	5.73608e-131	1.19929	7.91464e-127	1	SLC37A2
IL1RN	1.04395e-130	1.14582	1.44044e-126	1	IL1RN
YWHAQ	3.9362e-130	1.0696	5.43117e-126	1	YWHAQ
AMZ2	1.1249e-128	0.922915	1.55214e-124	1	AMZ2
ITGB2	1.13259e-126	0.653499	1.56275e-122	1	ITGB2
CA2	4.30186e-126	1.50559	5.93571e-122	1	CA2
TM4SF19	3.02562e-125	2.40298	4.17475e-121	1	TM4SF19
PPFIBP1	4.77384e-125	0.946129	6.58695e-121	1	PPFIBP1
SEL1L3	3.00182e-123	1.24185	4.14191e-119	1	SEL1L3
DOT1L	6.82053e-123	0.837438	9.41097e-119	1	DOT1L
PRCP	4.64376e-121	1.04009	6.40745e-117	1	PRCP
ADGRE5	6.45472e-121	1.17024	8.90623e-117	1	ADGRE5
PEA15	1.55683e-117	0.833242	2.14812e-113	1	PEA15
CLN8	5.63845e-117	1.14488	7.77993e-113	1	CLN8
RASSF5	3.55439e-115	0.968955	4.90435e-111	1	RASSF5
LGALS3	6.16275e-115	1.35069	8.50336e-111	1	LGALS3
ADAM15	3.0777e-114	0.937577	4.24661e-110	1	ADAM15
FKBP1A	1.01349e-113	0.967385	1.39842e-109	1	FKBP1A
FLT1	4.57214e-113	1.24664	6.30864e-109	1	FLT1
SERTAD2	7.60127e-110	1.00088	1.04882e-105	1	SERTAD2
DUSP7	2.99225e-108	1.23114	4.12871e-104	1	DUSP7
AHCYL1	5.50775e-107	0.940387	7.59959e-103	1	AHCYL1
C1orf54	7.35454e-107	0.90868	1.01478e-102	1	C1orf54
ST3GAL5	8.47485e-107	0.894196	1.16936e-102	1	ST3GAL5
SPOCD1	3.96944e-106	0.96693	5.47703e-102	1	SPOCD1
DPYSL2	4.37094e-106	1.13636	6.03103e-102	1	DPYSL2
ARHGAP10	4.86468e-106	0.870494	6.71229e-102	1	ARHGAP10
ESYT2	5.5077e-106	0.960324	7.59953e-102	1	ESYT2
GCLC	6.03772e-106	1.29146	8.33085e-102	1	GCLC
LCP1	7.10328e-104	0.566879	9.80111e-100	1	LCP1
SLC25A25	7.25425e-102	0.857886	1.00094e-97	1	SLC25A25
RFTN1	1.89767e-101	1.03572	2.6184e-97	1	RFTN1
ITGA5	7.81391e-100	1.01496	1.07816e-95	1	ITGA5
PTPRE	4.88549e-99	0.634497	6.741e-95	1	PTPRE
SELENON	3.63101e-98	1.33021	5.01007e-94	1	SELENON
SRD5A3	1.98341e-96	0.838133	2.7367e-92	1	SRD5A3
REL	1.29927e-95	1.34062	1.79273e-91	1	REL
ITGAX	3.55257e-93	0.598229	4.90183e-89	1	ITGAX
GNA13	6.32454e-92	0.915178	8.7266e-88	1	GNA13
ATP1A1	2.79778e-91	0.780844	3.86037e-87	1	ATP1A1
MAP4K3	1.90931e-90	0.728504	2.63447e-86	1	MAP4K3
FSCN1	8.46473e-90	1.09299	1.16796e-85	1	FSCN1
CAMK1	9.93419e-88	0.973665	1.37072e-83	1	CAMK1
ITGB1BP1	2.30546e-87	0.857563	3.18108e-83	1	ITGB1BP1
PPARD	1.98621e-86	0.767061	2.74057e-82	1	PPARD
CLIC4	2.045e-84	0.976132	2.82169e-80	1	CLIC4
TGM2	4.00825e-84	1.20171	5.53059e-80	1	TGM2
FLRT2	2.54358e-83	0.765737	3.50964e-79	1	FLRT2
TFRC	2.79075e-82	1.19902	3.85068e-78	1	TFRC
IQGAP2	3.8387e-82	0.76516	5.29663e-78	1	IQGAP2
BCAP31	1.08233e-80	0.64046	1.4934e-76	1	BCAP31
EVL	1.57734e-80	0.956211	2.17642e-76	1	EVL
YBX3	6.21966e-80	0.794714	8.58188e-76	1	YBX3
NRROS	7.32442e-78	0.803432	1.01062e-73	1	NRROS
JARID2	1.66193e-77	0.835005	2.29314e-73	1	JARID2
CMTM6	1.98151e-77	0.755019	2.73408e-73	1	CMTM6
ABL2	8.36674e-77	0.747685	1.15444e-72	1	ABL2
PLCB2	1.01986e-76	0.811714	1.4072e-72	1	PLCB2
CDKN1A	1.28951e-76	0.869517	1.77927e-72	1	CDKN1A
IFI30	1.47961e-75	0.570839	2.04156e-71	1	IFI30
ZC3H12C	5.5455e-75	0.670985	7.65168e-71	1	ZC3H12C
TNFRSF18	6.10591e-75	0.772945	8.42493e-71	1	TNFRSF18
NIBAN1	4.75203e-74	0.635986	6.55686e-70	1	NIBAN1
RNF19A	4.46958e-73	0.838271	6.16712e-69	1	RNF19A
G6PD	9.84057e-73	0.70161	1.3578e-68	1	G6PD
CRIP1	9.99762e-73	1.71133	1.37947e-68	1	CRIP1
YWHAZ	2.27803e-70	0.611345	3.14323e-66	1	YWHAZ
RIN2	2.50992e-70	0.770407	3.46319e-66	1	RIN2
GLIPR1	1.18861e-68	0.944589	1.64005e-64	1	GLIPR1
VWA8	3.50591e-68	0.556323	4.83746e-64	1	VWA8
DEPRECATED-ENSG00000124831	3.49636e-67	0.689858	4.82427e-63	1	DEPRECATED-ENSG00000124831
CBX6	1.27497e-66	0.759373	1.75921e-62	1	CBX6
STXBP1	1.25442e-65	0.661325	1.73084e-61	1	STXBP1
POLD1	1.58594e-65	0.66697	2.18828e-61	1	POLD1
PLEKHO1	7.83616e-65	0.532384	1.08123e-60	1	PLEKHO1
AQP3	3.36296e-64	0.683827	4.64021e-60	1	AQP3
MAN1A1	2.15682e-63	0.741305	2.97597e-59	1	MAN1A1
NCAM1	1.71182e-62	0.671619	2.36197e-58	1	NCAM1
LMNB1	2.81943e-62	0.617419	3.89025e-58	1	LMNB1
PPARGC1B	2.83403e-62	0.627666	3.9104e-58	1	PPARGC1B
TSC22D1	3.72151e-62	1.17635	5.13493e-58	1	TSC22D1
TSPAN17	1.89859e-61	0.740962	2.61967e-57	1	TSPAN17
KIAA0930	4.41213e-61	0.692304	6.08785e-57	1	KIAA0930
DLGAP4	8.24449e-61	0.693569	1.13757e-56	1	DLGAP4
LRRC8A	2.50809e-60	0.837864	3.46067e-56	1	LRRC8A
TMEM43	3.40444e-60	0.64384	4.69745e-56	1	TMEM43
PIM1	3.0579e-59	0.874406	4.21929e-55	1	PIM1
SLC44A2	3.424e-59	0.707904	4.72443e-55	1	SLC44A2
LGALS9	6.12176e-59	0.660529	8.4468e-55	1	LGALS9
KCNK13	4.65743e-58	0.543147	6.42632e-54	1	KCNK13
RAC2	4.94562e-58	0.653563	6.82397e-54	1	RAC2
SORT1	6.58932e-57	0.791401	9.09195e-53	1	SORT1
SPRED1	1.62295e-56	0.722513	2.23935e-52	1	SPRED1
CLDN12	4.66581e-56	0.53442	6.43788e-52	1	CLDN12
CYP51A1	3.1243e-55	0.70154	4.3109e-51	1	CYP51A1
SPN	1.01309e-54	0.767371	1.39787e-50	1	SPN
AMD1	3.26204e-54	0.588383	4.50097e-50	1	AMD1
IER5L	8.66414e-54	0.609087	1.19548e-49	1	IER5L
SLC29A3	2.30543e-53	0.595264	3.18104e-49	1	SLC29A3
DIAPH1	3.56713e-53	0.572225	4.92193e-49	1	DIAPH1
DUSP2	4.40241e-53	0.912162	6.07444e-49	1	DUSP2
H6PD	4.65105e-53	0.733091	6.41753e-49	1	H6PD
CBLB	6.56637e-53	0.667286	9.06028e-49	1	CBLB
M6PR	7.43289e-53	0.535105	1.02559e-48	1	M6PR
PLD3	1.54976e-52	0.877042	2.13836e-48	1	PLD3
LRRFIP1	1.73504e-52	0.621134	2.39401e-48	1	LRRFIP1
NEMP1	3.39433e-52	0.565462	4.6835e-48	1	NEMP1
ID2	7.57295e-52	0.8052	1.04492e-47	1	ID2
TXNRD1	1.15138e-51	0.581908	1.58867e-47	1	TXNRD1
FAM13B	1.32431e-51	0.594074	1.82729e-47	1	FAM13B
DUSP5	2.42771e-51	0.779895	3.34975e-47	1	DUSP5
CD226	7.5214e-51	0.808764	1.0378e-46	1	CD226
SPAG9	9.33301e-51	0.593974	1.28777e-46	1	SPAG9
PLBD2	1.22132e-50	0.656087	1.68518e-46	1	PLBD2
ZMYND8	1.64199e-50	0.661242	2.26562e-46	1	ZMYND8
MYDGF	5.34958e-50	0.508585	7.38135e-46	1	MYDGF
CSTB	5.49293e-50	0.747699	7.57914e-46	1	CSTB
TPM4	8.06468e-50	0.577946	1.11276e-45	1	TPM4
RASAL2	3.54483e-49	0.51141	4.89115e-45	1	RASAL2
TNFRSF1B	4.0556e-49	0.58884	5.59592e-45	1	TNFRSF1B
ATP6V1B2	4.56349e-49	0.8744	6.29671e-45	1	ATP6V1B2
ELMO2	9.03043e-49	0.608435	1.24602e-44	1	ELMO2
ARHGAP15	1.27236e-48	0.51727	1.75561e-44	1	ARHGAP15
FKBP5	1.84509e-48	0.568206	2.54586e-44	1	FKBP5
SDC2	2.64533e-48	0.481539	3.65003e-44	1	SDC2
DYRK2	2.69196e-48	0.608875	3.71437e-44	1	DYRK2
SNAI3	2.70075e-48	0.730724	3.7265e-44	1	SNAI3
SUN2	3.71798e-48	0.507261	5.13008e-44	1	SUN2
SPP1	7.56772e-48	0.972969	1.04419e-43	1	SPP1
FEM1B	9.43393e-48	0.643399	1.30169e-43	1	FEM1B
RAB7B	1.09443e-47	0.870648	1.5101e-43	1	RAB7B
ATP5F1D	2.01784e-47	0.53618	2.78421e-43	1	ATP5F1D
MFSD6	2.76802e-47	0.568597	3.81932e-43	1	MFSD6
SLC16A6	3.43056e-47	0.651853	4.73349e-43	1	SLC16A6
RASGEF1B	1.07732e-46	0.572333	1.48649e-42	1	RASGEF1B
BAIAP2	1.65114e-46	0.532608	2.27824e-42	1	BAIAP2
CYTH4	2.70145e-46	0.580937	3.72747e-42	1	CYTH4
ATP6AP2	6.46517e-46	0.518291	8.92064e-42	1	ATP6AP2
ZNF385A	7.82438e-46	0.568002	1.07961e-41	1	ZNF385A
PRKCB	1.09806e-45	0.980291	1.5151e-41	1	PRKCB
CTNNAL1	2.5882e-45	0.493932	3.5712e-41	1	CTNNAL1
ATP5MC3	3.19632e-45	0.529443	4.41028e-41	1	ATP5MC3
STAT6	3.58017e-45	0.530804	4.93992e-41	1	STAT6
ST6GALNAC6	1.76211e-44	0.652485	2.43135e-40	1	ST6GALNAC6
UGDH	2.38927e-44	0.555174	3.29671e-40	1	UGDH
TOB1	3.26125e-44	0.659133	4.49987e-40	1	TOB1
PACS1	4.15084e-44	0.56081	5.72733e-40	1	PACS1
PTPN7	4.1684e-44	0.582117	5.75156e-40	1	PTPN7
LILRA2	5.89943e-44	0.615715	8.14003e-40	1	LILRA2
PRKAR1A	1.52851e-43	0.505505	2.10903e-39	1	PRKAR1A
INPP5A	1.64654e-43	0.531064	2.2719e-39	1	INPP5A
MESD	1.65815e-43	0.550174	2.28792e-39	1	MESD
HERPUD1	2.01072e-43	0.613714	2.77439e-39	1	HERPUD1
NCLN	2.44108e-43	0.560716	3.3682e-39	1	NCLN
SIL1	2.56063e-43	0.576711	3.53315e-39	1	SIL1
CD74	2.73545e-43	0.776655	3.77437e-39	1	CD74
JUNB	4.60404e-43	0.479818	6.35265e-39	1	JUNB
SLC35F5	5.56333e-43	0.494806	7.67628e-39	1	SLC35F5
PIP5K1C	7.6348e-43	0.492791	1.05345e-38	1	PIP5K1C
ATP13A3	3.7035e-42	0.566593	5.11009e-38	1	ATP13A3
TNFSF14	4.11346e-42	0.739698	5.67575e-38	1	TNFSF14
THAP12	7.46079e-42	0.50381	1.02944e-37	1	THAP12
PI4K2A	7.64339e-42	0.531205	1.05464e-37	1	PI4K2A
BTG2	1.07926e-41	0.555257	1.48917e-37	1	BTG2
ILRUN	3.636e-41	0.53457	5.01695e-37	1	ILRUN
ZYX	4.05004e-41	0.44512	5.58825e-37	1	ZYX
TRIM8	7.73034e-41	0.586857	1.06663e-36	1	TRIM8
ATP6AP1	1.03719e-40	0.419336	1.43112e-36	1	ATP6AP1
ITGB7	1.31469e-40	0.678305	1.81401e-36	1	ITGB7
TAB2	1.47291e-40	0.519982	2.03233e-36	1	TAB2
PRDM1	2.80315e-40	0.504074	3.86779e-36	1	PRDM1
GLS	2.82419e-40	0.480411	3.89682e-36	1	GLS
UBASH3B	3.16796e-40	0.638176	4.37115e-36	1	UBASH3B
FGR	3.83844e-40	0.690409	5.29628e-36	1	FGR
INSIG1	6.39511e-40	0.957951	8.82398e-36	1	INSIG1
CD274	1.00205e-39	0.618004	1.38263e-35	1	CD274
ADO	1.17173e-39	0.534234	1.61675e-35	1	ADO
MAP2K3	2.36048e-39	0.483841	3.257e-35	1	MAP2K3
HSP90AB1	2.41045e-39	0.472115	3.32594e-35	1	HSP90AB1
UBE2J1	2.49872e-39	0.465973	3.44773e-35	1	UBE2J1
SRPRB	2.94325e-39	0.493242	4.0611e-35	1	SRPRB
CTSZ	3.85985e-39	0.439083	5.32581e-35	1	CTSZ
TREM2	6.34633e-39	0.508877	8.75666e-35	1	TREM2
TMC6	1.27167e-38	0.509802	1.75464e-34	1	TMC6
TIMP2	1.33393e-38	0.455959	1.84056e-34	1	TIMP2
ZNF706	1.40356e-38	0.492222	1.93663e-34	1	ZNF706
CHD7	2.62475e-38	0.443649	3.62164e-34	1	CHD7
LMNA	2.67604e-38	0.733557	3.6924e-34	1	LMNA
FERMT3	5.51241e-38	0.494136	7.60602e-34	1	FERMT3
PTPN6	5.76959e-38	0.445053	7.96087e-34	1	PTPN6
SH3GLB1	9.09787e-38	0.610689	1.25532e-33	1	SH3GLB1
SPSB1	1.31917e-37	0.439959	1.82019e-33	1	SPSB1
CALM2	1.98006e-37	0.462302	2.73208e-33	1	CALM2
TNFRSF4	2.22782e-37	0.558571	3.07394e-33	1	TNFRSF4
TXNIP	2.55317e-37	0.565357	3.52286e-33	1	TXNIP
FYTTD1	1.49719e-36	0.493744	2.06582e-32	1	FYTTD1
AP2S1	2.76039e-36	0.463279	3.80879e-32	1	AP2S1
GPR137B	4.0491e-36	0.787697	5.58694e-32	1	GPR137B
ACTR1B	5.8036e-36	0.465485	8.00781e-32	1	ACTR1B
ARID3A	9.02271e-36	0.417599	1.24495e-31	1	ARID3A
PTPRA	1.05191e-35	0.470736	1.45142e-31	1	PTPRA
CALU	1.05869e-35	0.536268	1.46078e-31	1	CALU
WARS	1.48654e-35	0.500222	2.05112e-31	1	WARS
SPINT1	2.04572e-35	0.435622	2.82269e-31	1	SPINT1
ITGB3	2.51661e-35	0.563324	3.47242e-31	1	ITGB3
MGAT1	3.38727e-35	0.536796	4.67376e-31	1	MGAT1
CELF1	3.89641e-35	0.472298	5.37627e-31	1	CELF1
NDEL1	5.75717e-35	0.480988	7.94375e-31	1	NDEL1
ABCC1	9.92319e-35	0.53231	1.3692e-30	1	ABCC1
VAPA	1.39583e-34	0.432001	1.92597e-30	1	VAPA
ATP6V0A1	2.13604e-34	0.501357	2.9473e-30	1	ATP6V0A1
TTYH3	3.65762e-34	0.444387	5.04678e-30	1	TTYH3
KLF9	4.65191e-34	0.466542	6.41871e-30	1	KLF9
LMBR1L	5.02696e-34	0.465555	6.9362e-30	1	LMBR1L
DEPRECATED-ENSG00000115738	6.10383e-34	0.695782	8.42206e-30	1	DEPRECATED-ENSG00000115738
MALT1	7.76554e-34	0.451919	1.07149e-29	1	MALT1
ACSL4	8.6135e-34	0.510558	1.18849e-29	1	ACSL4
DEPRECATED-ENSG00000196821	1.02128e-33	0.398429	1.40916e-29	1	DEPRECATED-ENSG00000196821
UBA5	1.18384e-33	0.405227	1.63346e-29	1	UBA5
SLC26A11	1.21852e-33	0.546892	1.68132e-29	1	SLC26A11
MREG	1.47534e-33	0.485133	2.03568e-29	1	MREG
SSR3	1.99254e-33	0.430073	2.7493e-29	1	SSR3
CD40	3.1215e-33	0.613702	4.30705e-29	1	CD40
PCYT1A	3.37398e-33	0.511758	4.65541e-29	1	PCYT1A
OTUD4	3.74793e-33	0.433765	5.1714e-29	1	OTUD4
MEF2D	4.22894e-33	0.456457	5.83509e-29	1	MEF2D
ADAM17	4.92011e-33	0.460136	6.78877e-29	1	ADAM17
TNFAIP3	5.04526e-33	0.735239	6.96145e-29	1	TNFAIP3
OGFRL1	6.34002e-33	0.58476	8.74796e-29	1	OGFRL1
CPM	6.9742e-33	0.48423	9.62301e-29	1	CPM
BAG3	8.88267e-33	0.510984	1.22563e-28	1	BAG3
FGFR1	1.21121e-32	0.50763	1.67123e-28	1	FGFR1
CPEB4	1.37411e-32	0.543411	1.896e-28	1	CPEB4
CCDC47	1.38427e-32	0.421088	1.91001e-28	1	CCDC47
SLC25A6	1.60485e-32	0.480478	2.21437e-28	1	SLC25A6
RAB20	7.22008e-32	0.534975	9.96227e-28	1	RAB20
NFATC3	1.25321e-31	0.465325	1.72918e-27	1	NFATC3
CNIH1	1.33236e-31	0.443272	1.83839e-27	1	CNIH1
NDRG1	2.44716e-31	0.41362	3.3766e-27	1	NDRG1
RAP1A	2.90155e-31	0.455122	4.00356e-27	1	RAP1A
EIF4E	3.79959e-31	0.418351	5.24267e-27	1	EIF4E
ASAP1	3.81658e-31	0.370271	5.26612e-27	1	ASAP1
CLCF1	4.86341e-31	0.658193	6.71053e-27	1	CLCF1
SELENOH	5.01609e-31	0.468504	6.9212e-27	1	SELENOH
ARL8B	7.12104e-31	0.469142	9.82562e-27	1	ARL8B
FLNA	8.59927e-31	0.30237	1.18653e-26	1	FLNA
RRBP1	9.78367e-31	0.464288	1.34995e-26	1	RRBP1
GM2A	1.19983e-30	1.03258	1.65553e-26	1	GM2A
ACO2	1.61495e-30	0.439499	2.22831e-26	1	ACO2
IRF8	1.91082e-30	0.569561	2.63655e-26	1	IRF8
CMC2	2.23527e-30	0.45349	3.08422e-26	1	CMC2
IL2RG	2.77023e-30	0.413984	3.82236e-26	1	IL2RG
ATP5MC1	3.78189e-30	0.383647	5.21826e-26	1	ATP5MC1
RHEB	4.62631e-30	0.392194	6.38338e-26	1	RHEB
NIBAN2	4.71258e-30	0.371739	6.50242e-26	1	NIBAN2
GPD2	1.19674e-29	0.474905	1.65127e-25	1	GPD2
SMAD7	2.71908e-29	0.519641	3.75179e-25	1	SMAD7
EIF4G1	3.03152e-29	0.41023	4.18289e-25	1	EIF4G1
CALR	3.2866e-29	0.365328	4.53484e-25	1	CALR
MAP3K3	4.09077e-29	0.402859	5.64444e-25	1	MAP3K3
EIF5	6.25244e-29	0.402178	8.62712e-25	1	EIF5
CYCS	7.83795e-29	0.432924	1.08148e-24	1	CYCS
DNAJB5	9.38264e-29	0.431101	1.29462e-24	1	DNAJB5
MAPK6	1.20225e-28	0.449734	1.65886e-24	1	MAPK6
DPP9	1.29634e-28	0.468777	1.78869e-24	1	DPP9
SMCO4	1.35383e-28	0.366229	1.86802e-24	1	SMCO4
SULF2	1.82781e-28	0.581013	2.52201e-24	1	SULF2
SLC50A1	2.66909e-28	0.408604	3.68281e-24	1	SLC50A1
LIMK1	2.90886e-28	0.381201	4.01364e-24	1	LIMK1
MITF	4.6423e-28	0.407662	6.40545e-24	1	MITF
XPC	6.1546e-28	0.350991	8.49212e-24	1	XPC
CHKA	3.05285e-27	0.326998	4.21232e-23	1	CHKA
NDUFA4	3.09502e-27	0.413249	4.27052e-23	1	NDUFA4
PHLDA1	3.28478e-27	0.599632	4.53233e-23	1	PHLDA1
STOM	4.2423e-27	0.425739	5.85353e-23	1	STOM
ACTN1	1.17363e-26	0.486169	1.61937e-22	1	ACTN1
LITAF	1.44452e-26	0.527389	1.99315e-22	1	LITAF
PARP12	1.483e-26	0.418544	2.04624e-22	1	PARP12
ALAS1	1.89137e-26	0.487154	2.60971e-22	1	ALAS1
MEF2A	2.39849e-26	0.390817	3.30944e-22	1	MEF2A
PPT1	2.57673e-26	0.396971	3.55537e-22	1	PPT1
JUND	2.71105e-26	0.320609	3.74071e-22	1	JUND
TIMM10	3.17726e-26	0.413997	4.38398e-22	1	TIMM10
NUMB	5.19582e-26	0.443681	7.16919e-22	1	NUMB
SREBF2	5.94883e-26	0.397209	8.2082e-22	1	SREBF2
SLC35B1	6.33521e-26	0.396508	8.74133e-22	1	SLC35B1
KDM7A	1.12261e-25	0.386344	1.54897e-21	1	KDM7A
ARHGEF2	1.4025e-25	0.380425	1.93517e-21	1	ARHGEF2
RAB14	1.91773e-25	0.398496	2.64608e-21	1	RAB14
UTP6	1.92662e-25	0.433096	2.65835e-21	1	UTP6
HMGCR	2.16686e-25	0.499834	2.98983e-21	1	HMGCR
TRAM1	2.16949e-25	0.388621	2.99346e-21	1	TRAM1
VARS	2.89662e-25	0.353911	3.99675e-21	1	VARS
SLC38A2	2.99332e-25	0.403775	4.13019e-21	1	SLC38A2
LIMS1	4.3307e-25	0.441239	5.9755e-21	1	LIMS1
NACC1	4.87842e-25	0.361116	6.73124e-21	1	NACC1
TRIM38	6.96476e-25	0.396449	9.60998e-21	1	TRIM38
STARD8	7.00118e-25	0.395364	9.66023e-21	1	STARD8
C12orf57	7.49428e-25	0.379765	1.03406e-20	1	C12orf57
NGLY1	8.17439e-25	0.349143	1.1279e-20	1	NGLY1
SRXN1	8.72916e-25	0.464005	1.20445e-20	1	SRXN1
AKAP13	1.23237e-24	0.38063	1.70043e-20	1	AKAP13
ATP1B3	1.36182e-24	0.353641	1.87905e-20	1	ATP1B3
TXNDC17	1.61011e-24	0.383253	2.22162e-20	1	TXNDC17
NDUFB6	1.68561e-24	0.394711	2.32581e-20	1	NDUFB6
IL6R	1.76664e-24	0.383886	2.4376e-20	1	IL6R
GLA	1.80907e-24	0.424128	2.49616e-20	1	GLA
CYP2S1	2.66056e-24	0.42492	3.67104e-20	1	CYP2S1
TMEM123	3.15347e-24	0.477062	4.35116e-20	1	TMEM123
SATB1	5.37252e-24	0.581995	7.41301e-20	1	SATB1
RCBTB2	5.51218e-24	0.510578	7.60571e-20	1	RCBTB2
LILRB4	1.06752e-23	0.33979	1.47297e-19	1	LILRB4
HYOU1	1.43267e-23	0.348248	1.9768e-19	1	HYOU1
PLBD1	1.74216e-23	0.362918	2.40383e-19	1	PLBD1
ANKRD28	4.30075e-23	0.376076	5.93417e-19	1	ANKRD28
SPATS2	4.32815e-23	0.31091	5.97199e-19	1	SPATS2
ITPRIP	4.94286e-23	0.413793	6.82016e-19	1	ITPRIP
DEPRECATED-ENSG00000100412	5.7889e-23	0.343453	7.98752e-19	1	DEPRECATED-ENSG00000100412
STT3A	6.31549e-23	0.361148	8.71411e-19	1	STT3A
AKIRIN1	6.58947e-23	0.378194	9.09216e-19	1	AKIRIN1
UBTD1	7.1844e-23	0.422226	9.91304e-19	1	UBTD1
MYOF	7.90786e-23	0.382686	1.09113e-18	1	MYOF
USO1	8.31738e-23	0.323602	1.14763e-18	1	USO1
STIP1	9.14014e-23	0.421357	1.26116e-18	1	STIP1
ZFAND2A	1.4845e-22	0.345531	2.04831e-18	1	ZFAND2A
FBP1	1.7833e-22	0.404222	2.46059e-18	1	FBP1
RAB11FIP1	2.05304e-22	0.435801	2.83278e-18	1	RAB11FIP1
TMX2	2.41231e-22	0.371939	3.3285e-18	1	TMX2
TGFB1	2.44909e-22	0.407855	3.37925e-18	1	TGFB1
SLC12A6	2.7112e-22	0.360978	3.74091e-18	1	SLC12A6
RASA3	2.80737e-22	0.43875	3.87361e-18	1	RASA3
SPRED2	3.41194e-22	0.451093	4.70779e-18	1	SPRED2
KDM6B	4.76975e-22	0.337014	6.5813e-18	1	KDM6B
CHD9	5.47337e-22	0.424912	7.55215e-18	1	CHD9
NDUFA5	8.27912e-22	0.352455	1.14235e-17	1	NDUFA5
SLC9A7	9.91374e-22	0.390965	1.3679e-17	1	SLC9A7
CTNS	1.06557e-21	0.521757	1.47027e-17	1	CTNS
UBXN6	1.11079e-21	0.36935	1.53267e-17	1	UBXN6
CHSY1	1.13339e-21	0.543195	1.56385e-17	1	CHSY1
CHCHD2	1.44396e-21	0.322405	1.99238e-17	1	CHCHD2
HDAC7	1.5352e-21	0.402549	2.11828e-17	1	HDAC7
MFN2	2.58159e-21	0.369545	3.56208e-17	1	MFN2
TIGAR	2.58955e-21	0.335626	3.57306e-17	1	TIGAR
EIF1	3.67389e-21	0.32362	5.06924e-17	1	EIF1
COX7B	4.8724e-21	0.31561	6.72293e-17	1	COX7B
HMOX1	4.98277e-21	0.419329	6.87522e-17	1	HMOX1
FOXN3	6.92813e-21	0.313851	9.55944e-17	1	FOXN3
EEF2	7.59895e-21	0.287767	1.0485e-16	1	EEF2
ARFGAP3	1.15027e-20	0.343709	1.58715e-16	1	ARFGAP3
METTL1	1.19768e-20	0.290173	1.65256e-16	1	METTL1
PDIA6	1.35058e-20	0.292965	1.86353e-16	1	PDIA6
POR	2.14534e-20	0.304259	2.96015e-16	1	POR
COX6C	2.25508e-20	0.294289	3.11156e-16	1	COX6C
RAB18	2.77512e-20	0.331147	3.82912e-16	1	RAB18
COPA	3.04913e-20	0.357893	4.20719e-16	1	COPA
TAF13	3.41068e-20	0.347292	4.70606e-16	1	TAF13
RASSF3	4.60943e-20	0.320003	6.36009e-16	1	RASSF3
MYH9	6.85857e-20	0.314108	9.46346e-16	1	MYH9
MBP	8.50934e-20	0.335694	1.17412e-15	1	MBP
BLOC1S1	1.15474e-19	0.333887	1.59331e-15	1	BLOC1S1
SDHB	1.43949e-19	0.324796	1.98621e-15	1	SDHB
NAB2	1.61167e-19	0.313609	2.22379e-15	1	NAB2
LONRF3	1.61852e-19	0.421454	2.23323e-15	1	LONRF3
GHITM	1.70856e-19	0.338268	2.35747e-15	1	GHITM
RUSC2	2.2495e-19	0.306675	3.10385e-15	1	RUSC2
NDUFS5	4.64591e-19	0.304557	6.41043e-15	1	NDUFS5
SLC25A3	6.15794e-19	0.325035	8.49673e-15	1	SLC25A3
HM13	6.207e-19	0.272829	8.56442e-15	1	HM13
RAB7A	6.37103e-19	0.306004	8.79075e-15	1	RAB7A
HEATR3	7.94978e-19	0.318244	1.09691e-14	1	HEATR3
STARD7	9.20752e-19	0.350756	1.27045e-14	1	STARD7
ATP6V1E1	9.24957e-19	0.332745	1.27626e-14	1	ATP6V1E1
USP12	9.36408e-19	0.377222	1.29206e-14	1	USP12
RNH1	9.84785e-19	0.30029	1.35881e-14	1	RNH1
ELOC	1.09189e-18	0.304802	1.50658e-14	1	ELOC
ARPC4	1.40273e-18	0.269764	1.93548e-14	1	ARPC4
ABHD2	1.94456e-18	0.376685	2.68311e-14	1	ABHD2
CSRNP1	2.32574e-18	0.376079	3.20906e-14	1	CSRNP1
ATP6V0B	2.33461e-18	0.270363	3.22129e-14	1	ATP6V0B
ACTR3	2.47449e-18	0.305531	3.41429e-14	1	ACTR3
NDUFS7	2.64216e-18	0.293729	3.64565e-14	1	NDUFS7
LASP1	2.72412e-18	0.307028	3.75874e-14	1	LASP1
NCOA3	6.43763e-18	0.357697	8.88264e-14	1	NCOA3
AVPI1	7.69814e-18	0.30372	1.06219e-13	1	AVPI1
MTHFD2	8.41623e-18	0.392636	1.16127e-13	1	MTHFD2
KCTD5	9.46827e-18	0.330483	1.30643e-13	1	KCTD5
JOSD1	9.54534e-18	0.368563	1.31707e-13	1	JOSD1
EMD	1.01467e-17	0.288246	1.40004e-13	1	EMD
CERS6	1.05249e-17	0.328318	1.45223e-13	1	CERS6
RPN2	1.175e-17	0.307199	1.62126e-13	1	RPN2
CFLAR	1.39939e-17	0.309178	1.93087e-13	1	CFLAR
LDLR	1.92222e-17	0.3412	2.65228e-13	1	LDLR
MLF2	2.3779e-17	0.294808	3.28102e-13	1	MLF2
ELOVL5	3.15354e-17	0.309032	4.35125e-13	1	ELOVL5
BLOC1S6	4.00049e-17	0.262521	5.51988e-13	1	BLOC1S6
RABGGTB	4.12147e-17	0.323475	5.6868e-13	1	RABGGTB
PGM2	4.18482e-17	0.305369	5.77422e-13	1	PGM2
ATP5F1A	5.39494e-17	0.338775	7.44394e-13	1	ATP5F1A
TMED5	5.80023e-17	0.27988	8.00316e-13	1	TMED5
ALG2	5.82352e-17	0.303251	8.03529e-13	1	ALG2
NDUFA6	5.97537e-17	0.275151	8.24482e-13	1	NDUFA6
DEPRECATED-ENSG00000109536	6.69729e-17	0.287209	9.24092e-13	1	DEPRECATED-ENSG00000109536
FAM120A	6.83713e-17	0.317762	9.43387e-13	1	FAM120A
SYNGR2	1.07827e-16	0.402972	1.4878e-12	1	SYNGR2
CCL3	1.14924e-16	0.918799	1.58572e-12	1	CCL3
NDUFV2	1.30848e-16	0.341232	1.80544e-12	1	NDUFV2
SLC31A1	1.33358e-16	0.293385	1.84008e-12	1	SLC31A1
FAR1	1.46355e-16	0.329755	2.0194e-12	1	FAR1
ARHGAP31	1.5892e-16	0.277809	2.19277e-12	1	ARHGAP31
ST3GAL6	1.65548e-16	0.315595	2.28423e-12	1	ST3GAL6
AFF1	1.69492e-16	0.328257	2.33865e-12	1	AFF1
MAGT1	1.75411e-16	0.300224	2.42032e-12	1	MAGT1
LONP1	1.85822e-16	0.308258	2.56398e-12	1	LONP1
DNAJB11	2.02312e-16	0.318735	2.7915e-12	1	DNAJB11
RBPJ	2.10973e-16	0.329981	2.91101e-12	1	RBPJ
STX4	2.56567e-16	0.284053	3.54011e-12	1	STX4
VKORC1	2.62888e-16	0.301102	3.62732e-12	1	VKORC1
TEX264	3.00527e-16	0.305507	4.14667e-12	1	TEX264
OGT	3.06759e-16	0.324093	4.23266e-12	1	OGT
TMEM109	3.6297e-16	0.307534	5.00827e-12	1	TMEM109
OXA1L	4.61834e-16	0.266476	6.37238e-12	1	OXA1L
WASF2	4.82692e-16	0.273877	6.66018e-12	1	WASF2
CCR1	5.32715e-16	0.367411	7.3504e-12	1	CCR1
ZCCHC2	5.71601e-16	0.251687	7.88695e-12	1	ZCCHC2
HSPH1	5.81945e-16	0.293988	8.02968e-12	1	HSPH1
ATP6V1G1	7.35788e-16	0.309146	1.01524e-11	1	ATP6V1G1
WDFY4	7.72412e-16	0.291281	1.06577e-11	1	WDFY4
NDUFS3	7.78022e-16	0.346237	1.07352e-11	1	NDUFS3
CLUH	8.72293e-16	0.266498	1.20359e-11	1	CLUH
NRAS	8.76661e-16	0.265464	1.20962e-11	1	NRAS
ATP5F1B	9.52851e-16	0.304516	1.31474e-11	1	ATP5F1B
SERPINE1	1.04718e-15	0.388155	1.44489e-11	1	SERPINE1
COX7C	1.08243e-15	0.325172	1.49353e-11	1	COX7C
ATP5MG	1.3131e-15	0.339222	1.81181e-11	1	ATP5MG
SEL1L	1.38575e-15	0.312939	1.91206e-11	1	SEL1L
PPP3R1	1.61084e-15	0.311717	2.22264e-11	1	PPP3R1
TRPV2	1.82201e-15	0.321793	2.51402e-11	1	TRPV2
SLC43A3	1.93849e-15	0.327829	2.67473e-11	1	SLC43A3
IDH3A	2.02762e-15	0.261791	2.79771e-11	1	IDH3A
FUOM	2.30536e-15	0.263678	3.18094e-11	1	FUOM
MICAL2	2.37825e-15	0.394762	3.28151e-11	1	MICAL2
FBXL3	2.47641e-15	0.289915	3.41695e-11	1	FBXL3
PJA2	2.50433e-15	0.263657	3.45547e-11	1	PJA2
ETV3	2.76975e-15	0.579741	3.8217e-11	1	ETV3
CD2BP2	3.29617e-15	0.277138	4.54806e-11	1	CD2BP2
TAOK3	3.51643e-15	0.287853	4.85197e-11	1	TAOK3
UFM1	3.62891e-15	0.260296	5.00718e-11	1	UFM1
CRELD2	3.75869e-15	0.313302	5.18624e-11	1	CRELD2
ABCC3	4.05147e-15	0.297695	5.59022e-11	1	ABCC3
GDI2	4.38693e-15	0.305757	6.05309e-11	1	GDI2
DNAJA3	4.70415e-15	0.258008	6.49078e-11	1	DNAJA3
TEX261	4.83053e-15	0.267446	6.66516e-11	1	TEX261
RAB1A	6.38583e-15	0.329567	8.81116e-11	1	RAB1A
AFF4	6.77349e-15	0.264407	9.34606e-11	1	AFF4
GNG5	7.64705e-15	0.267706	1.05514e-10	1	GNG5
PAK2	7.96453e-15	0.302758	1.09895e-10	1	PAK2
ATP5MD	8.25428e-15	0.284293	1.13892e-10	1	ATP5MD
SLC41A2	8.59747e-15	0.328453	1.18628e-10	1	SLC41A2
SETD3	8.60617e-15	0.266499	1.18748e-10	1	SETD3
MDH2	8.88573e-15	0.292929	1.22605e-10	1	MDH2
FASTK	9.14545e-15	0.285558	1.26189e-10	1	FASTK
NUP188	9.57272e-15	0.275706	1.32084e-10	1	NUP188
RGS16	1.01023e-14	0.330231	1.39391e-10	1	RGS16
IQSEC1	1.01828e-14	0.299656	1.40502e-10	1	IQSEC1
CNN2	1.08592e-14	0.308777	1.49836e-10	1	CNN2
HTT	1.22097e-14	0.252191	1.68469e-10	1	HTT
HSPA9	1.63286e-14	0.279644	2.25302e-10	1	HSPA9
DEPRECATED-ENSG00000119900	1.64409e-14	0.321999	2.26851e-10	1	DEPRECATED-ENSG00000119900
REEP3	1.69522e-14	0.267127	2.33907e-10	1	REEP3
HIGD2A	1.89924e-14	0.25538	2.62057e-10	1	HIGD2A
EPRS	1.94941e-14	0.292838	2.68979e-10	1	EPRS
HMOX2	1.98103e-14	0.270629	2.73343e-10	1	HMOX2
FOXK2	2.18196e-14	0.27625	3.01067e-10	1	FOXK2
ZSWIM6	2.77195e-14	0.296516	3.82474e-10	1	ZSWIM6
PHPT1	2.98288e-14	0.266911	4.11578e-10	1	PHPT1
SFT2D2	3.91575e-14	0.252161	5.40296e-10	1	SFT2D2
DEPRECATED-ENSG00000245848	4.336e-14	0.303587	5.98281e-10	1	DEPRECATED-ENSG00000245848
VASH1	4.4851e-14	0.352516	6.18854e-10	1	VASH1
ILF2	4.68428e-14	0.251796	6.46337e-10	1	ILF2
PDHA1	4.95141e-14	0.301448	6.83196e-10	1	PDHA1
CDC37	5.32263e-14	0.276383	7.34417e-10	1	CDC37
NDUFB5	5.3453e-14	0.299774	7.37544e-10	1	NDUFB5
HEXIM1	5.85404e-14	0.276864	8.07741e-10	1	HEXIM1
MGAT4B	6.09062e-14	0.300777	8.40383e-10	1	MGAT4B
SEC61B	6.25211e-14	0.330728	8.62666e-10	1	SEC61B
BAG1	8.01107e-14	0.266392	1.10537e-09	1	BAG1
NUP98	9.8318e-14	0.264205	1.35659e-09	1	NUP98
BCOR	1.04614e-13	0.288134	1.44346e-09	1	BCOR
COX6B1	1.06647e-13	0.283479	1.47152e-09	1	COX6B1
UBE2D3	1.09744e-13	0.297841	1.51424e-09	1	UBE2D3
KIAA0100	1.19573e-13	0.267292	1.64986e-09	1	KIAA0100
SMIM15	1.32081e-13	0.259287	1.82246e-09	1	SMIM15
VPS45	1.35346e-13	0.284938	1.86751e-09	1	VPS45
ECHS1	1.38665e-13	0.26173	1.9133e-09	1	ECHS1
ARHGAP17	1.43211e-13	0.315498	1.97602e-09	1	ARHGAP17
GOLT1B	1.51631e-13	0.272466	2.09221e-09	1	GOLT1B
CHST11	1.61502e-13	0.266459	2.22841e-09	1	CHST11
SNRPA	2.05264e-13	0.279765	2.83223e-09	1	SNRPA
GPRIN3	2.13955e-13	0.26739	2.95215e-09	1	GPRIN3
NDE1	2.28006e-13	0.290887	3.14603e-09	1	NDE1
SCG5	2.39457e-13	0.446184	3.30403e-09	1	SCG5
UPK3BL1	2.51532e-13	0.27861	3.47063e-09	1	UPK3BL1
RBMS1	2.60759e-13	0.317541	3.59796e-09	1	RBMS1
RAB31	2.70094e-13	0.265528	3.72676e-09	1	RAB31
COX8A	2.92156e-13	0.27107	4.03116e-09	1	COX8A
BTBD1	3.28986e-13	0.255571	4.53935e-09	1	BTBD1
SLC39A7	3.32635e-13	0.269741	4.5897e-09	1	SLC39A7
MDFIC	3.64126e-13	0.351429	5.02422e-09	1	MDFIC
BHLHE40	3.7403e-13	0.374518	5.16086e-09	1	BHLHE40
LSM4	3.89704e-13	0.268409	5.37714e-09	1	LSM4
ATP9B	4.02974e-13	0.307866	5.56023e-09	1	ATP9B
EIF4G2	4.22257e-13	0.289484	5.82631e-09	1	EIF4G2
CYC1	5.45464e-13	0.270476	7.52631e-09	1	CYC1
PRKD3	5.59501e-13	0.387639	7.72e-09	1	PRKD3
PRKAG2	5.6286e-13	0.309142	7.76634e-09	1	PRKAG2
ATP2A3	5.72655e-13	0.305092	7.90149e-09	1	ATP2A3
CEBPA	6.22216e-13	0.316178	8.58534e-09	1	CEBPA
PIK3AP1	7.04368e-13	0.367692	9.71887e-09	1	PIK3AP1
CELF2	7.41973e-13	0.299332	1.02377e-08	1	CELF2
DESI1	7.46431e-13	0.278105	1.02993e-08	1	DESI1
SPNS1	8.38146e-13	0.272568	1.15647e-08	1	SPNS1
TMED2	1.02839e-12	0.260795	1.41897e-08	1	TMED2
TMEM39A	1.40191e-12	0.259941	1.93435e-08	1	TMEM39A
RAP2A	1.81588e-12	0.254484	2.50555e-08	1	RAP2A
TIMM17A	2.10252e-12	0.258178	2.90106e-08	1	TIMM17A
VDAC2	2.47263e-12	0.256679	3.41173e-08	1	VDAC2
PSMB3	2.72402e-12	0.253108	3.7586e-08	1	PSMB3
PSMD8	2.74565e-12	0.284156	3.78845e-08	1	PSMD8
CMPK1	2.91246e-12	0.280631	4.01862e-08	1	CMPK1
ATP8B4	2.91319e-12	0.270353	4.01962e-08	1	ATP8B4
UBP1	3.19367e-12	0.291148	4.40663e-08	1	UBP1
CCRL2	3.36529e-12	0.260733	4.64342e-08	1	CCRL2
FGD4	3.37342e-12	0.252273	4.65465e-08	1	FGD4
SEC11A	3.47363e-12	0.265439	4.79291e-08	1	SEC11A
RHOQ	3.66434e-12	0.269833	5.05606e-08	1	RHOQ
DDIT3	3.8426e-12	0.310442	5.30203e-08	1	DDIT3
WSB2	4.87384e-12	0.298451	6.72493e-08	1	WSB2
MICOS10	5.98489e-12	0.253452	8.25796e-08	1	MICOS10
TMEM41B	5.99147e-12	0.280969	8.26703e-08	1	TMEM41B
NPC2	6.7515e-12	0.267	9.31571e-08	1	NPC2
FEM1C	1.23897e-11	0.306678	1.70953e-07	1	FEM1C
SCIMP	1.38175e-11	0.464689	1.90653e-07	1	SCIMP
CD86	1.45566e-11	0.296037	2.00851e-07	1	CD86
NFX1	2.26069e-11	0.262399	3.1193e-07	1	NFX1
CNOT8	4.06421e-11	0.277748	5.60779e-07	1	CNOT8
S100A4	4.38227e-11	0.381156	6.04665e-07	1	S100A4
IGF2R	4.40936e-11	0.31079	6.08404e-07	1	IGF2R
ARL1	6.09505e-11	0.259632	8.40995e-07	1	ARL1
LPAR1	6.22284e-11	0.328657	8.58628e-07	1	LPAR1
MAPK13	9.5469e-11	0.272838	1.31728e-06	1	MAPK13
RASSF4	1.01407e-10	0.420136	1.39921e-06	1	RASSF4
CHD4	1.38138e-10	0.266175	1.90602e-06	1	CHD4
LAMTOR3	1.45984e-10	0.266592	2.01429e-06	1	LAMTOR3
LYST	1.55765e-10	0.32912	2.14925e-06	1	LYST
MAPRE1	2.85793e-10	0.26148	3.94337e-06	1	MAPRE1
WDFY1	4.66812e-10	0.251211	6.44107e-06	1	WDFY1
GLIPR2	5.50519e-10	0.253606	7.59606e-06	1	GLIPR2
CEBPD	5.90681e-10	0.374287	8.15022e-06	1	CEBPD
NABP1	9.44598e-10	0.261656	1.30336e-05	1	NABP1
CD164	9.65268e-10	0.25169	1.33188e-05	1	CD164
CDC42EP3	1.07263e-09	0.294904	1.48001e-05	1	CDC42EP3
SEPHS2	2.03336e-09	0.250177	2.80563e-05	1	SEPHS2
NDUFV1	2.32465e-09	0.256706	3.20756e-05	1	NDUFV1
DDAH2	3.04363e-09	0.252658	4.1996e-05	1	DDAH2
SOAT1	4.10271e-09	0.251717	5.66092e-05	1	SOAT1
FYN	4.13457e-09	0.280998	5.70488e-05	1	FYN
LBR	4.35708e-09	0.253892	6.0119e-05	1	LBR
PPARG	1.01934e-08	0.307476	0.000140649	1	PPARG
NFIL3	8.5285e-08	0.26	0.00117676	1	NFIL3
SLC44A1	9.65407e-08	0.290201	0.00133207	1	SLC44A1
STK4	1.14612e-07	0.307195	0.00158142	1	STK4
ACP5	1.30717e-06	0.491794	0.0180364	1	ACP5
CXXC5	2.46902e-06	0.261657	0.0340675	1	CXXC5
TNF	2.8318e-06	0.373976	0.0390732	1	TNF
FABP4	6.63842e-167	2.1977	9.1597e-163	2	FABP4
SPP11	1.34794e-53	1.33172	1.85989e-49	2	SPP1
FN1	1.32931e-52	1.37351	1.83418e-48	2	FN1
CCL21	1.06375e-22	0.350347	1.46776e-18	2	CCL2
CSF11	8.69435e-19	0.26503	1.19965e-14	2	CSF1
LPL1	2.8371e-16	0.573545	3.91464e-12	2	LPL
GSN1	4.16782e-16	0.364554	5.75076e-12	2	GSN
TMEM179B	2.96273e-15	0.253775	4.08797e-11	2	TMEM179B
IL1R2	2.91001e-13	0.881347	4.01523e-09	2	IL1R2
TM4SF191	3.00672e-13	0.833645	4.14867e-09	2	TM4SF19
ERP44	4.84578e-13	0.280114	6.68621e-09	2	ERP44
ATF6	7.2591e-13	0.286189	1.00161e-08	2	ATF6
LUC7L3	8.8242e-13	0.250036	1.21756e-08	2	LUC7L3
GPC41	1.05865e-12	0.931403	1.46073e-08	2	GPC4
CAPZA2	1.39198e-12	0.265249	1.92066e-08	2	CAPZA2
ACOT9	9.79649e-12	0.280543	1.35172e-07	2	ACOT9
CTDNEP1	1.70145e-11	0.271526	2.34766e-07	2	CTDNEP1
TAF10	3.19806e-11	0.273847	4.41268e-07	2	TAF10
SNX3	3.37876e-11	0.326976	4.66201e-07	2	SNX3
LIPA1	4.22733e-11	0.493991	5.83287e-07	2	LIPA
TRABD	7.1774e-11	0.382485	9.90337e-07	2	TRABD
SERF2	7.63188e-11	0.253939	1.05305e-06	2	SERF2
FBP11	9.19976e-11	0.511219	1.26938e-06	2	FBP1
TUFM	9.31638e-11	0.274226	1.28547e-06	2	TUFM
USF1	1.17579e-10	0.289278	1.62236e-06	2	USF1
PPP6C	1.34594e-10	0.260143	1.85712e-06	2	PPP6C
NRDC	1.61e-10	0.256828	2.22147e-06	2	NRDC
DYNLRB1	1.74886e-10	0.255073	2.41308e-06	2	DYNLRB1
COPE	1.86596e-10	0.280287	2.57465e-06	2	COPE
TMEM219	1.96135e-10	0.255105	2.70627e-06	2	TMEM219
ARMH3	2.17267e-10	0.32845	2.99784e-06	2	ARMH3
NANS	2.61036e-10	0.25571	3.60178e-06	2	NANS
TMSB101	3.06709e-10	0.336059	4.23196e-06	2	TMSB10
NPLOC4	3.55462e-10	0.382271	4.90466e-06	2	NPLOC4
KLC1	4.04752e-10	0.285443	5.58477e-06	2	KLC1
ZNF146	6.86569e-10	0.255343	9.47327e-06	2	ZNF146
ARPC5	8.17219e-10	0.322255	1.1276e-05	2	ARPC5
ARCN1	9.75381e-10	0.361344	1.34583e-05	2	ARCN1
PSMC1	1.52221e-09	0.261563	2.10035e-05	2	PSMC1
STX16	1.81707e-09	0.288582	2.50719e-05	2	STX16
PARP4	1.98145e-09	0.290731	2.73401e-05	2	PARP4
ETNK1	2.5497e-09	0.261169	3.51808e-05	2	ETNK1
NR3C1	3.06696e-09	0.283432	4.23179e-05	2	NR3C1
MON1B	3.21658e-09	0.286684	4.43823e-05	2	MON1B
SERTAD1	3.78313e-09	0.310766	5.21997e-05	2	SERTAD1
VAMP3	3.81221e-09	0.300311	5.26009e-05	2	VAMP3
NAA20	4.31619e-09	0.284468	5.95548e-05	2	NAA20
AFTPH	6.04083e-09	0.259331	8.33513e-05	2	AFTPH
RNF10	6.83941e-09	0.270404	9.43702e-05	2	RNF10
RAB181	7.23109e-09	0.25737	9.97746e-05	2	RAB18
PSMB10	7.43558e-09	0.313416	0.000102596	2	PSMB10
EPC1	8.07126e-09	0.259017	0.000111367	2	EPC1
SAT2	8.54172e-09	0.282896	0.000117859	2	SAT2
DNAJC3	8.78242e-09	0.400826	0.00012118	2	DNAJC3
BZW1	9.1861e-09	0.260816	0.00012675	2	BZW1
GNG10	9.60992e-09	0.284802	0.000132598	2	GNG10
MTMR14	9.87999e-09	0.30822	0.000136324	2	MTMR14
GHITM1	9.96895e-09	0.298352	0.000137552	2	GHITM
FKBP2	1.05899e-08	0.27009	0.00014612	2	FKBP2
TNKS2	1.09354e-08	0.301077	0.000150887	2	TNKS2
TOMM20	1.12405e-08	0.25687	0.000155096	2	TOMM20
MPDU1	1.23689e-08	0.281931	0.000170665	2	MPDU1
UBE2E2	1.31791e-08	0.272799	0.000181845	2	UBE2E2
TIMM23	1.482e-08	0.266331	0.000204486	2	TIMM23
HNRNPK	1.5737e-08	0.286017	0.000217139	2	HNRNPK
XRN2	1.6336e-08	0.316717	0.000225404	2	XRN2
SRP19	2.06258e-08	0.272208	0.000284595	2	SRP19
HADHA	2.47187e-08	0.294757	0.000341068	2	HADHA
SEC61B1	2.51042e-08	0.265226	0.000346388	2	SEC61B
ARF5	2.69028e-08	0.262779	0.000371204	2	ARF5
MLEC	2.75476e-08	0.285935	0.000380102	2	MLEC
OGDH	3.2724e-08	0.319405	0.000451526	2	OGDH
ARPC2	3.53159e-08	0.260162	0.000487289	2	ARPC2
PDIA61	3.54156e-08	0.36419	0.000488664	2	PDIA6
TXNDC171	4.22752e-08	0.324574	0.000583313	2	TXNDC17
IKZF1	4.49758e-08	0.269527	0.000620577	2	IKZF1
ASCC2	4.64172e-08	0.308855	0.000640464	2	ASCC2
NUP58	4.67482e-08	0.270693	0.000645032	2	NUP58
RPN21	5.04299e-08	0.305213	0.000695832	2	RPN2
PPT11	5.42812e-08	0.267108	0.000748972	2	PPT1
CDC123	5.56895e-08	0.274042	0.000768404	2	CDC123
GOLPH3	6.19605e-08	0.317164	0.000854932	2	GOLPH3
TXNDC15	6.54956e-08	0.304384	0.000903708	2	TXNDC15
TNRC18	6.78872e-08	0.304436	0.000936707	2	TNRC18
DNAJA2	6.98971e-08	0.335133	0.00096444	2	DNAJA2
ATP5F1D1	7.12374e-08	0.384549	0.000982934	2	ATP5F1D
IBTK	7.23937e-08	0.363118	0.000998888	2	IBTK
ST14	8.06178e-08	0.382382	0.00111236	2	ST14
ATP5MC31	8.08312e-08	0.252895	0.00111531	2	ATP5MC3
PSMB5	8.17511e-08	0.256521	0.001128	2	PSMB5
DNAJA1	9.44934e-08	0.265353	0.00130382	2	DNAJA1
RNF11	9.94747e-08	0.28381	0.00137255	2	RNF11
RAB4A	1.00001e-07	0.283	0.00137981	2	RAB4A
LARS	1.00083e-07	0.438108	0.00138094	2	LARS
ALAS11	1.08932e-07	0.356166	0.00150305	2	ALAS1
RTCB	1.11451e-07	0.272417	0.0015378	2	RTCB
SSR31	1.16238e-07	0.388878	0.00160385	2	SSR3
ATF51	1.41957e-07	0.296432	0.00195872	2	ATF5
SF3B5	1.43266e-07	0.319983	0.00197678	2	SF3B5
SEC61G	1.46957e-07	0.286583	0.00202771	2	SEC61G
USF2	1.50239e-07	0.323394	0.002073	2	USF2
PPP1R12C	1.55407e-07	0.311258	0.00214431	2	PPP1R12C
CPM1	1.63637e-07	0.283822	0.00225786	2	CPM
ATG3	1.73114e-07	0.455985	0.00238863	2	ATG3
TUBB	1.79138e-07	0.314153	0.00247174	2	TUBB
CAST	1.79783e-07	0.414628	0.00248065	2	CAST
SEC63	1.8246e-07	0.334981	0.00251759	2	SEC63
LGALS91	1.87113e-07	0.278111	0.00258178	2	LGALS9
NUDC	1.87902e-07	0.315215	0.00259268	2	NUDC
TRAPPC12	1.89239e-07	0.277814	0.00261111	2	TRAPPC12
TMEM431	1.99798e-07	0.308024	0.00275681	2	TMEM43
POLDIP2	2.19513e-07	0.437109	0.00302884	2	POLDIP2
UBA2	2.41316e-07	0.288299	0.00332968	2	UBA2
SDHB1	2.48886e-07	0.344177	0.00343413	2	SDHB
PGLS	2.51329e-07	0.346413	0.00346784	2	PGLS
DPH3	2.69338e-07	0.254074	0.00371633	2	DPH3
EFR3A	2.8887e-07	0.327798	0.00398583	2	EFR3A
USO11	2.94625e-07	0.297374	0.00406524	2	USO1
RNF149	2.96423e-07	0.250042	0.00409004	2	RNF149
TSG101	2.97777e-07	0.290073	0.00410872	2	TSG101
CEBPZ	3.12674e-07	0.256949	0.00431428	2	CEBPZ
APEH	4.26943e-07	0.27786	0.00589097	2	APEH
KIAA09301	4.40213e-07	0.274967	0.00607407	2	KIAA0930
INTS11	4.52991e-07	0.409774	0.00625036	2	INTS11
RTN1	4.64592e-07	0.320363	0.00641044	2	RTN1
TRAPPC1	5.0461e-07	0.37613	0.00696261	2	TRAPPC1
MAFF1	5.17622e-07	0.38078	0.00714214	2	MAFF
ERBIN	5.73527e-07	0.302753	0.00791353	2	ERBIN
SNX19	6.12818e-07	0.351246	0.00845567	2	SNX19
WIPI2	6.39089e-07	0.282097	0.00881815	2	WIPI2
COX7A2L	7.26395e-07	0.346843	0.0100228	2	COX7A2L
ZMPSTE24	8.18116e-07	0.310038	0.0112884	2	ZMPSTE24
BCAP29	8.4355e-07	0.311428	0.0116393	2	BCAP29
LGALS8	8.65485e-07	0.319359	0.011942	2	LGALS8
RAB5IF	8.96897e-07	0.313044	0.0123754	2	RAB5IF
ZC3H15	9.27555e-07	0.454244	0.0127984	2	ZC3H15
UBAC1	1.04569e-06	0.304715	0.0144284	2	UBAC1
FTL	1.21052e-06	0.266955	0.0167027	2	FTL
STT3A1	1.47373e-06	0.267913	0.0203345	2	STT3A
PSMA1	1.51221e-06	0.31127	0.0208655	2	PSMA1
NDUFAB1	1.58586e-06	0.371535	0.0218817	2	NDUFAB1
C9orf78	1.62178e-06	0.267304	0.0223774	2	C9orf78
OSBP	1.73308e-06	0.324375	0.0239131	2	OSBP
BCL10	1.75624e-06	0.394782	0.0242326	2	BCL10
TIMM13	1.92863e-06	0.289323	0.0266113	2	TIMM13
MBP1	2.04693e-06	0.398745	0.0282435	2	MBP
VDAC3	2.04726e-06	0.252588	0.0282482	2	VDAC3
POGK	2.29448e-06	0.414181	0.0316593	2	POGK
TBCB	2.53847e-06	0.271385	0.0350258	2	TBCB
TIMM17A1	2.67185e-06	0.296729	0.0368662	2	TIMM17A
DNAJC21	2.72084e-06	0.291185	0.0375422	2	DNAJC21
SLC35F51	2.91401e-06	0.344123	0.0402075	2	SLC35F5
ILF21	3.12362e-06	0.440476	0.0430997	2	ILF2
ARPC5L	3.2429e-06	0.255657	0.0447455	2	ARPC5L
