# Supplementary material for: Advanced patient-specific microglia cell models for pre-clinical studies in Alzheimer’s disease
Source: J Neuroinflammation. 2024 Feb 15;21:50. doi: 10.1186/s12974-024-03037-3 (PMC10870454; doi:10.1186/s12974-024-03037-3)
Supplement: Supplementary file 5 — Additional file 5. Dataset S4. Raw data of morphology parameter analysis and quantification of growth factor and cytokine secretion in AD MDMi models. [file 12974_2024_3037_MOESM5_ESM.xlsx]

## Sheet: Secretion Growth factors
Analyte (pg/mL normalized to protein concentration)	HC						AD						3D ReNcell VM
	3D MDMi			3D co-culture			3D MDMi			3D co-culture
	Mean	SD	N (donors)	Mean	SD	N (donors)	Mean	SD	N (donors)	Mean	SD	N (donors)	Mean	SD	N (independent cultures)
PDGF-AA	1.86675e-05	1.16711e-05	10 (5 male + 5 female)	0.000580892	0.000332447	10 (5 male + 5 female)	1.90756e-05	1.28538e-05	10 (7 male + 3 female)	0.00100227	0.0005048	10 (7 male + 3 female)	0.000607424	0.000486332	8
EPO	6.70064e-06	1.98603e-06	10 (5 male + 5 female)	5.91623e-05	3.00078e-05	11 (6 male + 5 female)	6.72155e-06	2.54669e-06	11 (7 male + 4 female)	9.84621e-05	2.81975e-05	11 (7 male + 4 female)	4.52249e-05	3.42853e-05	7
IFN-γ	1.79463e-09	1.5195e-09	8 (4 male + 4 female)	2.90499e-09	1.99622e-09	8 (4 male + 4 female)	1.44843e-09	3.49305e-10	11 (7 male + 4 female)	1.32617e-09	4.8071e-10	11 (7 male + 4 female)	1.38683e-09	1.07653e-09	2
Angiopoietin-2	2.57905e-08	7.99864e-09	10 (5 male + 5 female)	5.22686e-08	2.68513e-08	10 (5 male + 5 female)	2.57035e-08	1.22024e-08	11 (7 male + 4 female)	6.69837e-08	1.5857e-08	11 (7 male + 4 female)	1.25432e-08	1.06215e-08	2
GM-CSF	1.54382e-06	9.52754e-07	10 (5 male + 5 female)	8.81696e-06	4.72005e-06	10 (5 male + 5 female)	1.13544e-06	7.25384e-07	11 (7 male + 4 female)	1.12416e-05	1.58227e-06	11 (7 male + 4 female)	9.75645e-07	1.3433e-06	2

## Sheet: Secretion Aβ
Analyte (pg/mL normalized to protein concentration)	HC 3D co-culture				AD 3D co-culture
	UT		Aβ		UT		Aβ
	n=10 (5 male + 5 female)		n=7 (5 male + 2 female)		n=10 (7 male + 3 female)		n=7 (5 male + 2 female)
	Mean	SD	Mean	SD	Mean	SD	Mean	SD
IL-6	3.42769e-07	3.74749e-07	0.00115524	0.00257107	1.74828e-07	1.61484e-07	1.12307e-05	7.48317e-06
IL-1β	1.9637e-09	6.06497e-10	5.27496e-08	7.04709e-08	2.03809e-09	2.33657e-09	2.35585e-08	3.21254e-08
IL-18	4.76069e-09	2.29969e-09	3.26682e-08	2.68549e-08	6.7294e-09	4.37047e-09	2.982e-08	2.88912e-08
IL-8	2.77828e-06	2.06829e-06	3.01012e-05	2.11726e-05	2.01093e-06	1.36347e-06	2.34097e-05	1.51094e-05
TNF-α	1.79786e-09	1.10818e-09	4.28507e-07	1.09443e-06	1.83025e-09	1.02899e-09	4.31705e-07	1.1061e-06
IFN-α2	2.79084e-09	1.79167e-09	2.00663e-08	1.2914e-08	4.41335e-09	4.84105e-10	1.56334e-08	1.18128e-08
MCP-1	8.92111e-06	6.64023e-06	1.81357e-05	9.05855e-06	6.3364e-06	1.59352e-06	1.91271e-05	9.60721e-06
IFN-γ	1.37803e-09	5.47176e-10	1.04083e-08	9.41616e-09	1.326e-09	4.80761e-10	7.87979e-09	1.32301e-08
IL-10	6.0014e-09	5.77863e-09	7.73586e-08	1.42233e-07	3.7852e-09	3.43356e-09	5.96911e-08	8.56889e-08
